# Supplementary material for: Signatures of Pancreatic Ductal Adenocarcinoma Uncovered by Integrative Multi-Omics Analysis
Source: Cancers (Basel). 2026 Feb 19;18(4):687. doi: 10.3390/cancers18040687 (PMC12939947; doi:10.3390/cancers18040687)
Supplement: Supplementary file 1 [file cancers-18-00687-s001.zip]

Archive with 5 entries (5 files):
- Supplementary figures.pptx
- Supplementary Table S1.xlsx
- Supplementary Table S2.xlsx
- Supplementary Table S3.xlsx
- Supplementary Table S4.xlsx
