# Supplementary material for: Signatures of Pancreatic Ductal Adenocarcinoma Uncovered by Integrative Multi-Omics Analysis
Source: Cancers (Basel). 2026 Feb 19;18(4):687. doi: 10.3390/cancers18040687 (PMC12939947; doi:10.3390/cancers18040687)
Supplement: Supplementary file 1 [file cancers-18-00687-s001.zip › Supplementary Table S1.xlsx]

## Sheet: README
	README for Supplementary Tables
	This supplementary table contains 3 tabs as follows:
	Tab	Description
	Table S1-1	Non-low counts (>400) differential transcriptomics not filtered for statistical significance
	Table S1-2	Non-low intensity (>400) differential proteomics not filtered for statistical significance
	Table S1-3	Filtered and clustered single-cell metadata with labeled cell type annotations

## Sheet: TableS1-1
Average Normalized Gene Counts	log2FoldChange	pvalue	qvalue	gene
79.8819	-0.594753	0.000386476	0.00134396	A1BG
68.65	-0.49127	0.000888764	0.00281017	A1BG-AS1
444.231	-1.017	0.00245094	0.00686522	A1CF
36910.8	-0.698288	1.69876e-07	1.39641e-06	A2M
169.476	-0.737594	0.000135344	0.000529558	A2M-AS1
473.951	5.07262	5.48696e-13	1.61189e-11	A2ML1
9.77133	-0.560686	0.0244917	0.0501434	A2MP1
400.276	0.612785	0.00337098	0.00905663	A4GALT
197.701	0.146747	0.779535	0.840145	A4GNT
827.544	0.0189494	0.806861	0.860665	AAAS
956.195	0.00221406	0.986974	0.991271	AACS
4.80569	-0.13308	0.71022	0.785767	AACSP1
306.552	-0.524734	0.228494	0.325836	AADAC
6.34684	0.719434	0.0499811	0.0922698	AADACL2
59.9012	-0.0604998	0.601367	0.694305	AADACL2-AS1
109.564	2.21582	1.02337e-05	5.35128e-05	AADACP1
159.159	-0.0291908	0.847744	0.891302	AADAT
403.178	-0.115926	0.229767	0.327012	AAED1
1832.42	0.396025	4.67708e-05	0.000207612	AAGAB
4103.34	-0.297708	0.00120929	0.00368744	AAK1
344.568	0.067179	0.639522	0.726662	AAMDC
3069.77	0.25992	0.000747241	0.0024114	AAMP
5.79572	-0.22834	0.443858	0.551301	AANAT
1028.73	-0.00259475	0.965368	0.976283	AAR2
12.1693	-0.044409	0.831421	0.879203	AARD
4509.4	0.0124265	0.9006	0.929659	AARS
1022.1	0.0585353	0.568042	0.664992	AARS2
530.794	-0.0969596	0.199856	0.292477	AARSD1
812.346	-0.0574972	0.498174	0.602292	AASDH
1295.6	-0.15155	0.0871652	0.147303	AASDHPPT
2102.45	-0.428342	0.000272358	0.000985916	AASS
75.0626	0.918216	0.00021988	0.000813791	AATBC
1561.54	0.450011	1.73052e-07	1.41856e-06	AATF
349.684	-0.618671	0.0134829	0.0300373	AATK
269.79	0.903137	1.40143e-08	1.48297e-07	ABALON
1228.27	-1.87116	4.82973e-16	2.61342e-14	ABAT
9126.43	0.248678	0.111512	0.180928	ABCA1
694.35	-1.42745	7.07787e-11	1.2798e-09	ABCA10
341.361	-0.363711	0.000178574	0.000678006	ABCA11P
353.691	3.31497	5.66452e-17	3.66189e-15	ABCA12
649.995	3.19053	3.57492e-22	6.16884e-20	ABCA13
13.3646	0.133083	0.559898	0.657918	ABCA17P
1231.73	-0.290354	0.0586606	0.105572	ABCA2
435.64	-1.11686	4.69918e-08	4.36367e-07	ABCA3
20.9813	0.265717	0.405498	0.513878	ABCA4
2761.37	-1.29592	2.69736e-14	1.05183e-12	ABCA5
1922.24	-0.977077	1.09999e-05	5.70159e-05	ABCA6
749.839	0.433562	0.0149686	0.0328727	ABCA7
1383.45	-1.64413	1.04788e-08	1.1408e-07	ABCA8
1418.51	-0.881797	9.19184e-06	4.86451e-05	ABCA9
837.179	-0.947404	8.45521e-06	4.52383e-05	ABCB1
996.057	0.205061	0.0312815	0.0619048	ABCB10
1284.35	-0.0942152	0.289109	0.393455	ABCB11
158.126	0.607716	0.00307082	0.00835573	ABCB4
123.444	-0.396338	0.00338469	0.00908902	ABCB5
463.56	0.118254	0.377214	0.485531	ABCB6
1357.76	-0.00658969	0.908621	0.935032	ABCB7
619.234	0.239668	0.02315	0.04774	ABCB8
187.051	0.30285	0.122753	0.195817	ABCB9
2260.18	0.325117	0.00485259	0.0124357	ABCC1
746.204	0.063498	0.633133	0.721498	ABCC10
12.9025	0.804347	0.00783374	0.0187748	ABCC11
9.52432	0.980734	0.0342998	0.0669767	ABCC13
104.476	-0.105642	0.688885	0.767822	ABCC2
6025.57	0.446653	0.0160767	0.034949	ABCC3
1401.83	-0.209916	0.0849061	0.144041	ABCC4
2081.51	-0.0631067	0.560138	0.658059	ABCC5
304.57	-1.7506	2.77862e-09	3.52801e-08	ABCC6
35.6202	-1.11076	0.00274685	0.00755486	ABCC6P1
21.9655	-0.280877	0.316649	0.423148	ABCC6P2
1211.67	-1.72609	0.000206341	0.000770091	ABCC8
16115	-0.437042	3.7419e-05	0.000170062	ABCC9
403.572	-0.242046	0.0769099	0.132298	ABCD1
117.799	-0.754585	0.000873317	0.00276691	ABCD2
2996.13	-0.0336753	0.798917	0.854795	ABCD3
821.492	-0.167086	0.0261438	0.0530012	ABCD4
3240.36	0.138946	0.216556	0.311856	ABCE1
2080.02	0.218179	0.0264027	0.0534566	ABCF1
1634.84	0.256806	0.00160917	0.00474822	ABCF2
1304.71	0.000810329	0.989162	0.992521	ABCF3
1416.5	0.592748	6.40579e-05	0.000274185	ABCG1
282.572	-0.172931	0.391124	0.499724	ABCG2
6.04095	0.344069	0.168116	0.253598	ABCG4
13.6644	0.792961	0.0479971	0.0890497	ABCG5
11.9985	1.94779	0.000182316	0.000690895	ABCG8
13.9714	-0.40195	0.0207264	0.0434452	ABHD1
978.549	0.0192815	0.798079	0.85404	ABHD10
868.789	0.556923	7.64318e-05	0.000319962	ABHD11
64.7578	2.67	1.96731e-18	1.62081e-16	ABHD11-AS1
1395.47	-0.404427	0.00034452	0.00121483	ABHD12
11.6515	0.0187436	0.942823	0.959148	ABHD12B
1324.17	0.135383	0.188751	0.278907	ABHD13
206.812	-0.658989	6.41476e-06	3.53481e-05	ABHD14A
14.9939	-0.3708	0.510127	0.613412	ABHD14A-ACY1
1229.77	-0.243903	0.028417	0.0569144	ABHD14B
785.151	-0.315309	5.20146e-05	0.000228437	ABHD15
1352.82	0.115784	0.293401	0.39816	ABHD16A
128.059	0.358057	0.0462249	0.0862364	ABHD16B
846.423	-0.0890728	0.568376	0.665314	ABHD17A
632.599	0.0867573	0.354838	0.463232	ABHD17B
1534.48	2.61622	3.73975e-31	2.92702e-28	ABHD17C
885.676	-0.323363	2.53896e-05	0.000120462	ABHD18
22292.7	0.309328	0.0799567	0.136841	ABHD2
1073.56	0.931061	3.02403e-06	1.82566e-05	ABHD3
801.496	0.185503	0.0479282	0.0889581	ABHD4
1256.45	0.0174751	0.889135	0.921557	ABHD5
285.074	0.108942	0.426677	0.534771	ABHD6
199.565	-0.3052	0.0124729	0.0280812	ABHD8
3213.08	0.405145	5.14295e-06	2.89961e-05	ABI1
2690.24	-0.0887006	0.306853	0.412406	ABI2
295.569	-0.380273	0.00756934	0.0182448	ABI3
1227.71	-1.00174	1.78447e-05	8.7624e-05	ABI3BP
2468.97	-0.234726	0.00610774	0.0151587	ABL1
5229.89	-0.368812	0.00474712	0.0121976	ABL2
9112.29	0.000642241	0.996655	0.997717	ABLIM1
412.016	0.340927	0.209595	0.303888	ABLIM2
1170.29	1.06979	1.06374e-06	7.18394e-06	ABLIM3
76.1856	0.964762	0.00276211	0.00759303	ABO
3390.91	0.107375	0.230171	0.327439	ABR
13.4714	-0.537768	0.0667595	0.117749	ABRA
702.904	0.768777	3.27058e-08	3.17848e-07	ABRACL
526.786	-0.313774	0.00268505	0.00741374	ABRAXAS1
949.012	0.302808	0.000283975	0.0010229	ABRAXAS2
718.872	0.160899	0.0929056	0.155386	ABT1
405.981	0.0604751	0.708641	0.784495	ABTB1
479.609	0.87387	2.21621e-06	1.3849e-05	ABTB2
1073.96	-0.446587	0.00519547	0.0131796	ACAA1
2098.91	-0.336438	0.000492472	0.00166551	ACAA2
3989.19	0.368102	0.00134625	0.0040549	ACACA
1669.11	-1.70093	2.58157e-21	3.74669e-19	ACACB
819.631	-0.325939	0.00120325	0.00366952	ACAD10
1496.81	-0.263525	0.0189826	0.0402636	ACAD11
624.806	-0.314369	0.00385964	0.0101733	ACAD8
1236.63	-0.0352475	0.639622	0.726737	ACAD9
175.117	-2.63733	5.78781e-12	1.33656e-10	ACADL
1217.62	-0.356854	0.00159965	0.00472457	ACADM
554.363	-0.435246	0.00359384	0.00956974	ACADS
1651.83	-0.413402	1.19794e-06	7.98444e-06	ACADSB
6177.33	-0.697125	1.06424e-10	1.85102e-09	ACADVL
151.383	-0.399502	0.215677	0.310856	ACAN
331.777	-0.125065	0.565653	0.662868	ACAP1
4938.2	0.282439	0.00065389	0.00213976	ACAP2
723.484	-0.203837	0.106454	0.174113	ACAP3
1276.49	-1.06615	1.36738e-12	3.60169e-11	ACAT1
715.134	0.24077	0.138386	0.216438	ACAT2
4138.17	0.66809	8.97424e-09	9.94793e-08	ACBD3
37.5124	0.689059	4.19756e-06	2.4323e-05	ACBD3-AS1
417.436	-0.264968	0.00725892	0.0175875	ACBD4
2390.66	0.406457	0.000128868	0.000507574	ACBD5
1049.27	0.129431	0.0415943	0.0789279	ACBD6
508.906	-0.0412924	0.651506	0.736794	ACBD7
359.425	-0.552362	0.000325908	0.00115552	ACCS
257.21	0.0433101	0.689504	0.7682	ACD
851.228	0.336013	0.0333952	0.0654611	ACE
536.941	0.656899	0.115164	0.185793	ACE2
416.32	0.268981	0.272703	0.375843	ACER2
2384.25	0.141488	0.0951216	0.1585	ACER3
254.15	1.4785	2.83362e-05	0.000133083	ACHE
4021.21	0.00489677	0.950581	0.965158	ACIN1
390.473	-1.92998	3.89706e-07	2.94497e-06	ACKR1
51.4772	-0.309552	0.166773	0.252283	ACKR2
1041.69	0.0459	0.82405	0.873938	ACKR3
294.724	0.119402	0.444957	0.552165	ACKR4
6512.87	-0.111437	0.307051	0.41262	ACLY
23.8741	0.609813	0.172723	0.259297	ACMSD
2295.52	-0.649533	7.04421e-08	6.2907e-07	ACO1
2445.76	0.0828226	0.513366	0.616597	ACO2
3.73276	1.34359	0.00178997	0.00521845	ACOD1
118.015	-0.194652	0.319186	0.425834	ACOT1
647.339	0.688738	2.29478e-05	0.000110237	ACOT11
959.736	-0.14042	0.109789	0.178635	ACOT13
530.198	-0.0678747	0.594169	0.688116	ACOT2
117.729	0.564	0.00201025	0.00577537	ACOT4
4.48474	-0.491227	0.034131	0.0667304	ACOT6
487.898	1.42546	1.96036e-10	3.18468e-09	ACOT7
324.709	0.396569	0.000126512	0.000499283	ACOT8
2169.88	0.345213	6.44868e-06	3.55172e-05	ACOT9
5825.91	-0.358596	0.0100754	0.0232914	ACOX1
176.111	-0.628299	0.000275119	0.000994432	ACOX2
610.809	-0.774299	9.21541e-13	2.52761e-11	ACOX3
18.724	-0.385365	0.217902	0.313403	ACOXL
8.27577	-0.47693	0.0898351	0.151174	ACOXL-AS1
2157.48	0.0709928	0.393059	0.50174	ACP1
1305.44	-0.0842865	0.376737	0.485057	ACP2
1909.72	0.718059	0.00229333	0.00648578	ACP5
690.533	0.656536	7.82722e-06	4.22184e-05	ACP6
36.9445	0.598094	0.0912295	0.153132	ACP7
213.182	-0.450076	0.0165642	0.0358381	ACPP
56.1913	-0.504425	0.000508564	0.00171544	ACRBP
5.01299	1.41071	0.000157313	0.000605081	ACRV1
17.3638	-0.122554	0.505653	0.609102	ACSBG1
8.79407	-0.601173	0.00342858	0.00919111	ACSBG2
620.06	0.181042	0.24559	0.34494	ACSF2
651.859	0.120175	0.260609	0.362135	ACSF3
4942.03	-0.453512	0.00283367	0.00777317	ACSL1
4521.19	0.743135	4.43505e-10	6.73555e-09	ACSL3
4693.83	0.322572	0.0086439	0.0204812	ACSL4
5931.79	2.02824	1.90977e-19	1.84373e-17	ACSL5
258.091	-0.712278	1.175e-09	1.62741e-08	ACSL6
70.0691	-1.93449	1.73355e-12	4.50661e-11	ACSM1
8.23364	-0.496915	0.0146482	0.0322449	ACSM2A
544.592	-1.45515	1.74106e-06	1.11532e-05	ACSM3
6.47577	-2.09995	5.70561e-13	1.66368e-11	ACSM4
75.1869	-1.38132	3.24681e-08	3.15959e-07	ACSM5
9.19253	-1.54451	8.27492e-11	1.47534e-09	ACSM6
1408.32	-1.28093	9.41095e-08	8.18741e-07	ACSS1
1416.71	0.0767567	0.595374	0.68922	ACSS2
600.908	-0.820101	3.37045e-07	2.59079e-06	ACSS3
3.57952	-0.458113	0.0707537	0.123581	ACTA1
21720.1	0.78384	0.000165822	0.000634647	ACTA2
173.679	0.0887822	0.713728	0.788462	ACTA2-AS1
95378.5	0.796608	6.27717e-11	1.14732e-09	ACTB
66.929	2.76659	1.09677e-10	1.90307e-09	ACTBL2
27.1212	-1.39755	0.000115202	0.000459361	ACTC1
54139.7	0.247732	0.0372601	0.0718989	ACTG1
118.667	-0.110878	0.288347	0.392712	ACTG1P17
203.911	-0.157275	0.150352	0.23199	ACTG1P20
71.7179	-1.06542	1.38142e-08	1.46675e-07	ACTG1P4
822.422	1.79448	9.2076e-06	4.87104e-05	ACTG2
85.9504	0.0725196	0.674751	0.756415	ACTL10
1554.39	0.68347	9.58173e-15	4.0935e-13	ACTL6A
13.056	-1.50119	3.64184e-05	0.000166065	ACTL6B
4.17272	-0.820381	0.000219396	0.000812542	ACTL7A
2.60447	1.20884	0.0270397	0.0545348	ACTL8
10036.2	0.671141	2.00578e-08	2.05597e-07	ACTN1
30.9677	-1.06693	4.23843e-07	3.17613e-06	ACTN2
4.83049	-1.34104	2.11265e-06	1.32775e-05	ACTN3
15101.5	0.793162	1.50652e-08	1.58499e-07	ACTN4
1659.79	0.140575	0.0926007	0.155006	ACTR10
3333.39	0.138483	0.0272495	0.0549124	ACTR1A
1664.79	-0.136472	0.111692	0.18118	ACTR1B
10890.5	0.400225	0.00016374	0.000627227	ACTR2
10933.8	0.658051	3.06073e-09	3.84389e-08	ACTR3
176.551	-0.482102	0.000108033	0.00043449	ACTR3B
4.47204	-0.665058	0.00664646	0.0163128	ACTR3BP5
1635.59	-0.559721	5.03502e-05	0.000221883	ACTR3C
341.829	0.261823	0.00151484	0.0045075	ACTR5
621.692	0.273988	0.0111634	0.0254924	ACTR6
1161.87	-0.203306	0.00199333	0.00573355	ACTR8
86.1528	0.847094	8.77351e-05	0.000361413	ACTRT3
1602.73	0.383834	1.7901e-05	8.78417e-05	ACVR1
1725.88	-0.402724	0.00816287	0.0194847	ACVR1B
179.118	-1.5086	1.95532e-10	3.17885e-09	ACVR1C
1435.65	-0.236962	0.0809967	0.138308	ACVR2A
1089.85	-0.618695	5.13368e-08	4.7251e-07	ACVR2B
57.4212	-1.05096	1.36838e-09	1.86493e-08	ACVR2B-AS1
1303.27	-0.352762	0.00078942	0.00253222	ACVRL1
813.327	1.14378	8.10896e-10	1.16149e-08	ACY1
116.882	-0.251193	0.402461	0.510916	ACY3
137.833	0.584366	1.65121e-06	1.06461e-05	ACYP1
222.415	-0.311286	0.000776734	0.00249701	ACYP2
246.069	0.234137	0.305457	0.411008	ADA
1303.28	-0.793156	6.72961e-06	3.68975e-05	ADA2
294.661	-0.206484	0.0418943	0.0793804	ADAL
8632.77	0.721862	7.67505e-09	8.65665e-08	ADAM10
14.3597	-0.462136	0.0220208	0.0457775	ADAM11
2568.84	0.670374	0.0228235	0.0471775	ADAM12
3400.47	0.821446	8.09909e-07	5.64182e-06	ADAM15
2803.85	0.406346	9.07983e-05	0.00037263	ADAM17
1949.63	1.10153	4.4149e-08	4.12767e-07	ADAM19
286.414	-0.454427	0.0016603	0.00488263	ADAM1A
173.638	0.0164065	0.907533	0.934263	ADAM20
125.237	-0.0197949	0.901561	0.930039	ADAM20P1
74.2127	0.0247039	0.884583	0.918229	ADAM21
8.7798	0.3493	0.145034	0.225133	ADAM21P1
1449.83	0.297634	0.158251	0.241863	ADAM22
215.815	-0.361216	0.0983019	0.162821	ADAM23
4365.43	1.16308	1.51316e-06	9.84292e-06	ADAM28
7.6756	0.424534	0.241936	0.340704	ADAM29
130.113	-0.384778	0.0571407	0.103243	ADAM32
364.883	-1.05214	4.11835e-05	0.000185116	ADAM33
3.93975	-0.162636	0.672171	0.754217	ADAM3A
9.50639	-0.488283	0.0222107	0.0461067	ADAM3B
14.3069	-3.1006	3.39624e-10	5.28238e-09	ADAM7
2244.3	2.1319	6.47008e-23	1.28902e-20	ADAM8
15340.6	1.27101	8.04239e-11	1.43877e-09	ADAM9
414.706	1.83288	3.5884e-06	2.12467e-05	ADAMDEC1
3219.74	-1.28225	4.75734e-07	3.52259e-06	ADAMTS1
588.857	-0.879323	6.01118e-09	7.01091e-08	ADAMTS10
5151.09	1.18964	1.84449e-08	1.91302e-07	ADAMTS12
91.7513	-0.36672	0.0541407	0.0986279	ADAMTS13
526.82	0.896858	0.000294742	0.00105578	ADAMTS14
258.884	-1.0646	0.000402532	0.00139228	ADAMTS15
293.174	-0.442779	0.147151	0.227803	ADAMTS16
150.945	-1.33018	2.83646e-09	3.59105e-08	ADAMTS17
104.568	-0.132265	0.673024	0.754799	ADAMTS18
6.45933	-0.938532	0.0210067	0.0439613	ADAMTS19
4327.13	0.356949	0.0576211	0.103931	ADAMTS2
6.8301	1.98996	6.64071e-05	0.000282914	ADAMTS20
151.677	-0.897009	3.51743e-07	2.69432e-06	ADAMTS3
1769.96	0.00724877	0.976347	0.983693	ADAMTS4
615.817	0.0638335	0.786354	0.844835	ADAMTS5
615.732	1.34757	5.84224e-13	1.69805e-11	ADAMTS6
292.634	1.1813	3.64986e-09	4.47102e-08	ADAMTS7
7.09507	-0.249606	0.344713	0.452864	ADAMTS7P1
109.67	-1.37208	9.93523e-06	5.21136e-05	ADAMTS8
2770.01	-0.532692	0.00548689	0.01384	ADAMTS9
227.792	-0.660188	0.000961287	0.00300866	ADAMTS9-AS1
237.884	-1.16684	5.40783e-10	8.04567e-09	ADAMTS9-AS2
464.722	-0.532571	0.0210388	0.0440159	ADAMTSL1
1032.03	-0.332797	0.111915	0.181476	ADAMTSL2
947.775	-1.61255	4.62403e-11	8.76607e-10	ADAMTSL3
616.952	0.262086	0.179045	0.266977	ADAMTSL4
99.5158	-0.687658	0.000566536	0.00188802	ADAMTSL4-AS1
74.656	1.91943	2.05124e-17	1.4362e-15	ADAMTSL5
1173.32	1.61784	1.95091e-13	6.42919e-12	ADAP1
757.351	-0.264754	0.0825576	0.140601	ADAP2
16650.7	0.481981	7.02699e-05	0.000297233	ADAR
666.258	-0.144283	0.326973	0.434364	ADARB1
41.93	-2.05038	1.69545e-09	2.25871e-08	ADARB2
1788.06	0.134278	0.0528455	0.096654	ADAT1
494.526	-0.0579195	0.66844	0.751109	ADAT2
56.59	0.240853	0.345236	0.453371	ADAT3
160.106	-0.273117	0.00795552	0.0190375	ADCK1
757.114	-0.0506227	0.614517	0.705693	ADCK2
240.597	0.463465	0.00271137	0.00747855	ADCK5
368.563	-1.59494	2.53962e-16	1.46078e-14	ADCY1
17.6284	0.0087654	0.962312	0.974124	ADCY10
143.677	-0.390089	0.0390892	0.07494	ADCY10P1
186.526	0.18011	0.362608	0.471053	ADCY2
1298.65	-0.40372	0.000114724	0.000457623	ADCY3
257.156	-0.755961	4.27195e-06	2.46628e-05	ADCY4
355.051	-1.60326	4.72798e-13	1.41535e-11	ADCY5
1884.94	-0.128082	0.290395	0.39479	ADCY6
2503.8	0.307107	0.00800868	0.0191489	ADCY7
1090.07	-0.787973	2.25082e-11	4.58428e-10	ADCY9
188.331	-1.82022	1.40967e-06	9.24387e-06	ADCYAP1
71.1586	-1.53013	1.12989e-10	1.95434e-09	ADCYAP1R1
6293.54	-0.164759	0.0096911	0.0225577	ADD1
144.031	-1.12011	2.32789e-05	0.000111534	ADD2
8096.34	0.0806188	0.504786	0.608258	ADD3
13.0207	0.0316897	0.876501	0.912822	ADD3-AS1
5.56567	-0.201814	0.553272	0.65216	ADGB
8.71838	-0.311831	0.411056	0.519509	ADGRA1
2207.39	-0.501968	0.000526408	0.00176719	ADGRA2
2522.13	-0.21354	0.127658	0.202198	ADGRA3
42.0249	0.637881	0.0139165	0.0308933	ADGRB1
144.127	0.54009	0.00344283	0.00922706	ADGRB2
102.647	-1.0111	3.12037e-05	0.000144603	ADGRB3
614.742	-0.754683	0.00170467	0.00499971	ADGRD1
12.7971	-0.567107	0.0488439	0.090399	ADGRD1-AS1
78.1923	-0.239359	0.401191	0.509716	ADGRE1
434.837	-0.38956	0.0413917	0.0786524	ADGRE2
81.7171	0.342395	0.291119	0.395577	ADGRE3
107.181	-0.235675	0.194905	0.286495	ADGRE4P
2003.62	0.558825	9.27962e-05	0.00037955	ADGRE5
1857.96	2.53806	6.97482e-12	1.57809e-10	ADGRF1
42.6775	0.94586	0.0014535	0.0043409	ADGRF2
48.3215	-0.555151	8.28606e-05	0.000343398	ADGRF3
302.148	2.19586	7.57472e-11	1.36289e-09	ADGRF4
2163.09	-0.187547	0.16104	0.245236	ADGRF5
2488.75	0.373142	0.0286197	0.0572838	ADGRG1
199.559	-0.509591	0.0731322	0.126916	ADGRG2
102.813	0.452302	0.279271	0.382969	ADGRG3
5.34413	-1.28598	0.00227713	0.0064483	ADGRG4
104.829	0.249527	0.279115	0.382779	ADGRG5
3733.24	1.18776	7.40328e-09	8.38464e-08	ADGRG6
338.441	5.56868	1.11993e-15	5.76131e-14	ADGRG7
472.479	-0.449441	0.0012902	0.00390318	ADGRL1
2925.18	-0.353814	0.0150256	0.0329847	ADGRL2
404.881	0.0471518	0.889844	0.922122	ADGRL3
767.108	-0.323967	0.0418257	0.0792779	ADGRL4
779.517	-2.20247	6.27585e-09	7.27315e-08	ADGRV1
19.66	-1.45811	1.08255e-05	5.62313e-05	ADH1A
3313.39	-2.68692	5.27464e-11	9.85455e-10	ADH1B
804.544	-0.694204	0.0827095	0.140816	ADH1C
42.0511	0.184094	0.57091	0.667279	ADH4
3948.74	0.039309	0.656891	0.741821	ADH5
87.2437	0.354871	0.29912	0.40417	ADH6
140.089	-1.47664	2.09378e-14	8.37323e-13	ADHFE1
2514.54	0.108511	0.183857	0.273039	ADI1
333.821	-4.07543	4.2352e-13	1.28374e-11	ADIPOQ
8.2209	-1.47305	8.89608e-06	4.73658e-05	ADIPOQ-AS1
4109.97	0.424721	0.000133808	0.000524672	ADIPOR1
2830.55	0.147517	0.147301	0.227973	ADIPOR2
942.949	-0.648179	0.0406836	0.0775126	ADIRF
734.596	0.0288349	0.801222	0.856601	ADK
1219.94	2.13528	7.11718e-09	8.09409e-08	ADM
257.918	-0.191719	0.393602	0.50217	ADM2
36.8032	-0.704829	7.82096e-05	0.000326283	ADM5
4737.98	0.119641	0.194844	0.286423	ADNP
68.9222	0.276598	0.0119285	0.0269999	ADNP-AS1
1283.67	-0.122937	0.188058	0.27809	ADNP2
1166.57	0.316606	0.000203159	0.000760543	ADO
220.61	-1.56415	6.23054e-08	5.63294e-07	ADORA1
22.2194	-0.566642	0.0812644	0.138722	ADORA2A
21.7034	-0.415573	0.0244668	0.0501065	ADORA2A-AS1
225.147	1.18338	5.36641e-07	3.92671e-06	ADORA2B
444.467	-0.147985	0.499053	0.602907	ADORA3
1999.38	0.100746	0.230232	0.327481	ADPGK
60.1514	0.076719	0.527834	0.629591	ADPGK-AS1
533.896	-0.516026	7.35897e-08	6.55577e-07	ADPRH
67.9326	-0.225539	0.23503	0.332989	ADPRHL1
729.684	0.315194	0.00304505	0.00829797	ADPRHL2
245.471	-0.236008	0.00730472	0.0176868	ADPRM
171.46	-0.42894	0.0021533	0.00614129	ADRA1A
24.3727	1.1468	0.00433338	0.011265	ADRA1B
7.80189	-0.215825	0.418517	0.526782	ADRA1D
758.576	-1.16125	0.000101453	0.000410818	ADRA2A
43.8164	0.265759	0.44488	0.552162	ADRA2B
98.0145	-0.988253	0.000322538	0.00114468	ADRA2C
25.5772	-0.613823	0.0525937	0.0962498	ADRB1
176.186	-0.851166	4.58731e-05	0.000204165	ADRB2
8.18226	0.154009	0.67288	0.754704	ADRB3
1688.3	0.5647	1.83775e-07	1.49774e-06	ADRM1
1472.03	0.0588565	0.556377	0.654833	ADSL
2403.26	0.794209	2.64252e-13	8.4418e-12	ADSS
154.803	0.196259	0.453256	0.560171	ADSSL1
308.426	2.89975	2.68327e-12	6.67467e-11	ADTRP
15646.9	0.623033	0.00497359	0.0126976	AEBP1
1285.94	0.134482	0.43034	0.538048	AEBP2
948.934	0.0993494	0.384337	0.492904	AEN
5092.78	-0.2602	0.00425791	0.0110927	AES
3134.31	0.569317	3.92793e-06	2.29548e-05	AFAP1
1226.94	2.74892	1.01591e-20	1.28692e-18	AFAP1-AS1
756.767	0.101116	0.450544	0.557486	AFAP1L1
1545.34	0.981269	1.46176e-07	1.21665e-06	AFAP1L2
8951.32	-0.103971	0.366676	0.475176	AFDN
48.2449	-0.328184	0.0397567	0.0760402	AFDN-DT
6510.34	-0.434478	8.17483e-06	4.39204e-05	AFF1
139.15	0.0136845	0.895089	0.925452	AFF1-AS1
121.382	0.233531	0.27662	0.380261	AFF2
284.196	-0.386044	0.125045	0.198895	AFF3
11139.4	0.119245	0.207701	0.301781	AFF4
266.527	-0.184958	0.0128988	0.0289303	AFG1L
565.129	-0.129455	0.116821	0.187968	AFG3L1P
2718.84	0.0053094	0.965134	0.97609	AFG3L2
3.97328	-2.21202	5.44524e-12	1.26412e-10	AFM
720.528	-0.382078	0.000230179	0.000847794	AFMID
3.69842	0.105712	0.806781	0.860622	AFP
3407.24	0.0118347	0.899754	0.929004	AFTPH
740.102	-0.114462	0.340948	0.448789	AGA
1816.46	-0.0133417	0.888396	0.920921	AGAP1
35.7209	-0.0535611	0.764769	0.829001	AGAP1-IT1
134.008	-0.883785	1.81715e-05	8.89501e-05	AGAP11
114.789	-0.249599	0.479044	0.584112	AGAP12P
243.54	0.0176305	0.920978	0.943142	AGAP2
259.357	0.675123	1.48511e-05	7.46471e-05	AGAP2-AS1
1267.46	-0.0332647	0.72934	0.800535	AGAP3
459.942	-0.174234	0.055549	0.100816	AGAP4
394.562	-0.33374	8.23197e-05	0.000341415	AGAP5
700.998	-0.306984	0.000332943	0.00117856	AGAP6
118.58	-0.246194	0.348654	0.456955	AGAP7P
737.467	-0.330504	0.0542808	0.0988618	AGAP9
14.2394	2.24495	3.36421e-06	2.00617e-05	AGBL1
55.526	0.257359	0.167645	0.253079	AGBL2
58.0499	-0.836885	1.58914e-07	1.31172e-06	AGBL3
31.8444	-1.29515	9.96784e-07	6.79456e-06	AGBL4
653.788	-0.119056	0.218961	0.314637	AGBL5
63.1711	-0.226507	0.0930582	0.155582	AGER
5217.32	0.407237	0.000780849	0.00250914	AGFG1
998.929	-0.294336	0.14801	0.228893	AGFG2
1864.21	0.0437953	0.592947	0.687027	AGGF1
995.118	0.0956483	0.215083	0.310283	AGK
2017.07	-0.0924804	0.292934	0.397624	AGL
242.314	1.01388	7.18488e-05	0.000303151	AGMAT
186.492	2.84543	1.0295e-11	2.23823e-10	AGMO
2201.87	-0.311	4.75729e-06	2.70654e-05	AGO1
5078.02	0.261131	0.0405777	0.0773337	AGO2
1172.48	-0.0879229	0.148462	0.229527	AGO3
2180.29	-0.132243	0.0904473	0.151959	AGO4
1239.8	0.382194	8.35564e-05	0.000346086	AGPAT1
1408.54	-0.0847535	0.638825	0.726095	AGPAT2
1964.75	-0.170585	0.0676124	0.118957	AGPAT3
1018.29	-0.114678	0.349379	0.457687	AGPAT4
122.067	-0.0158494	0.920541	0.942826	AGPAT4-IT1
1409.71	0.531992	5.04255e-05	0.000222126	AGPAT5
3770.48	0.224237	0.0109898	0.02514	AGPS
11565.8	2.63207	1.28955e-14	5.39321e-13	AGR2
665.689	1.83487	1.04625e-06	7.09646e-06	AGR3
4593.13	0.743912	6.71062e-05	0.000285392	AGRN
11.9007	0.485468	0.0733433	0.12722	AGRP
775.179	-0.136989	0.608485	0.700402	AGT
1436.3	-0.339776	0.000935025	0.00293723	AGTPBP1
109.754	-1.03598	0.000136684	0.000534324	AGTR1
13.0013	-2.37737	8.85647e-08	7.75118e-07	AGTR2
915.565	0.388183	0.0127211	0.0285873	AGTRAP
5668.54	0.179801	0.0789435	0.135338	AHCTF1
14.2325	0.0653478	0.880526	0.915478	AHCTF1P1
3130.18	-0.0117129	0.922194	0.94393	AHCY
4500.13	-0.520421	2.79005e-10	4.40835e-09	AHCYL1
2462.08	0.72028	0.00348532	0.00932382	AHCYL2
540.889	-0.0259222	0.858202	0.89902	AHDC1
2146.6	-0.407298	1.07598e-05	5.5959e-05	AHI1
168216	0.0774723	0.624249	0.71414	AHNAK
21675.1	2.56537	5.13555e-26	1.78644e-23	AHNAK2
15566.9	0.744137	5.85297e-07	4.24307e-06	AHR
58.1233	-0.10337	0.727281	0.798956	AHRR
2183.48	0.635707	7.92533e-10	1.13816e-08	AHSA1
3678.01	-0.133029	0.113624	0.183768	AHSA2P
4.63792	0.728251	0.0534881	0.0976827	AHSG
65.5873	0.0611629	0.682544	0.762577	AICDA
3694.08	0.179078	0.0558813	0.101318	AIDA
1040.67	-0.144822	0.381561	0.490032	AIF1
313.884	-0.599445	0.0385943	0.0741275	AIF1L
838.078	-0.0417646	0.699332	0.77643	AIFM1
439.794	0.291934	0.0231549	0.0477456	AIFM2
61.8677	0.365199	0.0842276	0.143011	AIFM3
1255.71	0.38938	0.0156979	0.0342376	AIG1
140.67	1.46363	1.59583e-05	7.95376e-05	AIM2
1513.7	0.257756	0.00338265	0.00908466	AIMP1
476.125	0.597615	2.1983e-09	2.85401e-08	AIMP2
1163.84	0.236621	0.0350627	0.0682536	AIP
103.212	-0.0977816	0.371574	0.480025	AIPL1
5.98848	0.655563	0.0167322	0.0361411	AIRE
51.8824	-0.119371	0.413015	0.521192	AIRN
52.2177	-1.42028	1.81475e-05	8.88919e-05	AJAP1
37.1199	-0.0898	0.700353	0.777165	AJM1
736.653	0.650459	0.000319374	0.00113474	AJUBA
764.397	0.277572	0.100482	0.165856	AK1
4279.3	0.124621	0.270279	0.372996	AK2
2570.2	-0.262479	0.000757257	0.0024412	AK3
2573.13	1.80201	2.6983e-16	1.53593e-14	AK4
122.39	0.606461	0.0136234	0.030338	AK5
520.385	0.244032	0.00497218	0.0126955	AK6
186.447	0.0228272	0.892819	0.924195	AK7
44.9385	-0.0239652	0.875433	0.9121	AK8
360.424	-0.545517	1.53599e-05	7.67994e-05	AK9
13.2541	-0.907463	0.0175386	0.0376305	AKAIN1
2386.34	0.606227	0.000113289	0.000452476	AKAP1
1649.56	-0.0808046	0.282932	0.386852	AKAP10
5777.24	0.0430281	0.657863	0.742688	AKAP11
8166.32	-0.0352968	0.865372	0.904542	AKAP12
24625.7	-0.0923118	0.403224	0.511672	AKAP13
1291.41	-0.175701	0.0752961	0.129944	AKAP17A
3403.69	-0.158618	0.265198	0.367214	AKAP2
47.1864	-0.850644	0.00029357	0.00105227	AKAP3
558.033	0.260645	0.0136506	0.0303924	AKAP5
318.525	-0.936897	5.38687e-07	3.94036e-06	AKAP6
589.568	-2.23269	3.00597e-20	3.37825e-18	AKAP7
1137.86	0.0392358	0.60876	0.700681	AKAP8
1187.25	-0.0541997	0.493637	0.597848	AKAP8L
12583.7	-0.0821798	0.516088	0.619085	AKAP9
565.815	0.193677	0.00874998	0.0206946	AKIP1
2077.75	0.349621	0.0171426	0.0368867	AKIRIN1
489.604	0.105184	0.277095	0.380771	AKIRIN2
1400.68	-0.41852	0.00723569	0.0175507	AKNA
4.41362	-0.283845	0.313193	0.419112	AKNAD1
2706.16	0.0274079	0.781369	0.8415	AKR1A1
1546.06	-0.276675	0.0449908	0.0842929	AKR1B1
1105.45	2.12141	1.62127e-05	8.05857e-05	AKR1B10
10.8448	0.786966	0.0342305	0.0668722	AKR1B15
737.576	-1.09112	0.00289623	0.00792296	AKR1C1
616.727	-0.208129	0.566499	0.663504	AKR1C2
2072.86	0.819824	0.000581595	0.00193028	AKR1C3
36.9751	2.21445	3.73819e-06	2.19749e-05	AKR1C4
3.74613	0.759049	0.0134449	0.0299693	AKR1C6P
6.9653	1.00551	0.000407745	0.00140876	AKR1C8P
22.8108	-0.201885	0.104797	0.17189	AKR1D1
183.491	0.796756	0.000252562	0.00092064	AKR1E2
1222.83	-0.011361	0.909664	0.935629	AKR7A2
44.7156	1.19083	9.09774e-07	6.25016e-06	AKR7A2P1
824.114	-0.179762	0.634027	0.722195	AKR7A3
182.141	0.296034	0.395731	0.504094	AKR7L
3903.48	0.025437	0.758984	0.82426	AKT1
414.049	0.192747	0.0254828	0.0518322	AKT1S1
2452.15	-0.0409447	0.681129	0.76154	AKT2
3451.92	-0.35081	0.0029477	0.0080508	AKT3
968.145	0.0458131	0.579827	0.675073	AKTIP
1340.34	-0.684612	1.15382e-08	1.24316e-07	ALAD
1585.13	0.602874	7.15529e-06	3.89199e-05	ALAS1
16.9401	-0.59061	0.197087	0.289215	ALAS2
1487.8	-4.05948	3.43229e-09	4.24245e-08	ALB
5443.03	-0.105569	0.51655	0.619538	ALCAM
654.952	-0.0926231	0.483099	0.587716	ALDH16A1
3675.43	0.147945	0.189333	0.279711	ALDH18A1
8270.19	-0.99447	1.62098e-05	8.05857e-05	ALDH1A1
197.453	0.030026	0.945179	0.960876	ALDH1A2
2793.3	0.0702509	0.712151	0.787426	ALDH1A3
1726.02	0.349134	0.0371045	0.0716468	ALDH1B1
466.711	-0.904446	0.0350987	0.0683177	ALDH1L1
8.36344	-1.34768	0.00027598	0.00099702	ALDH1L1-AS2
1744.25	-1.29598	1.65508e-15	8.18758e-14	ALDH1L2
3596.43	-0.0832705	0.638379	0.725852	ALDH2
220.551	2.32281	3.72825e-07	2.83402e-06	ALDH3A1
2797.22	-0.908175	1.13421e-09	1.57618e-08	ALDH3A2
1563.71	1.22206	1.23531e-09	1.69943e-08	ALDH3B1
88.3348	3.6776	9.74617e-15	4.1554e-13	ALDH3B2
278.227	-0.573181	0.000827976	0.00264044	ALDH4A1
635.247	-0.587269	1.27575e-05	6.50641e-05	ALDH5A1
3064.84	-0.471067	2.70968e-07	2.12536e-06	ALDH6A1
1103.89	-0.218806	0.103179	0.169539	ALDH7A1
30.7868	-0.265029	0.1838	0.272975	ALDH8A1
2384.26	-0.250651	0.0101792	0.023509	ALDH9A1
20373.1	1.27752	1.24256e-14	5.21661e-13	ALDOA
792.545	-0.282671	0.512926	0.616135	ALDOB
718.836	1.56884	7.4096e-12	1.66887e-10	ALDOC
1062.1	0.0621578	0.450858	0.557751	ALG1
448.587	0.15971	0.192144	0.283006	ALG10
1206.22	0.040602	0.741086	0.809899	ALG10B
762.363	0.145473	0.097962	0.162344	ALG11
560.762	-0.236383	0.00288741	0.00790225	ALG12
1326.9	0.0705085	0.439777	0.54716	ALG13
275.381	-0.310465	0.00288794	0.00790225	ALG14
68.8404	1.33273	1.23487e-08	1.32333e-07	ALG1L
11.7816	0.593939	0.00652418	0.0160613	ALG1L2
183.692	-0.121872	0.220036	0.315892	ALG1L9P
1282.61	-0.365203	0.000120264	0.000477722	ALG2
500.36	0.535237	7.11283e-06	3.87081e-05	ALG3
1076.05	-0.255891	0.0156184	0.0340914	ALG5
542.556	0.20056	0.0700661	0.122604	ALG6
857.99	0.437825	0.00233234	0.00658235	ALG8
1106.16	-0.436829	4.98393e-10	7.49128e-09	ALG9
40.2859	-0.615844	0.00286337	0.0078468	ALK
34.0961	1.89492	1.12931e-06	7.57772e-06	ALKAL1
103.947	-2.57714	5.24319e-11	9.80414e-10	ALKAL2
353.037	0.0240038	0.766209	0.829886	ALKBH1
276.165	0.159706	0.117075	0.188294	ALKBH2
495.403	-0.192546	0.0476647	0.0885757	ALKBH3
34.9198	-0.428624	0.00126034	0.00382183	ALKBH3-AS1
245.192	-0.0346239	0.76175	0.826381	ALKBH4
2654.15	-0.206393	0.0218214	0.0454364	ALKBH5
123.428	0.583923	6.65439e-07	4.74247e-06	ALKBH6
458.997	-0.454813	0.00942584	0.0220433	ALKBH7
639.061	0.066893	0.41076	0.519285	ALKBH8
4.47223	-0.0334527	0.912646	0.937351	ALLC
5193.49	-0.457879	4.66357e-09	5.57264e-08	ALMS1
73.8305	0.149808	0.208289	0.302475	ALMS1-IT1
20.4353	-1.28592	2.19171e-08	2.22573e-07	ALMS1P1
26.662	-0.218309	0.13678	0.2144	ALOX12
18.9854	-0.040232	0.779531	0.840145	ALOX12-AS1
7.49715	1.38459	0.00092692	0.00291609	ALOX12B
197.865	0.574072	0.0462806	0.0863182	ALOX12P2
13.5531	0.979495	0.0123627	0.0278677	ALOX15
207.215	-0.667953	0.0639877	0.113601	ALOX15B
3.92046	0.242083	0.386249	0.494603	ALOX15P1
2625.84	0.38663	0.0200717	0.0422871	ALOX5
1308.32	0.592677	0.00494059	0.012631	ALOX5AP
9.39299	2.10198	1.19699e-05	6.14912e-05	ALOXE3
174.5	6.17796	2.64379e-16	1.50882e-14	ALPG
18.9624	2.27033	0.000121842	0.000483462	ALPI
1678.43	0.12966	0.154062	0.236649	ALPK1
703.465	1.47775	1.44753e-07	1.20618e-06	ALPK2
1367.94	-0.349176	0.194143	0.285547	ALPK3
182.097	-0.0546637	0.842181	0.887302	ALPL
68.228	4.14157	3.10416e-14	1.19138e-12	ALPP
2187.11	0.154453	0.0380417	0.07322	ALS2
2188.1	0.990924	2.08237e-08	2.12751e-07	ALS2CL
44.6625	-0.356352	0.00674592	0.0165144	ALS2CR12
4.22748	1.94279	0.000367855	0.00128512	ALX1
41.3732	-0.246327	0.0679852	0.119526	ALX3
23.8284	-0.488496	0.00360117	0.00958577	ALX4
825.382	0.507738	0.000206268	0.000769947	ALYREF
619.397	-0.116044	0.461754	0.56812	AMACR
835.191	-2.41977	1.1879e-05	6.11099e-05	AMBP
2065.98	0.0985636	0.196555	0.288611	AMBRA1
3214.52	-0.112291	0.278989	0.382653	AMD1
25.5706	-0.554474	0.0561368	0.101689	AMDHD1
355.65	0.103757	0.431748	0.539377	AMDHD2
681.654	-0.3496	0.000482875	0.00163811	AMER1
27.3521	-0.398003	0.0466304	0.0868672	AMER2
66.1807	-1.59605	1.26065e-06	8.35775e-06	AMER3
4670.67	-0.108074	0.184944	0.274404	AMFR
15.7403	-0.0899927	0.811208	0.864082	AMH
14.5724	-3.09911	1.55927e-14	6.41116e-13	AMHR2
315.065	-1.09752	6.75052e-09	7.74216e-08	AMIGO1
2382.57	1.81171	1.38231e-11	2.92124e-10	AMIGO2
138.305	-0.480908	5.28128e-05	0.000231525	AMIGO3
980.613	0.540828	6.81493e-07	4.83957e-06	AMMECR1
1473.08	0.231555	0.000454957	0.00155109	AMMECR1L
224.832	1.90502	1.36796e-07	1.14379e-06	AMN
353.126	-0.00555775	0.9665	0.977067	AMN1
1035.16	-0.0597457	0.777006	0.83812	AMOT
4450.1	-0.501702	4.04912e-06	2.35751e-05	AMOTL1
1897.82	-0.398067	0.00339561	0.00911053	AMOTL2
37.3921	0.515867	0.178326	0.26605	AMPD1
1438	-0.0110848	0.908122	0.934738	AMPD2
941.291	0.379818	0.00491146	0.0125683	AMPD3
163.966	-0.630751	0.000729322	0.00235983	AMPH
376.964	-0.807122	5.09646e-07	3.75425e-06	AMT
25.5063	-3.00089	8.39721e-08	7.38462e-07	AMTN
71.1746	-6.70119	5.67879e-33	6.91393e-30	AMY1A
1.90063	-1.31501	0.00223541	0.006349	AMY1C
245401	-5.30384	1.64464e-07	1.35396e-06	AMY2A
28774.4	-4.93625	5.5529e-14	2.01075e-12	AMY2B
126.759	0.533123	0.00190706	0.00551798	AMZ1
1184.69	-0.0759948	0.435363	0.542965	AMZ2
266.871	-0.554127	2.74213e-06	1.67299e-05	AMZ2P1
3207.87	0.144456	0.0247555	0.0505984	ANAPC1
353.704	0.213782	0.00306331	0.00833769	ANAPC10
719.403	0.466046	0.00144798	0.00432616	ANAPC11
1105.29	-0.0208527	0.816029	0.867943	ANAPC13
397.511	0.150792	0.0698894	0.122344	ANAPC15
3303.59	-0.354524	1.02009e-05	5.33795e-05	ANAPC16
12.8987	-0.245876	0.200262	0.292964	ANAPC1P1
495.015	-0.367794	0.00191799	0.00554523	ANAPC2
1282.78	-0.0415647	0.594478	0.68837	ANAPC4
3653.48	-0.212492	0.0078796	0.0188764	ANAPC5
1482.8	0.220088	0.00724415	0.0175633	ANAPC7
546.562	0.528722	0.0148317	0.0326112	ANG
1078.07	-1.10874	3.14519e-26	1.16825e-23	ANGEL1
1631.09	-0.0626946	0.396914	0.505338	ANGEL2
386.185	-0.838545	3.6147e-06	2.13563e-05	ANGPT1
938.813	0.903421	2.12505e-07	1.70713e-06	ANGPT2
33.7461	-0.701508	0.00162933	0.00480124	ANGPT4
617.412	-1.19641	4.5986e-13	1.38622e-11	ANGPTL1
1918.36	0.369088	0.0552348	0.100337	ANGPTL2
62.8041	0.109684	0.475637	0.581122	ANGPTL3
1749.46	1.07532	0.0199888	0.042157	ANGPTL4
8.82986	-1.0275	0.000616497	0.00203279	ANGPTL5
15.8848	0.216593	0.363435	0.471869	ANGPTL6
100.336	-1.25225	2.73528e-06	1.67046e-05	ANGPTL7
8.24834	-0.619806	0.0144879	0.0319482	ANGPTL8
220.037	1.60586	1.39609e-05	7.05935e-05	ANK1
1660.53	-1.2301	7.55549e-09	8.53497e-08	ANK2
2376.43	-0.437368	0.022177	0.0460454	ANK3
338.318	-0.476321	2.95619e-05	0.000138105	ANKAR
144.31	-0.801142	5.9277e-10	8.73608e-09	ANKDD1A
51.7462	-0.106655	0.625146	0.714923	ANKDD1B
569.439	-0.669517	0.000267884	0.000971968	ANKEF1
87.064	2.19126	2.14236e-07	1.71789e-06	ANKFN1
3021.85	-0.278481	2.47106e-05	0.000117622	ANKFY1
3568.9	0.0837538	0.484924	0.589511	ANKH
4464.39	-0.0865296	0.381081	0.489473	ANKHD1
1294.57	-0.62038	0.000787804	0.00252778	ANKHD1-EIF4EBP3
4277.84	0.33736	0.00201977	0.00579894	ANKIB1
16.1178	0.572341	0.0459431	0.0858275	ANKK1
49.0697	-0.12653	0.337115	0.44516	ANKLE1
3640.34	0.53429	5.52887e-06	3.09332e-05	ANKLE2
500.315	-0.0326344	0.764587	0.828844	ANKMY1
1110.13	0.28068	0.00141249	0.0042288	ANKMY2
671.966	0.124425	0.140674	0.219563	ANKRA2
247.675	2.04883	1.10129e-05	5.70561e-05	ANKRD1
5514.87	0.156396	0.148844	0.230004	ANKRD10
2165.87	0.083365	0.496536	0.600729	ANKRD11
4371.53	-0.144428	0.242184	0.340889	ANKRD12
2345.29	-0.191815	0.0238092	0.0489245	ANKRD13A
110.825	0.0358849	0.828414	0.87742	ANKRD13B
1329.27	-0.0239375	0.741866	0.810508	ANKRD13C
588.941	0.318814	0.000776277	0.00249591	ANKRD13D
161.914	-0.227165	0.00735507	0.017793	ANKRD16
7234.06	-0.121764	0.161701	0.245901	ANKRD17
397.441	-0.623196	0.00449786	0.0116376	ANKRD18A
57.9935	0.14752	0.659547	0.74413	ANKRD18B
53.7186	-0.471128	0.065134	0.115328	ANKRD18CP
7.8839	0.580297	0.0728614	0.126566	ANKRD18DP
68.0004	-0.116514	0.523885	0.626054	ANKRD19P
11.3285	-0.258624	0.298675	0.403741	ANKRD2
23.7936	-1.7579	0.00368853	0.00978858	ANKRD20A1
13.4375	-0.415734	0.107539	0.175652	ANKRD20A11P
173.612	-0.719691	0.00442207	0.0114659	ANKRD20A12P
4.00538	1.01349	0.00358561	0.009549	ANKRD20A19P
5.77641	-2.04929	0.000721107	0.00233808	ANKRD20A2
226.725	-1.02321	5.24051e-07	3.84228e-06	ANKRD20A3
21.491	-0.0324684	0.925937	0.946849	ANKRD20A4
264.037	-1.63153	8.58326e-08	7.53313e-07	ANKRD20A4-ANKRD20A20P
115.222	-0.37739	0.106398	0.174035	ANKRD20A5P
41.3919	-2.09306	1.15115e-10	1.98642e-09	ANKRD20A8P
51.5657	-0.712595	0.00612186	0.0151895	ANKRD20A9P
1097.72	1.53016	9.702e-12	2.12407e-10	ANKRD22
142.173	-0.676803	9.90496e-10	1.39146e-08	ANKRD23
43.0538	-0.560612	0.0143711	0.0317355	ANKRD24
1168.58	-0.176372	0.0478726	0.0888825	ANKRD26
4.90634	-0.0784203	0.819624	0.870381	ANKRD26P1
5.21295	0.32196	0.419177	0.527407	ANKRD26P3
1482.32	0.491919	2.3036e-07	1.83443e-06	ANKRD27
4050.12	-0.167819	0.138199	0.216247	ANKRD28
206.01	0.0468669	0.884757	0.918346	ANKRD29
5.13357	0.131623	0.644344	0.731004	ANKRD30A
25.3634	-0.302807	0.471347	0.577062	ANKRD30B
6.51555	0.938049	0.00358027	0.00953709	ANKRD30BL
1267.68	2.92033	1.53836e-14	6.34899e-13	ANKRD30BP2
62.7313	-0.370366	0.0752984	0.129944	ANKRD31
5.63655	2.19372	5.55604e-05	0.000242262	ANKRD33
250.428	-0.0793424	0.671876	0.754039	ANKRD33B
39.7064	0.321263	0.0560558	0.101593	ANKRD34A
7.3488	1.93386	0.000652279	0.00213545	ANKRD34B
12.6454	-1.84837	6.96884e-08	6.23355e-07	ANKRD34C
126.268	-0.0266805	0.896868	0.926767	ANKRD35
4475.45	-0.136992	0.218796	0.314461	ANKRD36
2839.28	0.0961875	0.39561	0.503999	ANKRD36B
900.19	0.315385	0.0178677	0.0382224	ANKRD36BP1
354.588	0.220996	0.456743	0.563567	ANKRD36BP2
9492.08	0.478441	0.038634	0.0741972	ANKRD36C
225.101	0.995874	0.000186181	0.000703841	ANKRD37
139.449	0.109684	0.307377	0.412893	ANKRD39
2056.47	0.0399499	0.613716	0.705016	ANKRD40
56.4116	2.29823	5.13217e-08	4.7251e-07	ANKRD40CL
700.99	0.0691873	0.430827	0.538442	ANKRD42
1891.94	-0.3016	0.0197528	0.0417357	ANKRD44
58.5342	-0.14858	0.416244	0.524433	ANKRD44-IT1
38.4799	-0.251237	0.457696	0.564235	ANKRD45
611.323	-0.37402	0.00044035	0.00150715	ANKRD46
550.379	0.0986744	0.303641	0.409142	ANKRD49
4417.92	0.18108	0.172782	0.259368	ANKRD50
1382.68	-0.0136652	0.90833	0.934863	ANKRD52
16.1635	-1.50609	1.29548e-15	6.57187e-14	ANKRD53
544.091	-0.449122	2.50819e-07	1.98008e-06	ANKRD54
11.4002	0.490425	0.13018	0.205614	ANKRD55
1072.82	-0.268541	0.0369868	0.0714661	ANKRD6
100.177	-0.0484917	0.680197	0.760856	ANKRD60
85.7756	0.0522959	0.643874	0.730584	ANKRD61
222.696	-2.33434	6.22379e-22	9.81254e-20	ANKRD62
4.64037	-1.6617	1.10707e-11	2.38559e-10	ANKRD62P1-PARP4P3
286.703	-0.861772	1.43009e-06	9.36092e-06	ANKRD65
8.27719	-0.844767	0.00090914	0.0028662	ANKRD7
581.508	0.303245	0.0434567	0.0818318	ANKRD9
1477.25	-0.249631	0.00241462	0.0067772	ANKS1A
126.534	-1.28358	1.44533e-08	1.52323e-07	ANKS1B
408.682	0.133647	0.201107	0.293939	ANKS3
465.212	1.84915	2.36278e-09	3.04054e-08	ANKS4B
1050.02	-0.0452485	0.740938	0.809777	ANKS6
1213.83	0.254998	0.00245099	0.00686522	ANKZF1
2014.04	3.19655	3.08503e-37	8.45106e-34	ANLN
3612.57	1.30937	4.36222e-09	5.24399e-08	ANO1
900.918	-0.0679536	0.4552	0.56198	ANO10
85.6257	-0.498442	0.0125396	0.0282169	ANO2
43.9941	-1.38539	9.10404e-05	0.000373554	ANO3
105.784	0.994336	0.00119753	0.0036561	ANO4
423.921	-1.22271	1.60532e-05	7.99196e-05	ANO5
7251.82	0.0225023	0.845806	0.889734	ANO6
92.5764	1.10507	0.00104202	0.00323135	ANO7
409.482	0.549697	0.0064053	0.0158006	ANO8
539.037	0.513891	0.0069388	0.0169148	ANO9
1001.87	0.799412	1.56899e-05	7.83423e-05	ANOS1
2588.71	0.283106	0.00316776	0.00858433	ANP32A
237.996	-0.362694	0.00188275	0.00545557	ANP32A-IT1
8.06108	-0.511418	0.0100867	0.0233126	ANP32AP1
875.914	0.0303113	0.808996	0.862187	ANP32B
1858.7	0.547446	0.000194088	0.000730331	ANP32E
4382.66	-2.82458	1.60391e-10	2.6548e-09	ANPEP
11450	0.98946	1.16086e-06	7.768e-06	ANTXR1
6393.95	0.853882	1.17455e-06	7.84766e-06	ANTXR2
10.6365	0.0330633	0.921918	0.943795	ANTXRLP1
11948.2	0.623201	0.00256146	0.00712819	ANXA1
2883.43	2.14885	3.88588e-06	2.27333e-05	ANXA10
6290.08	0.394359	2.99215e-05	0.000139546	ANXA11
272.539	2.09953	1.17249e-05	6.04306e-05	ANXA13
53849	1.29807	1.05967e-13	3.7097e-12	ANXA2
67.0527	0.052613	0.784964	0.844055	ANXA2P1
5.31125	-0.463356	0.18135	0.269937	ANXA2P2
96.0997	0.029246	0.850809	0.893575	ANXA2R
3613.55	1.27836	6.38662e-11	1.16442e-09	ANXA3
13089	-0.519801	0.0109016	0.0249708	ANXA4
15109.4	0.195574	0.0984766	0.163037	ANXA5
6968.02	-0.0942929	0.379214	0.487521	ANXA6
4581.53	0.147257	0.0649933	0.115097	ANXA7
1200.37	4.56507	9.81544e-19	8.3666e-17	ANXA8
849.316	4.16832	2.16353e-17	1.4957e-15	ANXA8L1
384.114	-1.34404	4.41352e-07	3.29429e-06	ANXA9
744.726	-0.793094	6.37093e-05	0.00027296	AOAH
9.72773	-0.769922	0.00191447	0.0055365	AOAH-IT1
1465.88	2.6216	2.2466e-12	5.67215e-11	AOC1
54.8594	-0.39227	0.0152024	0.0333061	AOC2
1176.91	-0.641351	0.000485322	0.00164565	AOC3
11.6445	-1.00834	1.23956e-05	6.34628e-05	AOC4P
1769.8	-2.37665	6.8124e-13	1.9414e-11	AOX1
1159.25	0.652026	2.34882e-10	3.74904e-09	AP1AR
3571.45	-0.271398	0.0018381	0.00534172	AP1B1
5917.35	0.0987347	0.277038	0.380738	AP1G1
1745.12	0.141138	0.238545	0.336903	AP1G2
940.798	0.081021	0.398288	0.506798	AP1M1
1644.98	0.584486	0.00121744	0.00371126	AP1M2
964.364	0.824389	1.04033e-10	1.81519e-09	AP1S1
789.071	-0.201683	0.141035	0.219992	AP1S2
1406.07	1.30101	1.42746e-15	7.20799e-14	AP1S3
1826.86	0.148176	0.0687552	0.120715	AP2A1
1753.36	-0.358719	1.72648e-08	1.79572e-07	AP2A2
8839.82	0.477842	4.8968e-06	2.77654e-05	AP2B1
6635.2	0.367783	0.000129284	0.00050912	AP2M1
1375.69	0.516604	1.64281e-06	1.06045e-05	AP2S1
3525.39	0.064979	0.371623	0.480028	AP3B1
90.5919	-1.11486	4.26408e-06	2.46238e-05	AP3B2
2959.56	-0.0877669	0.338577	0.446651	AP3D1
2710.59	0.0109589	0.881976	0.916392	AP3M1
1626.71	0.839821	4.47197e-08	4.17746e-07	AP3M2
2039.14	0.352353	0.0112679	0.0257063	AP3S1
1200.71	0.0984512	0.410428	0.518956	AP3S2
920.93	0.288961	0.00603893	0.0150151	AP4B1
302.737	0.132428	0.119919	0.192009	AP4B1-AS1
1356.04	0.0987043	0.180851	0.269341	AP4E1
509.08	0.346436	0.0070505	0.0171527	AP4M1
603.286	-0.412359	1.24231e-07	1.04955e-06	AP4S1
1211.57	-0.266106	0.00667101	0.0163602	AP5B1
1600.25	0.106001	0.203319	0.296575	AP5M1
277.006	-0.209085	0.0309035	0.0612179	AP5S1
1085.23	-0.0160871	0.839136	0.885054	AP5Z1
1957.89	0.075031	0.405121	0.513489	APAF1
267.04	-0.332395	0.0161714	0.0351165	APBA1
486.133	0.758289	9.1131e-05	0.000373785	APBA2
331.63	0.0243502	0.843821	0.888286	APBA3
769.863	-0.763923	1.20361e-08	1.29363e-07	APBB1
462.734	-0.491397	0.00268415	0.0074126	APBB1IP
4238.89	0.111352	0.372286	0.480656	APBB2
353.567	-0.0119711	0.905939	0.933016	APBB3
4058.32	-0.0763099	0.336446	0.444437	APC
59.5046	-0.0729955	0.694685	0.772362	APC2
953.044	-0.0938091	0.640426	0.727425	APCDD1
86.3678	0.875444	0.00677425	0.0165763	APCDD1L
23.8543	0.840624	0.0437039	0.0822191	APCDD1L-DT
419.564	0.435869	0.444064	0.551459	APCS
2064.3	0.0903985	0.384486	0.492924	APEH
66.9158	3.26702	2.1234e-13	6.91447e-12	APELA
2208.32	0.14391	0.178027	0.265658	APEX1
595.632	0.34428	0.000176322	0.000670269	APEX2
4996.17	0.377992	0.000253083	0.000921926	APH1A
978.937	-0.309693	0.00261555	0.00725107	APH1B
3773.07	0.0343736	0.704869	0.781148	API5
627.397	0.104935	0.369069	0.477479	APIP
209.386	-0.201103	0.29809	0.403075	APLF
122.177	2.73274	8.75734e-14	3.08548e-12	APLN
662.553	-0.397656	0.0634074	0.11279	APLNR
294.865	-1.64088	6.26463e-09	7.26399e-08	APLP1
23235	0.725384	1.4242e-06	9.32798e-06	APLP2
2944.78	0.0265826	0.752182	0.818921	APMAP
17.7347	0.0187535	0.973736	0.98198	APOA1
14.238	-0.460478	0.00509108	0.0129565	APOA1-AS
35.0783	0.285858	0.720707	0.794242	APOA4
154.515	0.0525909	0.916018	0.939599	APOB
72.8509	3.70735	6.76118e-15	2.98131e-13	APOBEC1
192.572	-1.3661	1.30886e-05	6.65513e-05	APOBEC2
228.058	0.0953586	0.517343	0.620184	APOBEC3A
129.536	0.368946	0.24065	0.339263	APOBEC3B
12.3325	0.115135	0.598469	0.691913	APOBEC3B-AS1
348.522	0.24114	0.105985	0.173487	APOBEC3C
439.159	0.18232	0.0800869	0.137021	APOBEC3D
261.653	0.00911945	0.944165	0.960201	APOBEC3F
622.289	0.144365	0.464824	0.571146	APOBEC3G
28.2624	0.172195	0.465234	0.571439	APOBEC3H
37.5458	-0.244212	0.246385	0.345924	APOBEC4
273.771	0.143265	0.444107	0.551459	APOBR
1613.09	-0.116164	0.699379	0.776438	APOC1
11.9983	-0.164972	0.435245	0.54288	APOC1P1
277.08	-0.253938	0.429437	0.537221	APOC2
3.03239	-0.13212	0.780429	0.840861	APOC3
4.5293	-0.671455	0.0293556	0.0586176	APOC4-APOC2
3844.84	-0.65345	0.0349982	0.0681402	APOD
7572.74	0.0320527	0.909264	0.935341	APOE
114.911	-2.16098	1.83932e-07	1.49847e-06	APOH
6498.65	1.86792	2.22866e-15	1.06408e-13	APOL1
2204.1	0.655722	5.06732e-06	2.86362e-05	APOL2
1018.24	-0.0711193	0.687868	0.767	APOL3
1634.42	0.395627	0.00109275	0.00337006	APOL4
6507.87	0.334943	0.0288649	0.0577265	APOL6
1732.96	-1.16819	6.68236e-09	7.67526e-08	APOLD1
30.3101	-0.274185	0.0977873	0.162116	APOM
214.942	0.113909	0.269512	0.3721	APOO
734.92	-0.144008	0.164596	0.249542	APOOL
634.307	0.116514	0.241761	0.340544	APOPT1
21241.4	-0.0215625	0.834503	0.881513	APP
2511	-0.263006	0.0144584	0.0318929	APPBP2
3669.12	-0.661733	5.05349e-13	1.49457e-11	APPL1
1969.55	-0.0563615	0.534548	0.635445	APPL2
1489.13	0.282685	0.0146489	0.0322449	APRT
289.535	0.306117	0.00866334	0.0205229	APTR
673.717	0.00138125	0.987745	0.991682	APTX
7560.17	-2.07073	7.94487e-15	3.46147e-13	AQP1
6.31531	0.827234	0.0667103	0.117691	AQP10
95.7634	-0.442994	0.00194837	0.00562044	AQP11
52.0421	-4.62033	2.22315e-13	7.19652e-12	AQP12A
172.725	-3.57121	5.8375e-06	3.24692e-05	AQP12B
42.6639	0.865248	0.0562744	0.101871	AQP2
1004.61	0.2799	0.364953	0.473336	AQP3
33.4097	-1.16497	0.00132922	0.00401071	AQP4
57.1547	-0.953859	1.82522e-11	3.77e-10	AQP4-AS1
1323.89	3.20872	1.18053e-13	4.09358e-12	AQP5
170.069	0.320173	0.0577398	0.104101	AQP6
70.8887	-1.84249	2.4428e-10	3.89055e-09	AQP7
176.651	-0.427952	0.216617	0.311904	AQP7P1
30.3695	0.00174895	0.996323	0.997552	AQP7P3
873.594	-3.88924	4.23492e-06	2.45006e-05	AQP8
657.797	1.2459	0.000395678	0.00137226	AQP9
3129.95	0.0837368	0.295821	0.400799	AQR
586.363	-0.959346	2.57064e-07	2.02539e-06	AR
1283.07	-0.0924044	0.168526	0.254053	ARAF
3247.29	-0.351851	8.73829e-06	4.6584e-05	ARAP1
76.3474	-0.0298242	0.832986	0.880394	ARAP1-AS2
3994.53	0.314421	0.0148833	0.0327084	ARAP2
591.765	0.500818	0.000393042	0.00136441	ARAP3
25.4463	-0.962746	0.0228857	0.0472705	ARC
6925.65	0.0110746	0.89806	0.92778	ARCN1
932.776	1.65719	4.74073e-08	4.39666e-07	AREG
2140.07	0.116648	0.130383	0.205876	AREL1
10436.4	0.395363	3.08258e-05	0.000143276	ARF1
4306.43	0.226692	0.0307702	0.0610197	ARF3
6358.72	0.466688	0.00027566	0.000996056	ARF4
12.7278	-0.574922	0.00045152	0.00154033	ARF4-AS1
1773.23	0.0123793	0.892911	0.924208	ARF5
4029.8	0.567565	8.38382e-09	9.36786e-08	ARF6
2204.38	0.282335	0.00236745	0.00666873	ARFGAP1
2344.66	-0.255529	4.06501e-05	0.000182926	ARFGAP2
3683.64	-0.229372	0.0769725	0.132396	ARFGAP3
7430.5	0.271046	0.00423753	0.0110501	ARFGEF1
6863.33	-0.0477347	0.602768	0.695422	ARFGEF2
3978.4	-0.620592	0.000933061	0.00293204	ARFGEF3
2156.6	0.480987	9.88471e-06	5.18983e-05	ARFIP1
1251.43	-0.126407	0.233208	0.331028	ARFIP2
1136.35	0.378418	0.000232001	0.000853357	ARFRP1
12.5375	-0.782642	0.00968246	0.02254	ARG1
390.339	-0.0618777	0.476154	0.581591	ARG2
63.009	-0.0350679	0.807302	0.860985	ARGFX
54.0615	-0.324704	0.00154759	0.00459247	ARGFXP2
3289.63	0.242746	0.010876	0.0249345	ARGLU1
3019.77	0.198697	0.0172607	0.0370977	ARHGAP1
825.698	-0.193563	0.0285253	0.0571105	ARHGAP10
826.734	1.24392	3.41376e-11	6.70364e-10	ARHGAP11A
220.764	1.39037	1.01711e-12	2.75184e-11	ARHGAP11B
4743.46	0.43369	0.00108743	0.00335601	ARHGAP12
647.061	-0.421895	0.0152158	0.0333322	ARHGAP15
910.933	-0.0534125	0.569534	0.666172	ARHGAP17
4114.91	0.0453046	0.717539	0.791502	ARHGAP18
793.01	-0.0699203	0.363724	0.472104	ARHGAP19
18.6153	0.34066	0.483653	0.588162	ARHGAP19-SLIT1
281.739	-0.357276	0.0672443	0.118416	ARHGAP20
8600.27	0.348469	0.00161905	0.00477543	ARHGAP21
259.766	-0.414963	0.0097482	0.0226665	ARHGAP22
11.7463	-0.740714	0.000495207	0.00167373	ARHGAP22-IT1
890.725	0.792129	0.000894936	0.00282642	ARHGAP23
1078.03	-1.11792	2.81083e-17	1.91302e-15	ARHGAP24
774.237	-0.10862	0.479667	0.584677	ARHGAP25
3531.36	0.354819	0.00999941	0.0231573	ARHGAP26
15.6883	0.193683	0.387946	0.496476	ARHGAP26-AS1
17.1428	0.560634	0.00813364	0.0194319	ARHGAP26-IT1
1620.2	1.0197	1.26875e-13	4.3377e-12	ARHGAP27
432.762	0.613227	1.72119e-05	8.50507e-05	ARHGAP27P1
1106.18	0.651312	3.8679e-05	0.000175026	ARHGAP27P1-BPTFP1-KPNA2P3
19.7414	0.121476	0.419568	0.527741	ARHGAP27P2
374.748	-0.62859	0.00816201	0.0194847	ARHGAP28
2606.1	-0.325288	0.0596658	0.107073	ARHGAP29
1211.34	-0.310175	0.039352	0.0753977	ARHGAP30
2116.43	-0.200021	0.0638488	0.113391	ARHGAP31
24.1025	-0.247546	0.0785148	0.134678	ARHGAP31-AS1
4611.77	0.503042	0.000342818	0.00120922	ARHGAP32
104.637	-0.359053	0.0342398	0.0668774	ARHGAP33
3993.94	-0.229894	0.0108962	0.024965	ARHGAP35
3.71973	-1.50804	4.50459e-06	2.57749e-05	ARHGAP36
187.845	0.199633	0.268443	0.370929	ARHGAP39
972.974	-0.093829	0.651533	0.736794	ARHGAP4
49.2019	2.33813	1.18997e-05	6.11878e-05	ARHGAP40
2296.52	0.931321	6.42734e-10	9.38408e-09	ARHGAP42
322.996	-0.652043	5.03412e-05	0.000221883	ARHGAP44
1476.11	-0.0651583	0.686258	0.765516	ARHGAP45
5159.58	0.416995	0.0109543	0.0250746	ARHGAP5
115.85	0.605258	0.000636295	0.00208967	ARHGAP5-AS1
332.661	0.0847132	0.712235	0.78744	ARHGAP6
416.002	0.486858	0.00813853	0.0194414	ARHGAP8
428.276	-0.145514	0.384336	0.492904	ARHGAP9
2424.3	0.287184	0.00465631	0.0119938	ARHGDIA
4365.17	0.197412	0.141822	0.220945	ARHGDIB
53.3622	-2.76075	2.16779e-09	2.81779e-08	ARHGDIG
1734.77	0.245151	0.030303	0.060213	ARHGEF1
1270.45	0.232333	0.0268244	0.0541654	ARHGEF10
1620.34	-0.792105	3.54167e-11	6.93616e-10	ARHGEF10L
2314.7	0.0211551	0.811734	0.86439	ARHGEF11
16375	0.00331622	0.971714	0.980484	ARHGEF12
154.191	-0.94495	2.66124e-09	3.38682e-08	ARHGEF15
1095.47	1.20985	1.74553e-09	2.31719e-08	ARHGEF16
1741.95	0.00532368	0.966742	0.977176	ARHGEF17
2257.85	0.230467	0.0418581	0.0793255	ARHGEF18
311.815	0.356453	0.056215	0.101806	ARHGEF19
2884.62	0.495574	3.11046e-06	1.86954e-05	ARHGEF2
721.621	-0.0432591	0.785146	0.844055	ARHGEF25
484.867	-1.04383	1.38554e-08	1.47042e-07	ARHGEF26
3762.91	-0.208499	0.0273046	0.0550133	ARHGEF26-AS1
2914.18	-0.180965	0.259419	0.36078	ARHGEF28
1902.17	-0.70548	7.54132e-11	1.35799e-09	ARHGEF3
4.61397	0.176458	0.491153	0.595696	ARHGEF3-AS1
52.9382	-0.607612	0.000152898	0.000589716	ARHGEF33
746.801	0.46922	0.0479806	0.0890267	ARHGEF34P
1025.35	0.722387	0.000351883	0.0012378	ARHGEF35
828.544	-0.335316	0.0865051	0.146357	ARHGEF37
1267.1	0.272787	0.321807	0.428743	ARHGEF38
16.2404	0.402793	0.132979	0.209341	ARHGEF38-IT1
280.158	0.453533	0.0104912	0.0241531	ARHGEF39
293.319	-0.554542	0.0100823	0.0233048	ARHGEF4
2729.01	-0.841007	1.34863e-11	2.85835e-10	ARHGEF40
2052.81	0.482319	0.019889	0.0419829	ARHGEF5
1778.51	-0.506349	1.04345e-05	5.4394e-05	ARHGEF6
2849.65	0.0685897	0.35845	0.466778	ARHGEF7
5.43554	-0.450101	0.121789	0.194505	ARHGEF7-AS2
1018.36	-0.16501	0.085107	0.144348	ARHGEF9
2215.05	-0.300225	0.0178649	0.0382222	ARID1A
3072.84	-0.337467	0.000420639	0.00144665	ARID1B
3406.46	-0.110902	0.121111	0.193607	ARID2
169.799	0.0401918	0.784972	0.844055	ARID3A
328.298	0.111525	0.356957	0.465333	ARID3B
1771.59	0.0673184	0.439348	0.546721	ARID4A
4011.97	0.191527	0.0379753	0.0731308	ARID4B
702.737	-0.107298	0.443969	0.551407	ARID5A
4447.19	-0.175795	0.197943	0.290275	ARID5B
3952.79	0.111386	0.200778	0.293498	ARIH1
2492.27	-0.328807	1.21421e-07	1.02752e-06	ARIH2
193.126	-0.288759	0.000490417	0.00166058	ARIH2OS
3339.75	0.0510652	0.603682	0.696153	ARL1
250.651	-0.0432203	0.733042	0.803312	ARL10
136.432	0.185729	0.262979	0.364781	ARL11
11.2464	0.278069	0.130806	0.206499	ARL13A
629.262	0.231398	0.00682654	0.0166763	ARL13B
1006.18	2.37159	1.7961e-14	7.30271e-13	ARL14
967.88	-0.250426	0.00450694	0.011657	ARL14EP
3.30847	1.66986	0.00203997	0.00584916	ARL14EPL
532.154	-0.189284	0.0491786	0.0909569	ARL15
562.956	-0.178782	0.0563559	0.102002	ARL16
2830.6	-0.199823	0.140917	0.219879	ARL17A
581.123	0.00156764	0.993037	0.995217	ARL17B
993.031	-0.0644751	0.432122	0.539783	ARL2
3.9092	1.09095	0.0635717	0.113	ARL2-SNX15
1889.71	0.236708	0.00795384	0.0190355	ARL2BP
564.245	0.114455	0.18235	0.271186	ARL3
1131.43	0.548804	0.000241247	0.000883806	ARL4A
4090.41	0.873249	4.2046e-06	2.43444e-05	ARL4C
203.808	0.731694	0.0143491	0.0316996	ARL4D
1945.38	0.113106	0.335258	0.443188	ARL5A
2700.02	0.290373	0.0546507	0.0994221	ARL5B
449.385	0.0271946	0.814741	0.867129	ARL6
9942.87	0.778697	1.14818e-07	9.79461e-07	ARL6IP1
2035.63	-0.159132	0.0645359	0.114417	ARL6IP4
5494.85	0.0487376	0.660985	0.745522	ARL6IP5
582.668	0.73943	8.49746e-13	2.36322e-11	ARL6IP6
959.539	0.426938	6.30276e-06	3.47834e-05	ARL8A
3217.74	0.278808	0.00178571	0.00520951	ARL8B
24.5678	0.470214	0.0206133	0.0432561	ARL9
7.58432	0.58785	0.0151795	0.0332638	ARLNC1
1499.44	0.262116	0.00822904	0.0196234	ARMC1
1972.44	0.23909	0.0305159	0.0605648	ARMC10
8.62098	-0.235804	0.227385	0.324445	ARMC12
206.44	-0.337259	0.00273916	0.00753991	ARMC2
8.40479	-0.494306	0.00534968	0.0135301	ARMC2-AS1
101.911	-1.90532	2.94431e-05	0.000137667	ARMC3
14.6082	0.141975	0.649881	0.73561	ARMC4
13.9914	-0.429336	0.0920348	0.154228	ARMC4P1
324.579	-0.24551	0.00980215	0.022775	ARMC5
544.574	0.0506938	0.63371	0.722005	ARMC6
211.678	0.0511517	0.67564	0.757086	ARMC7
2223.43	0.000725525	0.990734	0.993636	ARMC8
1807.45	0.153868	0.0507714	0.0935083	ARMC9
659.955	-0.351237	0.00555194	0.0139783	ARMCX1
1192.94	-0.267237	0.0360035	0.0698183	ARMCX2
3143.91	-0.211735	0.0255364	0.0519138	ARMCX3
891.292	-0.304527	0.0146163	0.0321926	ARMCX4
768.06	-0.012505	0.867319	0.905843	ARMCX5
776.028	-0.283867	0.00017624	0.000670073	ARMCX5-GPRASP2
909.491	-0.0539767	0.586572	0.681406	ARMCX6
30.4877	0.329119	0.0684796	0.120275	ARMH1
1030.19	-0.0934976	0.140087	0.218801	ARMH3
473.676	0.124506	0.479157	0.584217	ARMH4
893.965	0.51038	2.86086e-06	1.73672e-05	ARMT1
2875.45	-0.179813	0.0158014	0.0344428	ARNT
621.269	-0.777136	4.23919e-07	3.17613e-06	ARNT2
577.314	0.0855332	0.479002	0.584093	ARNTL
3302.85	2.01859	1.66102e-16	9.707e-15	ARNTL2
21.3667	1.75216	3.75023e-08	3.5952e-07	ARNTL2-AS1
3389.2	0.752465	6.09478e-07	4.38644e-06	ARPC1A
5737.65	0.64243	6.05272e-07	4.35903e-06	ARPC1B
9480.99	0.684939	6.26223e-13	1.80813e-11	ARPC2
6329.27	0.510584	1.93352e-06	1.22678e-05	ARPC3
3320.87	0.297916	0.000997149	0.00310979	ARPC4
272.906	-0.00400003	0.976135	0.983631	ARPC4-TTLL3
7006.07	0.636407	8.02552e-08	7.0862e-07	ARPC5
784.026	0.726005	2.14104e-08	2.18136e-07	ARPC5L
2471.3	-0.609375	1.06359e-10	1.85102e-09	ARPIN
7693.43	0.216828	0.0527953	0.0965783	ARPP19
1511.31	-0.847094	8.06023e-10	1.15602e-08	ARRB1
862.576	-0.342676	0.00917652	0.0215453	ARRB2
881.241	0.61431	4.1575e-05	0.000186627	ARRDC1
235.538	0.0674354	0.538145	0.638296	ARRDC1-AS1
1829.32	0.489541	0.0108912	0.0249614	ARRDC2
8160.16	0.301919	0.0774497	0.133091	ARRDC3
811.558	-0.115392	0.0427315	0.0806994	ARRDC3-AS1
2446.32	-0.52687	0.0012492	0.00379457	ARRDC4
24.309	-0.390343	0.101876	0.167664	ARRDC5
1040.07	-0.360217	0.000814961	0.002605	ARSA
1206.14	-0.202706	0.071121	0.124105	ARSB
3583.41	-0.190259	0.304245	0.40978	ARSD
670.433	-1.16807	0.00122466	0.00372861	ARSE
424.14	0.0328987	0.740701	0.809652	ARSG
3.56993	0.486711	0.116941	0.188107	ARSH
191.805	0.712912	0.00778964	0.0186895	ARSI
636.058	0.391038	0.0550997	0.100109	ARSJ
282.392	-0.0225003	0.805974	0.860012	ARSK
26.7589	-3.08969	9.37487e-11	1.64756e-09	ART3
482.238	-1.17379	1.50321e-05	7.53841e-05	ART4
13.3074	-0.343807	0.212731	0.307641	ART5
19.6603	-0.24086	0.266802	0.369073	ARTN
478.993	0.208422	0.0378861	0.072972	ARV1
329.423	-0.842804	1.24753e-06	8.27719e-06	ARVCF
31.6361	-1.0828	0.00804182	0.019223	ARX
47.0041	0.299344	0.0960122	0.159765	AS-PTPRE
389.302	-0.572682	0.000118169	0.000470338	AS3MT
7689.21	-0.098735	0.429128	0.53693	ASAH1
92.0633	0.0565722	0.804238	0.858999	ASAH2
384.052	0.226098	0.0254575	0.0517965	ASAH2B
2364.64	0.331161	0.0202571	0.0426081	ASAP1
152.338	0.102795	0.380899	0.489297	ASAP1-IT1
76.4164	0.0814047	0.547427	0.646981	ASAP1-IT2
3989.18	1.07023	5.22884e-17	3.4003e-15	ASAP2
1088.63	-0.769806	1.29762e-09	1.77733e-08	ASAP3
1268.9	-0.130838	0.129158	0.204221	ASB1
50.3328	-0.144385	0.281084	0.384853	ASB11
6.33216	0.0298875	0.905298	0.932619	ASB12
731.885	0.0969272	0.303938	0.409417	ASB13
137.65	-0.776991	1.08596e-12	2.92368e-11	ASB14
53.4679	-0.693451	1.43295e-06	9.37404e-06	ASB16
135.174	0.0611006	0.630445	0.719332	ASB16-AS1
7.09524	0.00936047	0.967598	0.977906	ASB18
90.9193	0.026682	0.920445	0.942816	ASB2
789.866	0.186115	0.0248619	0.0507732	ASB3
33.4978	-0.726598	0.0103549	0.0238595	ASB4
907.291	0.0287009	0.744493	0.812487	ASB6
956.622	0.206148	0.0142794	0.0315584	ASB7
1029.52	-0.168162	0.00568427	0.014253	ASB8
189.076	-1.12688	7.02569e-05	0.000297233	ASB9
36.6267	-0.0746837	0.694032	0.771871	ASB9P1
912.166	0.100616	0.24366	0.342624	ASCC1
1131.17	0.060547	0.461275	0.567785	ASCC2
5459.17	0.174733	0.0700756	0.122609	ASCC3
6.03869	-0.870178	0.0187641	0.0398956	ASCL1
34.2128	-0.174621	0.543644	0.643302	ASCL2
3.57406	-0.352453	0.239829	0.338279	ASCL3
15.1214	-0.88577	0.00325877	0.00880265	ASCL5
76.0991	0.73325	5.59935e-05	0.000243665	ASDURF
721.351	-0.14546	0.11541	0.186136	ASF1A
223.161	1.94569	7.58946e-22	1.1796e-19	ASF1B
27.9561	0.0570594	0.795908	0.852341	ASGR1
16.399	-0.793584	0.000956663	0.00299589	ASGR2
10050.1	-0.0661144	0.553688	0.652545	ASH1L
115.107	0.452747	0.000318415	0.00113152	ASH1L-AS1
934.542	-0.0349025	0.758666	0.823975	ASH2L
46.7344	0.289095	0.133891	0.210535	ASIC1
8.36801	-0.363063	0.21983	0.315658	ASIC2
20.2611	0.246034	0.291043	0.395523	ASIC3
9.54697	0.188844	0.405068	0.513451	ASIC4
1573.85	0.717323	1.7365e-06	1.11338e-05	ASL
551.218	-0.332757	0.0119465	0.0270323	ASMTL
107.083	0.0398852	0.817666	0.869144	ASMTL-AS1
1206.19	0.0755353	0.410467	0.518974	ASNA1
894.113	-0.269183	0.0859754	0.145595	ASNS
1529.18	0.0360048	0.631361	0.720002	ASNSD1
75.0625	-1.50138	4.62178e-09	5.5315e-08	ASPA
8.49858	-0.86543	0.00185938	0.00539654	ASPDH
6.78091	0.187218	0.57453	0.670545	ASPG
14751.6	1.01159	4.47903e-08	4.18227e-07	ASPH
176.809	1.18653	1.28658e-05	6.55706e-05	ASPHD1
352.556	1.92353	2.18212e-13	7.08463e-12	ASPHD2
1762	2.54568	1.3939e-26	5.55407e-24	ASPM
6829.09	-0.0123813	0.957354	0.970193	ASPN
51.7046	-0.199574	0.282918	0.386852	ASPRV1
347.413	-0.124006	0.258069	0.359221	ASPSCR1
349.994	-0.576717	0.0336906	0.0659754	ASRGL1
3196.04	0.430719	0.0904361	0.151952	ASS1
441.767	-0.100474	0.175985	0.263058	ASTE1
45.4446	-1.53523	2.44856e-05	0.000116627	ASTN1
6716.53	-0.283822	0.00919166	0.0215785	ASTN2
5.68798	-0.764319	0.000537885	0.00180241	ASTN2-AS1
3180.17	-0.441978	1.66014e-08	1.7333e-07	ASXL1
3486.21	0.0431206	0.598576	0.69193	ASXL2
333.183	-1.37998	7.76989e-10	1.11674e-08	ASXL3
2868.72	0.310169	0.000252618	0.000920693	ATAD1
1910.05	1.16407	1.91749e-09	2.52384e-08	ATAD2
2614.91	-0.118387	0.084554	0.143499	ATAD2B
528.327	0.399377	0.00986413	0.0228875	ATAD3A
717.58	0.496015	0.00490759	0.0125598	ATAD3B
181.135	-0.0920557	0.557549	0.655861	ATAD3C
564.903	0.751626	1.9633e-06	1.24352e-05	ATAD5
211.767	0.332143	0.00491735	0.0125819	ATAT1
434.391	-0.147398	0.217551	0.313041	ATCAY
1906.73	0.186271	0.0333276	0.0653638	ATE1
17.9153	-0.535927	0.0330376	0.0648588	ATE1-AS1
708.968	0.130223	0.100198	0.165473	ATF1
3136.64	0.0607975	0.485458	0.590062	ATF2
1267.44	-0.666958	0.0322329	0.0634723	ATF3
7672.96	-0.161423	0.0713923	0.124399	ATF4
413.341	0.446865	0.00788639	0.0188906	ATF5
5216.12	0.00916659	0.926131	0.94687	ATF6
1615.41	0.13361	0.158288	0.24188	ATF6B
1428.81	-0.131916	0.29845	0.403487	ATF7
6612.06	-0.0102669	0.9162	0.939612	ATF7IP
788.333	-0.097456	0.601274	0.694253	ATF7IP2
269.666	-0.152779	0.149982	0.231518	ATG10
992.072	0.297468	0.00541134	0.0136624	ATG101
1816.21	0.293236	0.0094739	0.0221415	ATG12
2357.34	-0.067777	0.366784	0.47526	ATG13
1571.68	0.0310672	0.729214	0.800437	ATG14
1767.32	0.731231	1.67051e-13	5.59774e-12	ATG16L1
383.501	-0.290169	0.00832454	0.0198188	ATG16L2
847.192	0.0327661	0.797634	0.853815	ATG2A
4204.58	-0.720965	4.36433e-16	2.37921e-14	ATG2B
1557.94	0.228456	0.00446257	0.01156	ATG3
636.195	-0.18563	0.0622335	0.111063	ATG4A
956.29	0.0502618	0.497695	0.601864	ATG4B
564.909	-0.272615	0.00900925	0.0212048	ATG4C
298.331	-0.143123	0.318759	0.425413	ATG4D
1739.04	0.228209	0.00723911	0.0175551	ATG5
1853.29	-0.197527	0.00827162	0.0197014	ATG7
1382.84	0.174741	0.0164087	0.0355613	ATG9A
122.686	2.23341	1.29386e-10	2.19296e-09	ATG9B
888.557	0.558669	9.17908e-06	4.85893e-05	ATIC
516.506	-0.0916709	0.465522	0.571719	ATL1
2737.59	0.377691	0.00294774	0.0080508	ATL2
8091.91	0.197688	0.0656834	0.116141	ATL3
10159.3	-0.333639	0.000808688	0.0025891	ATM
2771.48	0.00304399	0.972204	0.980933	ATMIN
844.317	-0.000663631	0.99706	0.997925	ATN1
4.54591	1.95454	0.000957905	0.00299936	ATOH1
4.76813	-1.41457	7.07622e-09	8.05167e-08	ATOH7
120.941	-1.28027	2.9608e-07	2.30255e-06	ATOH8
681.228	0.456638	1.67036e-06	1.07538e-05	ATOX1
859.613	0.914239	9.02123e-08	7.88593e-07	ATP10A
2431.42	1.34718	0.000740936	0.00239316	ATP10B
2600.64	-0.255412	0.00595443	0.0148362	ATP10D
3508.57	0.262093	0.0819187	0.139686	ATP11A
135.641	0.0297227	0.873762	0.910966	ATP11A-AS1
6624.64	0.415052	2.92287e-05	0.000136723	ATP11B
1829.1	0.0123919	0.89665	0.926629	ATP11C
3.57946	-0.543579	0.144694	0.224737	ATP12A
1010.46	-0.101274	0.23382	0.331661	ATP13A1
1222.67	-0.505852	0.002029	0.00582162	ATP13A2
8586.22	0.223211	0.0654787	0.115844	ATP13A3
751.675	-1.44476	1.48235e-05	7.45464e-05	ATP13A4
6.64877	-1.18313	5.46799e-05	0.000238802	ATP13A4-AS1
7.39611	-1.0906	0.000360687	0.00126411	ATP13A5
30363.7	-0.659139	0.000942057	0.00295776	ATP1A1
207.493	-0.992417	3.30307e-11	6.50375e-10	ATP1A1-AS1
103.585	-2.12988	5.10053e-10	7.63892e-09	ATP1A2
26.3153	-0.151556	0.620189	0.71059	ATP1A3
6.39761	0.184359	0.51813	0.620862	ATP1A4
14847.3	0.795466	0.00128749	0.00389715	ATP1B1
46.9189	-0.462257	0.00464035	0.0119555	ATP1B2
2656.52	0.738093	9.61383e-08	8.34735e-07	ATP1B3
67.5523	0.0424745	0.760799	0.825686	ATP1B4
126.981	-0.0711146	0.552278	0.651173	ATP23
21.1861	0.572698	0.0169464	0.036528	ATP2A1
7.20106	0.520686	0.0419481	0.0794617	ATP2A1-AS1
9985.32	0.373833	0.00136583	0.00410537	ATP2A2
1626.04	-1.35826	1.15277e-07	9.82613e-07	ATP2A3
4022.72	-0.125604	0.280925	0.384683	ATP2B1
60.1181	-0.577637	6.21282e-05	0.000267231	ATP2B1-AS1
18.1098	-1.38708	5.43077e-09	6.38495e-08	ATP2B2
5.15821	-0.426813	0.172025	0.258498	ATP2B3
10362.8	0.407714	0.00349728	0.00934785	ATP2B4
6026.99	0.433336	4.73796e-05	0.000210017	ATP2C1
783.938	2.26312	2.13073e-13	6.92805e-12	ATP2C2
136.597	1.55831	2.18553e-14	8.72423e-13	ATP2C2-AS1
9.31042	-3.51398	2.48208e-13	7.9641e-12	ATP4A
9614.76	-0.54075	1.66117e-07	1.36705e-06	ATP5F1A
12517.7	0.196298	0.141083	0.22003	ATP5F1B
3811.25	0.101929	0.400005	0.508488	ATP5F1C
437.607	-0.188715	0.16459	0.249542	ATP5F1D
4869.28	0.423373	3.06171e-06	1.84384e-05	ATP5F1E
1444.51	0.181379	0.120975	0.193417	ATP5IF1
716.741	0.209549	0.119022	0.190796	ATP5MC1
3628.89	-0.074145	0.411237	0.519603	ATP5MC2
2728.08	0.413249	0.000332036	0.00117591	ATP5MC3
1526.22	0.472485	6.99674e-06	3.81617e-05	ATP5MD
1508.01	0.194713	0.0431054	0.0812957	ATP5ME
1751.1	0.672018	5.86964e-07	4.25093e-06	ATP5MF
49.9169	0.217149	0.70021	0.777045	ATP5MF-PTCD1
2706.89	0.0698901	0.360417	0.468672	ATP5MG
10.4029	-0.404886	0.0524831	0.0960956	ATP5MGL
1246.08	0.303261	0.00219435	0.00624371	ATP5MPL
3762	0.125816	0.217981	0.313475	ATP5PB
2587.35	0.287929	0.0130772	0.0292764	ATP5PD
970.386	-0.114944	0.158602	0.24223	ATP5PF
2488.39	-0.0361391	0.726474	0.79855	ATP5PO
226.123	-0.274398	0.00279816	0.00768442	ATP5S
2866.6	0.0895547	0.2958	0.400795	ATP6AP1
204.371	-0.121957	0.37013	0.478605	ATP6AP1L
5143.26	0.363518	0.000246112	0.000899823	ATP6AP2
1872.99	-0.0480759	0.610706	0.702442	ATP6V0A1
1688.34	-0.110113	0.12169	0.194362	ATP6V0A2
14.6684	1.87588	5.47401e-05	0.00023897	ATP6V0A4
2599.24	0.153239	0.223971	0.320575	ATP6V0B
720.336	0.442069	0.00360783	0.00960234	ATP6V0C
2309.1	0.100234	0.279301	0.382986	ATP6V0D1
74.2708	1.39923	1.50895e-06	9.81846e-06	ATP6V0D2
3957.07	0.260737	0.000886659	0.00280391	ATP6V0E1
489.065	-0.805701	1.09728e-06	7.38542e-06	ATP6V0E2
59.3052	-0.856855	2.27318e-07	1.81416e-06	ATP6V0E2-AS1
5613.21	0.15401	0.13537	0.212494	ATP6V1A
28.9939	-0.0584911	0.829743	0.878211	ATP6V1B1
4.14195	0.0664882	0.819443	0.870231	ATP6V1B1-AS1
3867.52	-0.0337926	0.752247	0.818952	ATP6V1B2
3513.82	0.158218	0.100101	0.165351	ATP6V1C1
131.592	0.64084	0.00224381	0.00637123	ATP6V1C2
2097.05	0.37945	0.000166786	0.000637689	ATP6V1D
3071.04	0.344749	0.000567952	0.00189217	ATP6V1E1
52.9931	-0.464592	0.000598577	0.00198035	ATP6V1E2
1175.42	0.396939	6.62544e-05	0.000282429	ATP6V1F
140.026	1.55453	5.29615e-10	7.89558e-09	ATP6V1FNB
2584.02	0.229782	0.00915533	0.0215001	ATP6V1G1
25.2686	-0.522741	0.00721991	0.0175162	ATP6V1G2
110.694	0.330877	0.481888	0.586699	ATP6V1G2-DDX39B
1496.45	0.173737	0.0266808	0.0539311	ATP6V1H
1987.69	0.178486	0.0328306	0.0644987	ATP7A
842.334	0.684825	0.0244712	0.0501108	ATP7B
2104.54	-0.768466	0.000222955	0.000823677	ATP8A1
165.39	-0.210414	0.348919	0.457163	ATP8A2
4168.4	-0.108607	0.508973	0.612259	ATP8B1
2134.12	-0.427381	0.000326373	0.00115698	ATP8B2
98.8425	1.8359	5.39804e-09	6.34987e-08	ATP8B3
821.413	-0.382229	0.00332433	0.00895328	ATP8B4
25.63	1.11152	0.0205346	0.0431256	ATP8B5P
6968.42	-0.0762029	0.617172	0.70791	ATP9A
1163.15	-0.403694	4.3989e-08	4.11482e-07	ATP9B
870.558	-0.276448	0.00121835	0.00371353	ATPAF1
212.339	-0.093049	0.413854	0.521932	ATPAF2
4229.99	0.228391	0.00725068	0.0175714	ATR
2301.27	-0.0779315	0.359442	0.46771	ATRAID
188.665	-0.0213875	0.82269	0.873023	ATRIP
106.794	-0.36394	0.0153512	0.0335917	ATRIP-TREX1
3968.19	-0.356491	8.88171e-05	0.000365252	ATRN
344.954	-1.64506	4.40235e-07	3.28714e-06	ATRNL1
7988.57	-0.0132345	0.888143	0.92079	ATRX
5420.34	0.0821498	0.419182	0.527407	ATXN1
1730.56	-0.371069	7.65197e-05	0.000320208	ATXN10
2469.51	-0.129563	0.0835591	0.142019	ATXN1L
993.137	0.0603515	0.533634	0.634782	ATXN2
4.81459	-0.255964	0.308348	0.413806	ATXN2-AS
1363.41	0.229643	0.0938026	0.156623	ATXN2L
1698.26	-0.152438	0.0613062	0.109595	ATXN3
2283.31	-0.644385	4.20439e-11	8.06117e-10	ATXN7
467.655	0.0590473	0.491827	0.596216	ATXN7L1
87.6771	-0.271848	0.0107613	0.0247204	ATXN7L2
1762.03	0.327725	1.76669e-05	8.68891e-05	ATXN7L3
4190.52	0.0236178	0.829946	0.878321	ATXN7L3B
500.692	-0.540703	6.87108e-08	6.15365e-07	AUH
68.0015	1.53903	1.10278e-10	1.91198e-09	AUNIP
2948.77	0.122445	0.139684	0.218251	AUP1
503.208	1.73083	7.90062e-19	6.87072e-17	AURKA
905.534	0.110189	0.384849	0.493244	AURKAIP1
165.881	0.0337603	0.746978	0.814672	AURKAP1
137.579	2.23035	1.24027e-17	9.00018e-16	AURKB
19.1062	0.325953	0.0743639	0.128666	AURKC
542.858	-0.236157	0.108786	0.17741	AUTS2
457.915	0.261717	0.0100718	0.023286	AVEN
342.387	-0.075863	0.727057	0.79891	AVIL
3830.09	0.426532	1.23982e-05	6.34628e-05	AVL9
503.406	0.903461	3.74663e-05	0.000170241	AVPI1
468.604	-0.744901	0.0039497	0.0103674	AVPR1A
58.1595	-1.30242	0.00135118	0.00406856	AVPR1B
25.2329	-0.493349	0.114763	0.185351	AVPR2
3.96907	-0.438326	0.070437	0.123116	AWAT1
28.6637	0.709383	0.0482939	0.0894944	AXDND1
908.549	0.380549	0.000106905	0.000430586	AXIN1
958.09	0.171455	0.362613	0.471053	AXIN2
4331.92	0.37673	0.0228157	0.047166	AXL
1869.24	-1.80725	7.25934e-06	3.94369e-05	AZGP1
33.9692	-0.619271	0.0965433	0.160515	AZGP1P1
1904.59	-0.186026	0.0479696	0.0890139	AZI2
9166.78	0.0742492	0.557022	0.655416	AZIN1
32.0675	-1.38321	4.39327e-15	1.98922e-13	AZIN1-AS1
217.142	0.117666	0.403247	0.511672	AZIN2
5.16862	1.15054	0.0194056	0.0410734	AZU1
102043	0.699627	3.71488e-05	0.000168947	B2M
909.386	0.175786	0.181956	0.270693	B3GALNT1
2008.2	-0.624884	8.9594e-09	9.9365e-08	B3GALNT2
12.5964	-1.36641	6.58044e-07	4.69435e-06	B3GALT1
425.48	0.0853989	0.375964	0.484349	B3GALT2
378.263	0.520308	4.49145e-05	0.000200346	B3GALT4
1023.95	0.994137	0.00356877	0.00950878	B3GALT5
139.653	-0.233148	0.57234	0.668559	B3GALT5-AS1
529.888	-0.0296938	0.776622	0.837932	B3GALT6
25.2003	-0.0297021	0.931413	0.950496	B3GAT1
728.224	0.0895237	0.39527	0.503683	B3GAT3
667.787	0.294203	0.00568799	0.0142607	B3GLCT
299.405	-0.121549	0.225321	0.322087	B3GNT10
1939.76	0.226004	0.0585497	0.105422	B3GNT2
1939.8	2.57861	1.91271e-40	1.04792e-36	B3GNT3
94.3362	0.00697023	0.969512	0.979117	B3GNT4
2148.91	1.04058	1.65149e-12	4.32406e-11	B3GNT5
237.795	1.06451	0.00624226	0.0154593	B3GNT6
1125.14	-0.0188828	0.930394	0.949899	B3GNT7
99.6903	-0.078406	0.665003	0.748456	B3GNT8
578.067	0.202845	0.0897024	0.151032	B3GNT9
246.218	0.189199	0.0910286	0.152854	B3GNTL1
99.7164	0.82257	0.000605865	0.00200174	B4GALNT1
15.9893	3.57231	3.10528e-08	3.03012e-07	B4GALNT2
1042.37	0.948744	3.22756e-05	0.000149066	B4GALNT3
67.7313	-0.0696397	0.852107	0.894481	B4GALNT4
3794.68	0.326964	0.0275941	0.0555099	B4GALT1
29.9847	0.189794	0.371793	0.480189	B4GALT1-AS1
1236.15	-0.112073	0.34396	0.45221	B4GALT2
983.626	0.356883	0.000222633	0.000822626	B4GALT3
2168.92	0.657282	9.12608e-07	6.2656e-06	B4GALT4
9.01906	0.703054	0.00266094	0.00736016	B4GALT4-AS1
3999.1	0.712373	1.88905e-06	1.201e-05	B4GALT5
291.358	0.0672251	0.735942	0.805804	B4GALT6
603.629	0.141039	0.126038	0.200154	B4GALT7
475.243	-0.391356	0.00129354	0.00391223	B4GAT1
243.269	-0.656605	7.8832e-09	8.86345e-08	B9D1
123.52	0.166431	0.213136	0.308069	B9D2
107.524	-0.982223	6.07726e-10	8.93247e-09	BAALC
13.4484	-0.13492	0.44729	0.55448	BAALC-AS1
222.23	-0.890866	0.0317234	0.0626548	BAAT
1254.06	0.148218	0.038786	0.0744369	BABAM1
1176.3	0.0582476	0.411241	0.519603	BABAM2
3050.21	-2.09283	1.96402e-28	1.04979e-25	BACE1
59.3484	-0.51804	8.50134e-07	5.89392e-06	BACE1-AS
6547.46	0.662427	0.00148232	0.00441793	BACE2
4755.87	0.464328	0.00147918	0.00441038	BACH1
46.3164	-0.119764	0.331553	0.439245	BACH1-IT2
10.182	0.120194	0.57484	0.670763	BACH1-IT3
365.249	-0.546021	0.00157133	0.00465348	BACH2
694.97	0.119882	0.295162	0.400129	BAD
1491.15	0.0269351	0.865051	0.904379	BAG1
434.718	0.229989	0.211493	0.306215	BAG2
1160.63	0.917844	4.22857e-05	0.000189546	BAG3
1520.71	0.476912	0.00191851	0.00554598	BAG4
2581.31	0.272388	0.00064195	0.00210572	BAG5
2930.96	-0.0135388	0.898166	0.927845	BAG6
22.1111	-0.00106206	0.994205	0.995886	BAGE
349.483	-0.469555	0.000822299	0.00262463	BAHCC1
655.172	-0.260471	0.00421907	0.0110059	BAHD1
777.75	0.679126	1.63919e-05	8.1421e-05	BAIAP2
582.91	0.0838669	0.503848	0.607495	BAIAP2-DT
3114.85	1.39141	1.44808e-15	7.26195e-14	BAIAP2L1
299.227	2.42798	6.77055e-17	4.3385e-15	BAIAP2L2
410.595	-0.777504	0.00664232	0.0163063	BAIAP3
1025.39	0.924064	2.63248e-08	2.60809e-07	BAK1
354.233	0.562394	0.00763455	0.0183798	BAMBI
826.276	0.280722	0.00254092	0.00707911	BANF1
4.7936	-2.40946	1.57663e-06	1.02194e-05	BANF2
385.847	1.12468	7.35638e-06	3.99443e-05	BANK1
410.951	0.0796627	0.328122	0.435594	BANP
1376.17	-0.2154	0.00426987	0.0111199	BAP1
790.919	0.530096	5.02468e-07	3.7076e-06	BARD1
46.3317	1.10811	0.0314055	0.0621222	BARX1
3.90555	1.73046	0.000890155	0.00281358	BARX1-DT
197.365	0.35525	0.240982	0.339632	BARX2
941.111	0.56406	0.00353426	0.00943287	BASP1
127.06	-0.127623	0.163583	0.248367	BASP1-AS1
10.6514	0.127255	0.807826	0.861358	BASP1P1
278.051	1.60687	5.65928e-14	2.04321e-12	BATF
255.171	0.809275	0.00172874	0.00506216	BATF2
57.8171	-0.0311253	0.851842	0.894323	BATF3
598.665	0.39317	0.00019975	0.000749191	BAX
3346.34	0.606675	2.47031e-07	1.95158e-06	BAZ1A
5154.71	0.143204	0.095159	0.15855	BAZ1B
3694.32	0.0975743	0.435493	0.543034	BAZ2A
6903.4	-0.227035	0.0167053	0.0360971	BAZ2B
248.406	0.779936	9.3679e-05	0.000382745	BBC3
408.105	-0.303597	0.000949262	0.00297697	BBIP1
289.048	-0.0571675	0.617815	0.708462	BBOF1
69.2806	0.592759	0.156584	0.239817	BBOX1
598.318	0.148468	0.234506	0.332419	BBOX1-AS1
824.15	-0.329439	4.89523e-05	0.000216245	BBS1
761.273	0.062415	0.557238	0.655566	BBS10
379.851	0.208244	0.0541325	0.0986218	BBS12
1551.4	0.0537717	0.544444	0.644075	BBS2
705.022	-0.09859	0.210603	0.305128	BBS4
3808.06	-0.268291	0.020587	0.0432108	BBS5
660.042	0.225306	0.0169676	0.0365522	BBS7
1167.94	-0.298385	0.00231146	0.00653116	BBS9
5904.5	0.139417	0.151623	0.233523	BBX
656.01	-0.728118	0.000336807	0.00119089	BCAM
32.3606	1.44945	2.79629e-08	2.75172e-07	BCAN
1687.21	0.193576	0.142642	0.222002	BCAP29
4364.49	0.296482	0.0108289	0.0248603	BCAP31
1973.83	0.577137	1.73765e-06	1.11366e-05	BCAR1
1336.25	1.28801	2.58609e-10	4.10683e-09	BCAR3
2941.05	2.4682	5.18811e-12	1.21213e-10	BCAS1
1008.79	0.299915	0.00385069	0.0101562	BCAS2
1284.67	-0.10966	0.203777	0.297144	BCAS3
143.771	0.773157	0.000100719	0.000408071	BCAS4
6629.48	-0.989012	0.000263166	0.000956272	BCAT1
526.083	-0.405507	0.00186223	0.00540252	BCAT2
1380.51	0.244082	0.0159753	0.0347562	BCCIP
311.075	-0.485196	6.33569e-08	5.71621e-07	BCDIN3D
64.6727	-0.357856	0.00253057	0.00705471	BCDIN3D-AS1
149.39	-0.778646	0.000899543	0.00283892	BCHE
812.139	-0.12144	0.280057	0.383769	BCKDHA
692.521	-0.156647	0.118407	0.190033	BCKDHB
871.524	-0.235442	0.0151018	0.0331386	BCKDK
1597.84	1.07293	3.33235e-12	8.1233e-11	BCL10
130.103	-1.12274	2.64727e-05	0.000125113	BCL11A
475.195	0.370235	0.0346734	0.0675738	BCL11B
845.084	-0.822665	2.64775e-08	2.62084e-07	BCL2
475.54	1.07798	0.000817289	0.0026113	BCL2A1
4460.92	0.901762	7.95469e-11	1.42424e-09	BCL2L1
13.11	-0.260135	0.416679	0.524856	BCL2L10
1430.6	-0.0810224	0.420833	0.528871	BCL2L11
249.091	0.411564	0.00027003	0.000978458	BCL2L12
2208.1	-0.0892416	0.322206	0.429197	BCL2L13
279.396	1.44275	3.6052e-08	3.4683e-07	BCL2L14
1542.08	1.06055	3.662e-06	2.1614e-05	BCL2L15
1876.33	-0.452975	1.78811e-09	2.36775e-08	BCL2L2
31.6361	1.34375	0.0438938	0.0825268	BCL2L2-PABPN1
342.951	0.387822	0.0301973	0.0600358	BCL3
2058.41	-0.201449	0.0939487	0.156808	BCL6
415.203	-0.454206	0.0037532	0.00993734	BCL6B
470.172	-0.232108	0.0596058	0.106992	BCL7A
865.585	0.200102	0.017333	0.0372331	BCL7B
755.961	0.191376	0.0340921	0.0666663	BCL7C
642.146	0.108582	0.365404	0.473779	BCL9
1231.47	0.596837	0.000458337	0.00156164	BCL9L
8375.17	-0.0912953	0.352988	0.461283	BCLAF1
993.047	-0.00113942	0.989525	0.992656	BCLAF3
146.514	2.36873	2.06153e-12	5.28404e-11	BCO1
154.905	-1.09463	1.12485e-08	1.21434e-07	BCO2
1399.55	-0.0497099	0.596045	0.689814	BCOR
261.971	0.00968389	0.953076	0.96702	BCORL1
18.1922	-0.264698	0.641306	0.728198	BCORP1
2788.26	0.329932	0.0141243	0.0312787	BCR
53.098	0.286886	0.25514	0.356003	BCRP2
22.2803	-0.462104	0.0200197	0.0422101	BCRP3
473.948	0.0594755	0.431911	0.53955	BCS1L
212.102	-0.155362	0.488987	0.593659	BCYRN1
330.288	0.754449	0.000462312	0.00157445	BDH1
1311.69	-0.197884	0.113874	0.184078	BDH2
71.1256	-0.762439	0.000707012	0.0022985	BDKRB1
795.497	-0.149783	0.280777	0.384529	BDKRB2
107.751	0.0917019	0.638724	0.726094	BDNF
68.768	-0.371291	0.0101821	0.0235134	BDNF-AS
5788.07	0.111133	0.289649	0.393971	BDP1
261.375	0.867819	1.03347e-05	5.3989e-05	BEAN1
6.83385	0.401361	0.115013	0.185673	BEAN1-AS1
2678.11	0.221584	0.00424307	0.0110593	BECN1
55.5379	-1.53176	7.92785e-06	4.27191e-05	BEGAIN
15.7785	0.0942255	0.632168	0.720623	BEND2
232.609	0.152029	0.406766	0.515237	BEND3
576.905	-0.0815446	0.591707	0.686135	BEND3P3
32.0189	0.328281	0.349866	0.458215	BEND4
74.0613	-0.78489	1.81847e-06	1.15983e-05	BEND5
174.305	0.089383	0.673731	0.755465	BEND6
268.846	-0.356809	0.0674367	0.118686	BEND7
277.309	-0.394054	0.00587241	0.0146626	BEST1
20.7471	-1.10312	6.25393e-05	0.00026884	BEST3
20.3148	0.875082	0.00327465	0.00884118	BEST4
790.053	0.0446644	0.69222	0.770325	BET1
1306.26	-0.203325	0.00935299	0.0219009	BET1L
282.391	-2.05402	3.87839e-07	2.93389e-06	BEX1
215.047	-1.2247	6.18239e-06	3.41967e-05	BEX2
1785.59	-0.0539266	0.671546	0.753864	BEX3
639.427	-0.638831	6.49769e-07	4.63833e-06	BEX4
90.3328	-1.37067	1.98014e-08	2.0335e-07	BEX5
2211.17	0.410904	4.2965e-06	2.4798e-05	BFAR
66.8139	0.321151	0.0682403	0.119908	BFSP1
5.33143	0.0777637	0.794223	0.851078	BFSP2
3941.87	-0.21837	0.00547547	0.0138147	BFSP2-AS1
6.77574	-0.0512503	0.852957	0.895151	BGLAP
7528.51	0.23741	0.253785	0.354451	BGN
153.508	-2.62974	6.20357e-06	3.42965e-05	BHLHA15
212.779	-0.34858	0.0264018	0.0534566	BHLHB9
96.831	-1.05935	6.30145e-05	0.000270553	BHLHE22
10303.8	0.975478	1.15039e-07	9.80966e-07	BHLHE40
94.5141	0.098596	0.428878	0.53671	BHLHE40-AS1
1382.39	0.245206	0.255263	0.356084	BHLHE41
12.2702	-1.29391	2.51785e-09	3.21742e-08	BHMT
425.785	-0.610092	2.3772e-07	1.88823e-06	BHMT2
4757.63	-0.613312	0.000186113	0.000703705	BICC1
1433.3	0.773811	6.72945e-07	4.78818e-06	BICD1
2195.41	0.0290016	0.69067	0.769185	BICD2
573.889	0.386008	0.0445463	0.0835815	BICDL1
604.884	-0.458722	0.0916682	0.153704	BICDL2
88.9523	0.127279	0.476046	0.581515	BICRA
1514.56	-0.29263	0.00983421	0.022836	BICRAL
1007.77	0.694549	6.65205e-08	5.97213e-07	BID
268.178	1.6771	2.62108e-15	1.24331e-13	BIK
904.873	-0.0588264	0.632537	0.720931	BIN1
590.198	-0.102408	0.520025	0.622412	BIN2
620.489	0.184632	0.0981957	0.16267	BIN3
87.7472	0.047806	0.735365	0.805293	BIN3-IT1
4070.56	0.12507	0.226064	0.322917	BIRC2
11655.5	1.29359	3.20747e-05	0.000148201	BIRC3
383.458	2.53616	4.07543e-24	1.00352e-21	BIRC5
21149.2	-0.120853	0.168903	0.254557	BIRC6
48.3351	0.137539	0.222574	0.318972	BIRC6-AS2
93.2644	1.98285	4.11921e-06	2.39259e-05	BIRC7
265.101	0.536069	1.77002e-05	8.69926e-05	BISPR
926.976	-0.258353	0.014056	0.0311558	BIVM
1110.16	-0.226523	0.0442959	0.083183	BIVM-ERCC5
354.476	3.03362	4.5443e-35	7.11345e-32	BLACAT1
8.19656	0.252961	0.338336	0.44645	BLACE
1810.63	0.643555	4.61844e-07	3.43095e-06	BLCAP
39.0121	0.710356	0.0182937	0.0390177	BLID
65.0446	0.294654	0.538491	0.638579	BLK
352.69	1.41357	4.15642e-14	1.55175e-12	BLM
929.777	-0.402794	4.65485e-05	0.000206793	BLMH
510.786	-0.245677	0.264065	0.365941	BLNK
1220.79	0.125352	0.213968	0.308962	BLOC1S1
18.1726	-0.11979	0.767374	0.83078	BLOC1S1-RDH5
1030.47	0.191882	0.0245396	0.0502181	BLOC1S2
196.734	0.365694	0.00180397	0.00525649	BLOC1S3
313.04	0.382396	0.000137796	0.000538287	BLOC1S4
657.765	0.0444659	0.609938	0.701669	BLOC1S5
28.1399	-0.605615	0.278708	0.382389	BLOC1S5-TXNDC5
2781.87	-0.0379591	0.682828	0.762804	BLOC1S6
1043.82	0.491188	0.000246577	0.000901372	BLVRA
1648.1	0.421596	0.0152586	0.0334057	BLVRB
1804.58	0.729438	1.43761e-08	1.51614e-07	BLZF1
1039.64	-0.658249	5.15742e-08	4.74297e-07	BMF
1945.11	0.0584579	0.596242	0.690005	BMI1
1610.2	0.638804	3.0065e-05	0.000140126	BMP1
764.928	0.929029	0.000276129	0.00099726	BMP2
2386.93	-0.0324089	0.740042	0.809162	BMP2K
89.2015	-0.311785	0.289883	0.394215	BMP3
805.931	1.7523	5.80348e-10	8.59155e-09	BMP4
131.895	-1.17724	0.00152608	0.00453545	BMP5
165.517	-0.287964	0.197099	0.289215	BMP6
685.026	0.273857	0.0727994	0.126468	BMP7
1366.12	-0.0667987	0.631701	0.720239	BMP8A
480.874	0.193644	0.297009	0.401985	BMP8B
39.077	-0.841344	0.0132975	0.0296937	BMPER
2202.27	-0.205201	0.0101197	0.0233839	BMPR1A
376.854	-0.200678	0.295776	0.400787	BMPR1B
8967.06	0.205509	0.0852445	0.144548	BMPR2
3094.39	0.333964	8.20914e-05	0.000340597	BMS1
1811.62	-0.449268	0.000205895	0.000768685	BMS1P1
1216.41	0.344188	0.0694868	0.121805	BMS1P14
74.6572	1.3405	1.76429e-07	1.44217e-06	BMS1P17
74.6572	1.3405	1.76429e-07	1.44217e-06	BMS1P18
2165.09	-0.531712	4.83593e-06	2.747e-05	BMS1P2
948.847	0.205059	0.318052	0.424592	BMS1P20
35.3015	-0.933628	7.38353e-06	4.00718e-05	BMS1P21
35.4891	1.23007	1.49417e-05	7.50164e-05	BMS1P22
499.205	-0.427989	8.97437e-06	4.77131e-05	BMS1P4
736.549	-0.0330228	0.742194	0.810705	BMT2
121.346	-1.00684	0.000879189	0.00278305	BMX
15.7422	0.25395	0.500724	0.604527	BNC1
1774.9	-0.0495545	0.789524	0.847325	BNC2
12.2508	0.185376	0.428241	0.536189	BNC2-AS1
243.958	-0.0307461	0.716967	0.790956	BNIP1
4304.32	0.275562	0.0161694	0.0351158	BNIP2
1085.27	-1.28068	3.03395e-06	1.82964e-05	BNIP3
5773.46	0.384566	0.0200466	0.0422424	BNIP3L
53.279	0.0525097	0.768273	0.831565	BNIPL
1507.55	-0.99049	2.79181e-06	1.69857e-05	BOC
1132.46	-0.105681	0.125505	0.199553	BOD1
6171.02	0.114854	0.18092	0.269426	BOD1L1
6.92456	-0.0947357	0.73657	0.806364	BOD1L2
898.425	0.1608	0.221488	0.317664	BOK
241.667	0.0442785	0.682115	0.762176	BOLA1
530.16	0.844317	3.52755e-11	6.91469e-10	BOLA2
646.962	0.632476	8.61579e-06	4.59964e-05	BOLA2-SMG1P6
335.92	0.793854	1.06866e-07	9.18062e-07	BOLA2B
245.833	0.46375	3.14337e-05	0.000145546	BOLA3
129.029	-0.720012	7.71904e-12	1.73145e-10	BOLA3-AS1
13.6275	1.48365	0.000134147	0.000525628	BOLL
721.196	0.444823	0.00627173	0.0155217	BOP1
329.184	0.91273	7.24256e-09	8.22813e-08	BORA
669.096	-0.358642	0.00236403	0.00666042	BORCS5
245.455	-0.396256	0.00159322	0.00470875	BORCS6
1186.99	-0.170864	0.0279115	0.0560763	BORCS7
89.7533	-0.324149	0.385463	0.4938	BORCS7-ASMT
220.875	0.00361974	0.970105	0.979536	BORCS8
36.0266	0.30445	0.145624	0.225857	BORCS8-MEF2B
825.275	0.605814	6.98537e-05	0.000295815	BPGM
360.79	-0.163655	0.111722	0.181215	BPHL
18.5509	0.755641	0.023829	0.0489559	BPI
2.62582	1.42647	0.0184495	0.0392889	BPIFA1
3.69654	1.73609	0.00365724	0.00972084	BPIFA2
502.906	4.02998	1.39719e-09	1.89594e-08	BPIFB1
1271.76	1.02936	1.96167e-15	9.51109e-14	BPNT1
7113.22	-0.208468	0.0317909	0.0627429	BPTF
3071.72	-0.38282	1.76945e-05	8.6984e-05	BRAF
1087.51	0.0322088	0.661103	0.745617	BRAP
808.006	-0.0480825	0.661892	0.746275	BRAT1
880.101	0.977684	1.11814e-09	1.55681e-08	BRCA1
946.449	0.905788	3.1064e-08	3.03012e-07	BRCA2
961.132	0.320739	0.000356012	0.00125012	BRCC3
1296.16	-0.218251	0.00397824	0.0104361	BRD1
5708.62	-0.134176	0.126554	0.200838	BRD2
1105.48	-0.182545	0.0510879	0.09402	BRD3
412.031	-0.345264	0.000270825	0.000981011	BRD3OS
1213.46	-0.147031	0.32961	0.437093	BRD4
2275.34	0.187666	0.0166665	0.036031	BRD7
89.4826	-0.557471	3.81482e-06	2.23534e-05	BRD7P3
1702.32	-0.0518614	0.544813	0.644442	BRD8
1002.32	0.259958	0.0013894	0.00416705	BRD9
19.1992	0.318354	0.0718918	0.12508	BRDT
78.8205	-1.00342	0.000212958	0.00079222	BRE-AS1
33.1554	0.0252386	0.89398	0.924873	BREA2
537.353	-0.465471	1.10455e-06	7.42748e-06	BRF1
450.124	0.263732	0.0648275	0.114832	BRF2
1561.06	0.351736	0.00655849	0.0161349	BRI3
279.001	0.831448	5.59639e-07	4.07594e-06	BRI3BP
37.3187	0.105047	0.508944	0.612259	BRICD5
38.1631	-0.0870375	0.77543	0.837244	BRINP1
6.53337	-1.47613	1.0853e-07	9.3074e-07	BRINP2
12.7542	0.447944	0.24724	0.346991	BRINP3
2246.88	-0.0168361	0.853589	0.895643	BRIP1
855.753	0.604205	7.29511e-07	5.1439e-06	BRIX1
2590.53	0.0902007	0.292891	0.397591	BRK1
977.245	0.188601	0.0368452	0.0712425	BRMS1
249.498	0.0677094	0.545592	0.645155	BRMS1L
4014.05	0.700414	1.15567e-07	9.8432e-07	BROX
778.594	-0.0791874	0.378625	0.487033	BRPF1
967.791	-0.29006	0.00914685	0.0214825	BRPF3
12.7797	-1.0711	0.0080942	0.0193419	BRS3
103.854	-0.0528412	0.727353	0.798995	BRSK1
161.322	-3.02315	7.96776e-13	2.23006e-11	BRSK2
10101.8	-0.245468	0.0206825	0.0433655	BRWD1
14.3166	-0.504698	0.00607373	0.0150896	BRWD1-AS2
2443.9	0.120652	0.163236	0.247977	BRWD3
838.879	-0.328102	0.0424226	0.0802356	BSCL2
2716.92	-0.170841	0.0520032	0.0953683	BSDC1
6523.82	0.361972	0.00309587	0.00841553	BSG
126.471	-1.31061	3.53608e-08	3.40779e-07	BSN
24.2046	-0.31652	0.0757894	0.130668	BSN-DT
511.977	-0.834923	9.10881e-05	0.000373679	BSPRY
326.163	0.297681	0.0911296	0.152988	BST1
3159.55	0.938304	1.01032e-05	5.28932e-05	BST2
5482.77	0.0416205	0.601529	0.694402	BTAF1
3142.17	0.297132	0.00376018	0.009951	BTBD1
1813.38	0.553261	1.99771e-08	2.05057e-07	BTBD10
183.819	0.416023	0.110304	0.179299	BTBD11
45.2479	2.19269	3.63806e-07	2.77412e-06	BTBD16
6.02095	-1.90649	1.84069e-07	1.49903e-06	BTBD17
73.8074	-0.482553	0.000210367	0.000783381	BTBD18
149.802	0.198045	0.188037	0.278077	BTBD19
1192.12	-0.27552	0.00872902	0.0206584	BTBD2
2398.83	-0.0898679	0.573689	0.669742	BTBD3
768.385	-0.301142	0.0646246	0.114509	BTBD6
2516.98	-0.252191	0.00255403	0.00710932	BTBD7
139.872	-0.0848281	0.460136	0.566765	BTBD8
1437.38	-0.0780132	0.282342	0.386233	BTBD9
37.0956	0.0530512	0.633599	0.721953	BTBD9-AS1
206.802	0.260956	0.186033	0.275746	BTC
815.348	-0.703243	2.59344e-09	3.30822e-08	BTD
8907.44	0.142449	0.183802	0.272975	BTF3
2041.49	0.0454248	0.647765	0.734087	BTF3L4
5291.77	-0.599975	3.50211e-08	3.37803e-07	BTG1
4300.34	-1.80716	1.3274e-15	6.71824e-14	BTG2
695.3	0.357145	0.00386283	0.0101784	BTG3
63.3482	-0.0682602	0.657836	0.742688	BTG3-AS1
545.684	-0.319742	0.0409999	0.0780163	BTK
98.206	0.195933	0.53395	0.634986	BTLA
8.85903	0.0329632	0.8956	0.925849	BTN1A1
1316.63	0.319237	0.000466112	0.00158616	BTN2A1
673.658	0.0445468	0.738645	0.808086	BTN2A2
181.71	0.505381	3.54653e-06	2.10287e-05	BTN2A3P
2800.21	0.229383	0.0984069	0.162961	BTN3A1
2637.13	0.322965	0.0327162	0.0643144	BTN3A2
1442.92	0.252477	0.0598159	0.107314	BTN3A3
69.0005	3.20266	4.32433e-06	2.49257e-05	BTNL3
316.217	2.91314	3.6956e-08	3.54721e-07	BTNL8
221.19	-1.04653	0.000137933	0.000538727	BTNL9
1266.3	-0.156085	0.0194108	0.0410804	BTRC
622.195	2.45361	1.15671e-27	5.63317e-25	BUB1
485.625	2.06572	1.8076e-22	3.32888e-20	BUB1B
88.3287	0.149583	0.598898	0.69213	BUB1B-PAK6
3250.96	0.698642	2.40499e-10	3.83311e-09	BUB3
667.562	0.122428	0.0697616	0.122159	BUD13
983.403	0.33821	0.00280352	0.00769817	BUD23
1186.45	0.497163	4.73703e-06	2.69642e-05	BUD31
264.804	-0.00991994	0.933891	0.952228	BVES
4.91	-0.469323	0.090212	0.151683	BVES-AS1
302.826	0.225433	0.150706	0.232438	BYSL
11319.7	0.714003	2.37956e-06	1.47315e-05	BZW1
1770.28	0.804307	1.08554e-07	9.3074e-07	BZW2
33.674	-1.21183	1.30421e-10	2.20765e-09	C10orf105
13.6311	-0.206105	0.203487	0.296761	C10orf111
22.8339	0.14754	0.516597	0.61956	C10orf113
7.68895	0.5319	0.106207	0.173813	C10orf126
56.6306	-0.533482	6.54863e-05	0.000279492	C10orf143
112.864	-0.00263434	0.984987	0.989658	C10orf25
5.20941	0.396438	0.155048	0.237879	C10orf53
90.2564	1.26575	9.08644e-07	6.24622e-06	C10orf55
11.2541	-2.29402	1.36165e-10	2.29367e-09	C10orf62
6.94639	-0.49803	0.0897396	0.151071	C10orf67
8.69734	-3.42605	1.75418e-13	5.86019e-12	C10orf71
8.58133	-4.23083	6.91746e-35	1.01064e-31	C10orf82
359.94	0.0782117	0.238393	0.33679	C10orf88
9.30145	-1.18872	0.000316912	0.00112691	C10orf90
3.62014	1.22841	0.00203108	0.00582608	C10orf91
29.7594	0.0271717	0.897247	0.927068	C10orf95
9.44329	3.22157	9.02113e-06	4.79384e-05	C10orf99
328.636	0.326796	0.00584088	0.0145972	C11orf1
6.14407	-0.416752	0.0702043	0.122787	C11orf16
55.7587	-0.524231	0.0355711	0.0691205	C11orf21
1092.63	0.551527	1.20177e-05	6.17218e-05	C11orf24
18.0399	0.143447	0.536654	0.637061	C11orf42
14.1413	1.1102	0.00650373	0.0160181	C11orf44
156.855	-0.529225	0.000451151	0.00153955	C11orf45
648.089	0.132396	0.137188	0.215009	C11orf49
258.348	-0.678159	0.000827087	0.00263799	C11orf52
39.3385	1.07553	0.00860078	0.0203923	C11orf53
1857.85	-0.507895	5.41797e-05	0.000236759	C11orf54
5136.25	-0.0905596	0.251473	0.351783	C11orf58
122.735	-0.382872	0.000135302	0.000529498	C11orf65
507.09	0.105542	0.358648	0.466915	C11orf68
311.352	-0.180639	0.0774711	0.133117	C11orf71
2368.66	-0.00301288	0.964211	0.975382	C11orf72
265.123	-0.102404	0.291515	0.396042	C11orf74
540.704	0.784402	7.19391e-10	1.0409e-08	C11orf80
50.0738	2.41833	6.21083e-06	3.4328e-05	C11orf86
12.4509	1.05943	0.00182859	0.00531832	C11orf87
20.5026	0.712111	0.0178211	0.0381545	C11orf91
690.253	-0.536639	2.09555e-07	1.6859e-06	C11orf95
980.083	-0.457475	0.0896941	0.151029	C11orf96
548.159	0.547763	6.23555e-07	4.47452e-06	C11orf98
585.031	-0.0310396	0.708227	0.784175	C12orf10
521.527	0.0365164	0.716884	0.790932	C12orf29
1016.02	0.196603	0.068893	0.120924	C12orf4
23.761	-0.351175	0.0151007	0.0331386	C12orf40
7.84726	0.178049	0.650901	0.736343	C12orf42
427.127	0.0992861	0.210903	0.305501	C12orf43
249.933	-0.0865138	0.355651	0.464155	C12orf45
2067.58	0.340399	0.0167548	0.0361792	C12orf49
3.8967	-0.0933495	0.722565	0.795729	C12orf54
60.639	2.86566	1.13942e-07	9.72748e-07	C12orf56
1985.21	-0.218456	0.0583912	0.105165	C12orf57
45.5794	-0.198345	0.305062	0.410591	C12orf60
948.194	-0.0319852	0.733385	0.803486	C12orf65
333.637	-0.339128	0.00494151	0.0126319	C12orf66
34.6044	0.301212	0.0780314	0.133954	C12orf71
107.15	-0.0895906	0.425371	0.533571	C12orf73
50.7188	0.113565	0.662438	0.746758	C12orf74
1665.46	0.448217	0.0416051	0.0789348	C12orf75
189.031	-0.126361	0.132295	0.208459	C12orf76
5.95777	0.51784	0.149891	0.231409	C12orf77
59.0243	-0.0333106	0.871443	0.909045	C13orf42
1740.03	0.429225	3.35067e-07	2.5783e-06	C14orf119
959.059	-0.447279	0.00891307	0.0210157	C14orf132
11.1558	-1.21171	2.35485e-06	1.46112e-05	C14orf144
22.0116	0.00994199	0.963594	0.974893	C14orf178
15.1812	-3.1021	8.19929e-09	9.16773e-08	C14orf180
189.872	-0.207471	0.0967121	0.160645	C14orf28
323.417	-0.129156	0.100469	0.165848	C14orf93
863.633	-0.534684	4.86695e-05	0.000215169	C15orf38-AP3S2
710.552	0.230075	0.0464612	0.0866255	C15orf39
363.737	-0.0486914	0.575549	0.671314	C15orf40
315.459	0.510813	0.000393668	0.00136615	C15orf41
1378.02	1.6755	5.34157e-11	9.95413e-10	C15orf48
9.89065	0.351845	0.179204	0.26716	C15orf53
96.3052	-1.60246	1.31013e-05	6.66005e-05	C15orf54
11.9023	-1.03142	2.32449e-05	0.000111444	C15orf56
125.045	-0.2665	0.0323407	0.0636502	C15orf61
162.99	0.177401	0.173873	0.260667	C15orf62
49.7674	-0.24864	0.151032	0.232794	C15orf65
819.671	-0.171683	0.259174	0.36053	C16orf45
64.3519	0.46204	0.00251102	0.00701096	C16orf46
4.19892	0.00384412	0.988483	0.992151	C16orf47
287.366	0.173268	0.571905	0.668229	C16orf54
2078.79	-0.0669	0.420189	0.528381	C16orf58
638.041	0.244266	0.000302129	0.00107959	C16orf70
18.7682	-0.310099	0.14591	0.22622	C16orf71
2732.86	0.0677422	0.353277	0.461606	C16orf72
68.1344	1.58345	0.000148205	0.000574242	C16orf74
57.8071	-0.354032	0.0270127	0.0544853	C16orf86
413.53	0.577425	1.42508e-08	1.50582e-07	C16orf87
169.315	-1.49221	3.38201e-05	0.000155413	C16orf89
210.934	0.467362	8.79498e-05	0.000362229	C16orf91
49.1137	0.42855	0.00746309	0.0180185	C16orf95
7.46099	-1.71445	3.90715e-15	1.79508e-13	C16orf96
61.5713	-0.38009	0.0189806	0.0402632	C17orf100
3.68343	-0.432721	0.122913	0.196029	C17orf102
119.146	-0.669311	0.000355059	0.00124779	C17orf107
62.931	-0.553565	0.000946527	0.00297009	C17orf113
31.5153	0.417911	0.0234287	0.0482285	C17orf47
558.562	0.124101	0.253626	0.354319	C17orf49
10.1369	1.16478	0.00118763	0.00362796	C17orf50
476.715	-0.538976	4.89172e-06	2.77438e-05	C17orf51
75.6969	1.35727	3.7931e-11	7.37584e-10	C17orf53
154.374	-0.0447749	0.754163	0.820548	C17orf58
72.1181	-0.147444	0.278573	0.38228	C17orf67
810.97	-0.246632	0.000132122	0.000518712	C17orf75
11.7273	0.12566	0.583996	0.678918	C17orf77
19.5634	-0.00284801	0.992075	0.994525	C17orf78
938.551	-0.210939	0.0201287	0.042391	C17orf80
14.8353	0.541101	0.0322744	0.063537	C17orf82
69.8714	-0.431581	0.0779014	0.133773	C17orf97
3.70202	1.06545	0.0142507	0.0315141	C17orf99
4.48433	-0.20652	0.499857	0.603646	C18orf12
63.6216	-0.971117	1.36115e-06	8.96321e-06	C18orf15
289.024	-0.105181	0.344863	0.452989	C18orf21
1263.38	-0.0800301	0.357436	0.465791	C18orf25
918.806	-0.0260016	0.826616	0.876193	C18orf32
188.427	0.469675	0.00694936	0.0169356	C18orf54
84.483	-1.74457	7.97568e-19	6.90858e-17	C18orf61
6.81705	-0.377189	0.0708236	0.123683	C18orf65
803.416	-0.158283	0.135892	0.213238	C19orf12
15.6287	-0.25692	0.172707	0.259292	C19orf18
290.789	0.187751	0.136606	0.214174	C19orf24
399.161	0.059567	0.601383	0.694305	C19orf25
1788.29	3.30394	7.75777e-39	3.40023e-35	C19orf33
68.8519	-0.366641	0.0640969	0.113749	C19orf38
223.795	-0.0995712	0.308402	0.41382	C19orf44
199.774	0.220117	0.0740979	0.128327	C19orf47
811.59	0.149498	0.315982	0.422498	C19orf48
978.085	0.287627	0.000881008	0.00278765	C19orf53
157.385	0.000345669	0.998006	0.998553	C19orf54
39.2849	-0.61234	0.000896655	0.00283144	C19orf57
891.861	0.319232	0.00196254	0.00565536	C19orf66
7.73923	-0.309631	0.178549	0.266345	C19orf67
613.602	0.146433	0.198838	0.291318	C19orf70
32.1714	-0.111733	0.551829	0.650775	C19orf71
14.5121	-0.367879	0.0937565	0.15657	C19orf73
563.423	0.382409	0.00107419	0.00331841	C1D
3155.48	1.36824	3.33978e-17	2.23144e-15	C1GALT1
1120.47	0.564253	1.28848e-07	1.08395e-06	C1GALT1C1
39.2071	-0.0834354	0.650417	0.735913	C1GALT1C1L
4.39394	-0.344437	0.141409	0.220411	C1orf105
487.034	0.116903	0.232098	0.329645	C1orf109
435.336	0.578271	3.57577e-07	2.73328e-06	C1orf112
779.495	-0.563307	0.00975074	0.0226676	C1orf115
2986.88	1.06089	1.81711e-06	1.15963e-05	C1orf116
497.752	-0.0157984	0.893234	0.924318	C1orf122
807.923	3.54808e-05	0.999619	0.999756	C1orf123
98.974	-1.9418	3.79739e-07	2.88254e-06	C1orf127
420.117	0.573602	1.08238e-06	7.29631e-06	C1orf131
76.6493	-0.128949	0.319522	0.426218	C1orf140
176.237	0.415272	0.00370373	0.00982351	C1orf159
459.3	-0.474144	0.0063547	0.0156969	C1orf162
7.94616	0.339561	0.300094	0.405228	C1orf167
877.207	0.154949	0.0715331	0.124552	C1orf174
42.672	-0.72883	1.4118e-05	7.1273e-05	C1orf195
3268.51	0.188758	0.148349	0.229369	C1orf198
1642.13	-0.372787	0.0377019	0.0726298	C1orf21
[truncated: 19,916 more rows]

## Sheet: TableS1-2
Average Normalized Gene Counts	log2FoldChange	pvalue	qvalue	gene
3.91751e+06	0.231743	0.0194377	0.0271816	A1BG
199388	-2.02467	5.77876e-61	1.19022e-58	A1CF
8.77856e+06	0.0791075	0.474685	0.517683	A2M
68596.2	0.173829	0.000571218	0.000972893	AAAS
184068	0.112112	0.178057	0.211505	AACS
278191	-0.13489	2.49116e-05	4.95396e-05	AAK1
547445	0.151887	0.0870735	0.110049	AAMDC
289516	-0.0982369	0.0381299	0.0507767	AAMP
50725.5	0.0149073	0.826101	0.84922	AAR2
3.3623e+06	-0.692594	6.69521e-25	7.11073e-24	AARS
178152	-0.267669	7.73605e-06	1.62055e-05	AARS2
218979	-0.65194	9.75005e-19	6.44823e-18	AARSD1
228140	0.0116484	0.85303	0.872703	AASDHPPT
189533	-0.919533	1.45984e-40	4.81081e-39	AASS
2.91035e+06	-2.63911	3.20474e-63	8.80084e-61	ABAT
95617.9	-1.46161	1.89029e-33	3.81163e-32	ABCA8
75095	-0.274914	0.00606254	0.00906004	ABCB6
160799	0.117202	0.0807874	0.102712	ABCC1
176934	0.331281	0.000309892	0.000544363	ABCC3
523693	0.253867	0.00723914	0.01068	ABCD3
1.22643e+06	-0.588026	3.46921e-23	3.25316e-22	ABCE1
724280	-0.422795	1.92778e-19	1.35414e-18	ABCF1
453487	0.0203364	0.640748	0.67797	ABCF2
407650	-0.242025	1.83101e-08	4.98556e-08	ABCF3
592784	-0.482202	9.07666e-08	2.3019e-07	ABHD10
451783	-0.0562734	0.566877	0.607316	ABHD11
202723	-0.438653	3.41424e-06	7.41895e-06	ABHD12
1.78262e+06	0.173759	0.0604255	0.0783616	ABHD14B
119872	-0.0652423	0.374491	0.41822	ABHD16A
395405	0.105738	0.0695954	0.0895086	ABI1
163918	-0.115387	0.133229	0.162852	ABI3
713206	-0.0958545	0.430114	0.474367	ABI3BP
117000	-0.105285	0.0355902	0.0476657	ABL1
710149	-0.122054	0.0341292	0.0459256	ABLIM1
472922	0.507172	1.40672e-27	1.88227e-26	ABR
225408	-0.143983	0.00190322	0.00303368	ABRAXAS2
896539	0.328137	1.36152e-05	2.7755e-05	ACAA1
2.1781e+06	-0.310669	8.48883e-06	1.76989e-05	ACAA2
191575	0.181047	0.000506695	0.000867868	ACACA
65547.7	-0.754697	5.47544e-22	4.66423e-21	ACAD10
303777	-0.980761	7.43262e-32	1.33118e-30	ACAD8
503573	-0.84863	3.83124e-32	7.03655e-31	ACAD9
245497	-2.51143	9.00441e-56	9.61637e-54	ACADL
1.50371e+06	-1.26465	9.99017e-41	3.33025e-39	ACADM
456513	-0.736604	9.14462e-16	4.75108e-15	ACADS
404094	-1.27398	1.28135e-35	2.89395e-34	ACADSB
2.19176e+06	-0.38087	9.13481e-11	3.06104e-10	ACADVL
57533.1	0.168741	0.0765872	0.0978897	ACAP1
619909	0.346835	2.43599e-17	1.45128e-16	ACAP2
4.68962e+06	-1.59151	2.11422e-54	1.99881e-52	ACAT1
499739	0.157675	0.033493	0.045119	ACAT2
730403	-0.135451	0.00738913	0.0108874	ACBD3
528572	0.73954	3.04838e-18	1.92975e-17	ACBD5
156197	-0.0684457	0.181811	0.215476	ACBD6
311414	0.182763	0.0382693	0.0509463	ACE
1.14657e+06	-0.130174	6.12286e-05	0.000116548	ACIN1
2.47639e+06	-0.193325	7.50709e-05	0.000141205	ACLY
2.29289e+06	-0.746412	4.46046e-30	6.9523e-29	ACO1
3.24156e+06	-0.688821	3.77959e-25	4.10488e-24	ACO2
461851	-0.26116	6.08563e-05	0.000115943	ACOT1
215519	0.658902	8.3215e-16	4.33907e-15	ACOT11
479783	0.677506	5.05102e-15	2.47277e-14	ACOT7
723252	0.164754	0.000742136	0.00124706	ACOT9
414995	0.385296	6.1084e-08	1.58111e-07	ACOX1
232225	-0.00623618	0.923335	0.933697	ACOX3
457166	0.355307	7.27667e-05	0.00013705	ACP1
355434	-0.216661	0.0197995	0.0276273	ACP2
137543	-0.33633	0.00077545	0.0012985	ACP6
341361	-0.0616906	0.410349	0.453958	ACSF2
379326	-0.370903	3.40417e-09	9.87022e-09	ACSF3
649816	0.162957	0.0163298	0.0230762	ACSL1
454718	0.132633	0.0737265	0.0944845	ACSL3
357381	0.568296	4.04413e-28	5.59292e-27	ACSL4
464190	0.90676	3.71456e-12	1.40933e-11	ACSL5
156417	-1.50686	5.27746e-20	3.87215e-19	ACSM3
271751	-1.2961	2.3554e-29	3.53586e-28	ACSS1
369846	-0.00608907	0.914717	0.926529	ACSS2
137027	-0.583084	3.03802e-16	1.64664e-15	ACSS3
1.08402e+06	0.511598	1.16635e-06	2.66706e-06	ACTA2
7.78649e+07	0.587076	1.84676e-29	2.80271e-28	ACTB
791079	0.507616	6.65717e-13	2.7209e-12	ACTBL2
2.25763e+07	0.422492	1.85905e-08	5.05238e-08	ACTC1
751233	-0.12596	0.0028681	0.00446915	ACTL6A
8.06006e+06	0.550217	1.51661e-24	1.5816e-23	ACTN1
1.26815e+07	0.359781	2.93224e-16	1.5908e-15	ACTN4
391763	-0.408993	7.05657e-16	3.70293e-15	ACTR10
3.0543e+06	-0.158913	8.6302e-05	0.000161435	ACTR1A
312105	0.015608	0.842361	0.863473	ACTR1B
3.0031e+06	0.444203	1.57797e-23	1.51669e-22	ACTR2
5.71705e+06	0.527979	1.28779e-35	2.89395e-34	ACTR3
97976.4	0.0332198	0.486601	0.529714	ACTR3B
92253.3	-0.142398	0.0230268	0.0318505	ACTR5
799689	0.78894	6.0044e-13	2.45933e-12	ACY1
266719	-0.0888686	0.332746	0.375307	ACYP1
336817	0.117703	0.262701	0.302334	ADA
153500	0.212909	0.0206962	0.0288158	ADA2
362074	0.251244	0.000232228	0.000414888	ADAM10
132719	-0.0383596	0.631971	0.66959	ADAM17
193720	1.118	6.25612e-31	1.05187e-29	ADAM9
96501.3	1.03447	1.27316e-25	1.45105e-24	ADAMTS12
1.56823e+06	0.856065	1.20602e-06	2.74689e-06	ADAMTSL2
168269	0.73803	4.83693e-14	2.17417e-13	ADAMTSL4
160290	0.653902	8.86769e-19	5.8917e-18	ADAP1
1.38502e+06	0.143007	3.35427e-05	6.58185e-05	ADAR
1.35092e+06	-0.417257	8.27222e-17	4.68164e-16	ADD1
96479.2	-0.609809	6.75806e-09	1.91517e-08	ADD2
1.00933e+06	0.0333975	0.577553	0.617377	ADD3
396724	-0.264504	0.0478903	0.0630412	ADGRA2
326827	0.499571	5.72479e-16	3.03445e-15	ADGRE5
429119	-1.24692	3.53051e-23	3.30527e-22	ADH1A
1.03387e+07	-1.14965	9.00036e-20	6.49626e-19	ADH1B
5.79203e+06	0.00803617	0.871731	0.888996	ADH5
374686	0.259022	4.16511e-05	8.06047e-05	ADI1
2.24038e+06	-0.779973	8.69111e-06	1.80879e-05	ADIRF
825806	-0.453735	2.77125e-21	2.24463e-20	ADK
246245	-0.00956577	0.779302	0.808025	ADNP
378974	-0.0579571	0.264815	0.304464	ADO
217215	-0.0133972	0.820004	0.844006	ADPGK
186605	-0.270023	1.12302e-06	2.57206e-06	ADPRH
270308	0.348716	1.16537e-05	2.39255e-05	ADPRHL2
1.45012e+06	0.210108	4.4603e-06	9.57297e-06	ADRM1
556891	-0.139223	0.010436	0.0150952	ADSL
772369	0.602886	3.53039e-26	4.16356e-25	ADSS
141838	0.0373239	0.787603	0.81502	ADSSL1
2.96167e+06	1.37015	3.78437e-32	6.97267e-31	AEBP1
129410	-0.217242	0.000152875	0.000279882	AES
297687	0.890153	1.92023e-33	3.85853e-32	AFAP1
203762	0.162671	0.069585	0.0895086	AFAP1L2
596945	-0.333836	1.88897e-16	1.04047e-15	AFDN
95098.6	-0.0642815	0.382452	0.426285	AFF4
591649	-0.749862	7.75243e-14	3.41024e-13	AFG3L2
1.92411e+06	0.562981	1.3918e-07	3.47769e-07	AFM
204592	-0.474465	1.91081e-27	2.52165e-26	AFTPH
94731.7	-0.731215	1.24718e-18	8.17328e-18	AGA
56302	-0.545931	3.33877e-15	1.66275e-14	AGAP1
192512	-0.548129	1.58029e-22	1.38926e-21	AGAP3
851012	0.233506	8.45617e-08	2.14986e-07	AGFG1
286803	-0.302331	3.35799e-05	6.58691e-05	AGFG2
348315	-0.0304089	0.633769	0.671275	AGK
695434	-0.094908	0.0238887	0.032919	AGL
72894.8	0.143879	0.435035	0.478787	AGMAT
300557	-0.284735	2.42657e-15	1.22432e-14	AGO1
741057	0.341246	2.14954e-15	1.08931e-14	AGO2
113010	0.179002	0.00338909	0.0052315	AGO3
120763	0.237739	0.00224036	0.00353977	AGPAT1
262976	-0.349749	0.000261577	0.000463587	AGPAT3
492397	0.549414	1.28896e-29	1.99288e-28	AGPS
4.38764e+06	1.18957	3.74951e-17	2.1864e-16	AGR2
439453	0.786067	6.76247e-07	1.58533e-06	AGR3
1.96805e+06	0.168012	0.0270381	0.0369587	AGRN
813763	0.283023	0.011398	0.0164043	AGT
189056	-0.290871	1.35968e-11	4.93781e-11	AHCTF1
3.22961e+06	0.152908	0.0166152	0.0234565	AHCY
1.31802e+06	-0.333087	2.28515e-09	6.75818e-09	AHCYL1
465445	-0.0461443	0.544559	0.586456	AHCYL2
1.30679e+07	0.292237	2.46011e-05	4.89729e-05	AHNAK
1.22215e+06	1.28175	1.90036e-35	4.23142e-34	AHNAK2
143912	0.750003	6.00527e-29	8.78994e-28	AHR
1.16744e+06	0.0244187	0.518341	0.560418	AHSA1
6.65205e+06	0.40406	0.000477941	0.000821057	AHSG
191615	-0.629744	0.000511266	0.000875176	AHSP
230526	0.352088	1.04104e-06	2.39191e-06	AIDA
1.48253e+06	0.64054	6.34685e-11	2.16582e-10	AIF1
1.88463e+06	-1.03455	9.49654e-38	2.5238e-36	AIFM1
1.20128e+06	-0.387986	1.00334e-21	8.4348e-21	AIMP1
1.05525e+06	0.324187	4.59716e-08	1.20017e-07	AIMP2
690613	0.484319	2.23027e-16	1.22262e-15	AIP
2.07484e+06	0.137452	0.088255	0.111396	AK1
2.3114e+06	-0.323984	5.62027e-10	1.776e-09	AK2
1.36125e+06	-0.403471	2.51144e-12	9.66208e-12	AK3
580427	0.995698	5.53676e-21	4.41029e-20	AK4
97609.2	-0.216188	0.00145186	0.00235061	AKAP1
268240	-0.0682252	0.291319	0.332615	AKAP10
77865.2	-0.0999913	0.082648	0.104731	AKAP11
1.74192e+06	0.093568	0.315337	0.357209	AKAP12
441487	0.199633	1.17086e-09	3.57647e-09	AKAP13
144814	-0.402805	9.67569e-11	3.23102e-10	AKAP17A
245190	-0.127846	0.0124169	0.017813	AKAP8
167585	-0.159991	0.000117778	0.000217631	AKAP8L
732089	-0.451007	2.05887e-27	2.71084e-26	AKAP9
4.77713e+06	-0.265175	2.41805e-05	4.81856e-05	AKR1A1
4.18e+06	-0.33485	9.88825e-08	2.50002e-07	AKR1B1
1.29179e+06	0.41095	0.0774777	0.0989402	AKR1B10
304472	-0.257477	0.118272	0.145836	AKR1C1
2.42976e+06	0.043735	0.607781	0.646334	AKR1C3
1.91631e+06	0.0826821	0.144206	0.174567	AKR7A2
709883	-0.148848	0.245391	0.284342	AKR7A3
517176	0.343061	9.16755e-13	3.70492e-12	AKT1
117239	0.0818032	0.343799	0.386424	AKT1S1
215267	0.357936	1.10496e-07	2.78146e-07	AKT2
85850.1	0.298185	3.0722e-05	6.06138e-05	AKT3
1.08043e+06	-0.179425	0.00420075	0.00641231	ALAD
9.21335e+07	0.507617	8.38817e-06	1.7508e-05	ALB
371213	-0.501305	6.49903e-10	2.03695e-09	ALCAM
755233	-0.1099	0.00882277	0.0128878	ALDH16A1
947546	-0.541464	3.25021e-12	1.23886e-11	ALDH18A1
1.36887e+07	-1.57936	3.54761e-61	7.57744e-59	ALDH1A1
558406	0.344642	7.11965e-05	0.000134268	ALDH1A3
1.84556e+06	-0.340987	2.76647e-05	5.47691e-05	ALDH1B1
332081	-1.52679	1.41278e-15	7.26806e-15	ALDH1L1
2.55575e+06	-2.32443	1.78368e-71	2.0573e-68	ALDH1L2
3.86277e+06	-0.300553	0.00243256	0.00382459	ALDH2
486534	-0.961722	3.95058e-27	5.02936e-26	ALDH3A2
102608	0.870617	6.79376e-16	3.57478e-15	ALDH3B1
695337	-0.729756	1.50834e-30	2.45181e-29	ALDH4A1
656593	-0.919035	5.4373e-27	6.75795e-26	ALDH5A1
2.08308e+06	-1.68156	7.18021e-53	5.83215e-51	ALDH6A1
1.7247e+06	-0.611697	4.39109e-16	2.35129e-15	ALDH7A1
2.69378e+06	-0.535016	5.63401e-14	2.50898e-13	ALDH9A1
2.04783e+07	0.484345	7.48596e-19	5.0083e-18	ALDOA
856719	-0.298629	0.259187	0.298708	ALDOB
1.68869e+06	0.474161	6.58651e-11	2.24097e-10	ALDOC
138766	-0.518517	9.54842e-08	2.41728e-07	ALG1
163153	-1.2918	1.51706e-41	5.23886e-40	ALG13
359505	-1.14927	3.02864e-54	2.81712e-52	ALG2
332800	-1.71282	8.45215e-51	5.87272e-49	ALG5
218103	-2.07168	5.97553e-49	3.44609e-47	ALG9
126203	-0.198352	0.000678444	0.00114403	ALKBH5
582448	0.68432	2.57388e-24	2.64591e-23	ALOX5
180621	-0.285858	0.0193013	0.0270106	ALPL
1.08152e+06	-0.280547	1.55484e-05	3.14624e-05	ALYREF
2.28813e+06	0.418255	0.000490188	0.000840843	AMBP
153798	0.381692	1.56363e-09	4.71872e-09	AMDHD2
494644	0.284857	1.27344e-08	3.53754e-08	AMPD2
486302	0.604196	1.02445e-15	5.30816e-15	AMPD3
334850	-2.05054	1.22915e-70	1.18142e-67	AMT
2.55409e+07	-3.23709	4.87367e-58	6.53638e-56	AMY2A
105236	-0.221242	4.11902e-05	7.9793e-05	ANAPC1
83537.2	-0.253318	7.57639e-08	1.94019e-07	ANAPC10
1.46477e+06	0.0669819	0.0831284	0.105294	ANAPC7
1.0554e+06	0.90279	2.57136e-15	1.29398e-14	ANG
322638	1.26057	7.39611e-29	1.07439e-27	ANGPTL2
556422	-0.542969	0.0105839	0.0152976	ANK1
241990	-0.195837	0.00251579	0.00393933	ANK2
335372	-0.653832	2.48769e-23	2.35963e-22	ANK3
759411	0.264801	2.41783e-09	7.1323e-09	ANKFY1
285705	-0.252247	8.7663e-19	5.83779e-18	ANKHD1-EIF4EBP3
177007	0.0651526	0.258656	0.298215	ANKLE2
217535	-0.280813	2.23834e-08	6.03202e-08	ANKMY2
119948	0.0634839	0.17957	0.21295	ANKRD13A
190126	-0.102617	0.00832855	0.0121967	ANKRD17
139670	-0.125365	0.0696127	0.0895109	ANKRD27
179859	-0.404382	4.09688e-16	2.19988e-15	ANKRD28
336745	0.123626	0.024081	0.0331523	ANKRD44
189688	-0.0181107	0.651405	0.687528	ANKS1A
58500	-0.188388	0.00380136	0.00583354	ANKZF1
155041	1.07817	4.02946e-19	2.73709e-18	ANO1
293462	-0.59797	1.04133e-12	4.17617e-12	ANO6
3.93634e+06	-0.0952881	0.106861	0.132902	ANP32A
1.66001e+06	-0.321421	2.19037e-07	5.37526e-07	ANP32B
530508	-0.0872163	0.199976	0.235119	ANP32E
674955	-0.134895	0.575112	0.61511	ANPEP
128134	1.00512	5.29787e-21	4.2317e-20	ANTXR1
108227	0.745661	1.2265e-21	1.0192e-20	ANTXR2
9.87359e+06	0.833422	2.98916e-24	3.05106e-23	ANXA1
1.01105e+06	1.36748	6.57836e-11	2.23952e-10	ANXA10
3.20039e+06	0.537304	6.53085e-25	6.94896e-24	ANXA11
752773	0.362035	0.0907945	0.114451	ANXA13
2.3261e+07	0.764914	1.96024e-34	4.15614e-33	ANXA2
4.90011e+06	0.711796	8.3938e-14	3.68114e-13	ANXA3
1.78018e+07	-0.212625	0.016002	0.0226351	ANXA4
2.00635e+07	0.371076	5.3369e-08	1.38577e-07	ANXA5
8.7317e+06	0.330784	2.00294e-10	6.55186e-10	ANXA6
2.89402e+06	0.335876	5.06353e-12	1.90361e-11	ANXA7
392397	1.10637	3.83186e-06	8.27963e-06	ANXA8L1
186764	-0.170143	0.186414	0.220252	ANXA9
218270	0.904013	3.2922e-08	8.72123e-08	AOC1
1.41995e+06	-0.216588	0.0189562	0.0265534	AOC3
775654	-2.02674	1.49596e-69	1.0784e-66	AOX1
1.01513e+06	0.0897178	0.0635862	0.0822017	AP1B1
1.23254e+06	0.16898	0.0004925	0.00084453	AP1G1
158243	0.32444	1.20354e-05	2.46654e-05	AP1G2
922239	-0.125019	0.000353507	0.000616659	AP1M1
220063	-0.223604	0.00430414	0.00656492	AP1M2
221409	-0.837829	8.19873e-24	8.01391e-23	AP1S1
1.17963e+06	0.677437	4.64929e-37	1.15571e-35	AP2A1
579925	0.38824	4.85833e-14	2.18209e-13	AP2A2
2.20438e+06	0.496695	5.15286e-26	6.0155e-25	AP2B1
1.53637e+06	0.574864	7.68856e-18	4.73211e-17	AP2M1
322478	0.0628519	0.439122	0.482825	AP2S1
988686	-0.286398	1.74738e-11	6.27467e-11	AP3B1
1.06716e+06	-0.231547	2.93365e-07	7.09961e-07	AP3D1
543634	-0.0789847	0.106979	0.13302	AP3M1
93797.6	0.100192	0.109199	0.135547	AP3M2
428341	-0.371021	1.35273e-12	5.3433e-12	AP3S1
268295	-0.0606752	0.312291	0.354245	APAF1
291789	0.200023	0.027798	0.0378628	APBB1IP
136275	0.225947	9.44257e-05	0.000176003	APBB2
41970.2	-0.194749	0.00407324	0.00622922	APC
2.7648e+06	0.102518	0.401016	0.44473	APCS
1.34925e+06	0.0282388	0.506898	0.548767	APEH
2.0447e+06	-0.146951	0.000569859	0.000970864	APEX1
1.08993e+06	-0.180808	5.5259e-06	1.17464e-05	API5
460381	-0.258562	6.17564e-05	0.000117425	APIP
76529.2	0.418657	2.2691e-05	4.53426e-05	APLP2
1.14708e+06	-0.126044	0.0949595	0.119258	APMAP
1.6173e+07	0.52271	7.24792e-05	0.000136553	APOA1
6.84995e+06	0.423988	0.00561756	0.00842999	APOA2
3.4228e+06	0.509062	0.00329319	0.00509575	APOA4
2.68056e+06	0.244577	0.155683	0.187125	APOB
73146.2	0.515377	7.05992e-09	1.99777e-08	APOBEC3C
153023	0.17085	0.123033	0.151221	APOBEC3G
527941	0.452076	8.12825e-08	2.07048e-07	APOBR
1.21077e+06	-0.0844208	0.672997	0.707856	APOC2
1.83867e+06	0.322142	0.229346	0.267415	APOC3
2.04798e+06	0.634731	9.40104e-08	2.38207e-07	APOD
2.73921e+06	0.714942	3.50675e-08	9.2598e-08	APOE
76400	-0.314259	0.0677015	0.0871895	APOF
7.25461e+06	0.878715	2.01542e-12	7.81112e-12	APOH
509617	0.390931	0.000344437	0.000601565	APOL1
847747	0.74788	2.94665e-21	2.37669e-20	APOL2
251789	0.325591	0.00297031	0.00461968	APOL3
425278	0.0326218	0.776941	0.806011	APOM
206987	-0.607521	6.56058e-15	3.16875e-14	APOOL
283008	0.035357	0.599104	0.638284	APP
619276	-0.0762343	0.127774	0.156648	APPL1
338380	0.259026	7.12178e-08	1.83109e-07	APPL2
2.60708e+06	0.204235	0.0137445	0.0196005	APRT
169853	-0.479148	3.83785e-17	2.23564e-16	APTX
131762	-1.07939	6.07492e-11	2.07794e-10	AQP1
163515	-0.28377	1.57397e-09	4.74496e-09	AQR
351372	-0.0477912	0.299668	0.341404	ARAF
372155	0.294019	5.2374e-09	1.50269e-08	ARAP1
3.293e+06	-0.359363	2.00514e-11	7.13806e-11	ARCN1
2.01681e+06	-0.38304	6.37446e-08	1.64628e-07	ARF1
1.4889e+06	-0.0607527	0.49832	0.540902	ARF4
377356	-0.100307	0.145023	0.175519	ARF5
929447	-0.272398	1.21003e-05	2.47719e-05	ARF6
1.07416e+06	-0.16241	0.000228588	0.000408765	ARFGAP1
718807	-0.570886	3.21737e-32	5.98534e-31	ARFGAP2
1.15609e+06	-0.550263	3.2072e-16	1.73508e-15	ARFGAP3
525454	0.0731474	0.109697	0.136106	ARFGEF1
623625	-0.868461	1.91372e-30	3.10012e-29	ARFGEF2
103872	-0.960625	5.56169e-31	9.40594e-30	ARFGEF3
1.10138e+06	0.295424	6.94037e-13	2.83264e-12	ARFIP1
297774	-0.551188	2.86614e-15	1.43606e-14	ARFIP2
140653	-0.0322992	0.675685	0.710035	ARFRP1
1.17556e+06	-0.0613735	0.271994	0.312157	ARGLU1
3.67996e+06	0.511242	6.96802e-21	5.48221e-20	ARHGAP1
127695	0.280707	4.26753e-07	1.01908e-06	ARHGAP10
348801	-0.0887133	0.111455	0.138109	ARHGAP12
537234	0.163688	0.000276778	0.000489475	ARHGAP17
714063	-0.0844221	0.119884	0.147635	ARHGAP18
463642	0.0503119	0.343206	0.385898	ARHGAP21
342183	0.401853	6.69841e-06	1.41139e-05	ARHGAP25
128127	0.217901	0.000180064	0.000326961	ARHGAP26
125032	0.427064	5.75347e-11	1.97267e-10	ARHGAP27
106961	0.0327325	0.687052	0.720667	ARHGAP30
75735.5	-0.0162808	0.797742	0.824033	ARHGAP31
118121	-0.233114	0.00016466	0.000300599	ARHGAP32
235651	0.00354852	0.914801	0.926529	ARHGAP35
249517	0.353727	1.56187e-06	3.51161e-06	ARHGAP4
479224	0.220999	0.00369281	0.00567148	ARHGAP45
221870	-0.019272	0.622023	0.660019	ARHGAP5
179538	0.265005	0.00122549	0.00200893	ARHGAP9
6.52986e+06	-0.252902	1.98901e-08	5.38273e-08	ARHGDIA
4.86519e+06	0.18168	0.0411349	0.0545333	ARHGDIB
674412	0.336707	2.45691e-14	1.13443e-13	ARHGEF1
113335	0.407264	6.69752e-15	3.22948e-14	ARHGEF10
290915	-0.991845	2.3756e-32	4.50661e-31	ARHGEF10L
138337	-0.130968	0.000364334	0.000634777	ARHGEF11
277993	-0.149441	7.98499e-05	0.000149803	ARHGEF12
340016	0.328488	0.000142358	0.000261458	ARHGEF16
212639	0.276635	1.19906e-07	3.01437e-07	ARHGEF17
140748	0.0163951	0.64073	0.67797	ARHGEF18
436921	0.422953	4.69263e-16	2.50346e-15	ARHGEF2
71553.9	-0.428399	1.6369e-08	4.4867e-08	ARHGEF28
115183	-0.157558	0.0107107	0.0154614	ARHGEF40
180698	-0.00720084	0.905722	0.919919	ARHGEF5
315018	0.317182	2.28236e-06	5.04499e-06	ARHGEF6
1.00165e+06	0.105721	0.0161316	0.0228073	ARHGEF7
215156	-0.192315	1.28519e-05	2.6236e-05	ARID1A
165253	-0.216135	0.000250819	0.000446028	ARID1B
139203	-0.15238	0.00401681	0.00614944	ARID2
86201.5	-0.0730929	0.0751097	0.0961291	ARID4B
400092	-0.0657566	0.0462242	0.0610012	ARIH1
114558	0.113014	0.0410295	0.0544072	ARIH2
278647	-0.163711	0.0415734	0.0550779	ARL1
209862	-0.0115241	0.842609	0.863573	ARL2
639811	0.328748	2.09677e-08	5.66638e-08	ARL3
108530	-0.134773	0.0175855	0.0247597	ARL6
273111	-0.485748	5.56022e-20	4.07443e-19	ARL6IP4
1.28429e+06	-0.16883	0.0399216	0.0530271	ARL6IP5
179767	-0.264409	0.0181605	0.0255256	ARL8A
1.0667e+06	-0.0366452	0.626827	0.664384	ARL8B
328332	0.0162419	0.806949	0.832649	ARMC1
337872	-0.207099	0.00668797	0.00992829	ARMC10
123196	0.218626	4.30732e-06	9.26186e-06	ARMC6
176897	0.0732574	0.0524093	0.0685879	ARMC8
77338.6	0.294599	5.49008e-05	0.000105082	ARMC9
91717.5	-0.710423	1.36025e-19	9.67271e-19	ARMCX1
209432	-1.03643	4.74584e-29	7.01776e-28	ARMCX2
189072	-0.320673	3.64601e-05	7.10596e-05	ARMCX3
159645	0.136299	0.0100543	0.0145796	ARMH3
342818	0.0636382	0.208218	0.244064	ARMT1
1.61995e+06	-0.0897085	0.133931	0.16364	ARPC1A
7.02431e+06	0.505026	8.77461e-35	1.88818e-33	ARPC1B
3.53091e+06	0.504592	2.14143e-32	4.07579e-31	ARPC2
3.64932e+06	0.794316	2.24271e-27	2.93948e-26	ARPC3
2.51744e+06	0.860585	2.68222e-21	2.17558e-20	ARPC4
7.04628e+06	0.438865	1.89881e-14	8.79551e-14	ARPC5
1.2244e+06	-0.00495485	0.939113	0.947657	ARPC5L
548417	-0.183116	0.00160946	0.0025905	ARPP19
645035	0.0275716	0.576558	0.616427	ARRB1
317753	0.240469	0.000555981	0.000948622	ARRB2
121508	-0.0224928	0.811843	0.8368	ARRDC1
294163	-0.0405733	0.668075	0.703577	ARSA
211128	-0.153394	0.0213888	0.029687	ARSB
288552	-1.852	3.7188e-28	5.16779e-27	ARSE
131003	-1.40723	4.0925e-43	1.54258e-41	AS3MT
1.98563e+06	0.298059	1.11996e-05	2.30179e-05	ASAH1
218867	0.448137	1.74563e-19	1.23069e-18	ASAP1
174547	0.422472	3.58601e-16	1.93276e-15	ASAP2
43091.9	-0.2218	0.00901624	0.0131537	ASAP3
170255	-0.283635	5.51328e-08	1.43028e-07	ASCC2
463163	-0.296897	6.14703e-12	2.29747e-11	ASCC3
305245	-0.237262	7.64324e-09	2.15593e-08	ASH2L
859627	0.231279	0.00179302	0.00287311	ASL
473054	-0.0453938	0.379993	0.423955	ASMTL
562508	0.0170377	0.79034	0.817412	ASNA1
406182	-1.81721	3.88483e-49	2.33373e-47	ASNS
127536	-0.80429	1.21279e-14	5.69093e-14	ASPA
859065	0.868807	2.2825e-29	3.43687e-28	ASPH
7.90349e+06	0.844035	5.60749e-09	1.6017e-08	ASPN
273216	-0.508798	2.93171e-28	4.12369e-27	ASPSCR1
151031	-0.668537	1.11219e-12	4.45418e-12	ASRGL1
1.89989e+06	0.186403	0.106269	0.132337	ASS1
217194	0.032461	0.651088	0.687319	ATAD1
731817	-0.0807108	0.310324	0.352361	ATAD3A
452844	-0.272018	2.59841e-11	9.13721e-11	ATE1
122725	-0.173454	0.00176849	0.00283617	ATF2
104086	-0.0762936	0.201983	0.23719	ATF7IP
89462.9	-0.175234	0.00465998	0.00706284	ATG13
216726	0.0819332	0.0628118	0.0812917	ATG16L1
79615.9	-0.712678	6.70235e-24	6.57355e-23	ATG2B
403028	0.259376	2.41683e-06	5.32387e-06	ATG3
121790	0.0883168	0.0549235	0.0715482	ATG4B
227399	-0.151235	0.000274499	0.000485593	ATG5
327776	0.0967342	0.0340881	0.0458884	ATG7
81991.3	0.117804	0.079098	0.100786	ATG9A
1.9887e+06	0.2255	8.14936e-05	0.000152688	ATIC
88365.4	-0.0789496	0.303486	0.345412	ATL1
379043	-0.262909	0.000788616	0.00131978	ATL2
1.27274e+06	-0.126318	0.0762851	0.0975469	ATL3
320421	-0.249214	4.36763e-06	9.38805e-06	ATM
89473.5	-0.387355	7.64501e-09	2.15593e-08	ATN1
949042	0.263377	1.49968e-05	3.04315e-05	ATOX1
203747	0.328082	0.000259354	0.00045993	ATP11A
34871.1	-0.280658	0.000184896	0.000334893	ATP11C
461007	-0.456049	1.04401e-08	2.91281e-08	ATP13A1
3.49779e+06	-0.248418	0.0106684	0.0154045	ATP1A1
1.68787e+06	-0.743297	7.29883e-10	2.27773e-09	ATP1B1
416234	0.126008	0.0882366	0.111396	ATP1B3
1.96078e+06	-0.250699	0.00460615	0.00699405	ATP2A2
657285	-0.661383	1.6385e-11	5.8947e-11	ATP2A3
234271	-0.407636	1.31819e-06	2.98703e-06	ATP2B1
454877	0.298582	6.24484e-05	0.000118623	ATP2B4
283067	0.570397	6.70412e-15	3.22996e-14	ATP2C1
1.13448e+07	-0.475071	1.66382e-21	1.37271e-20	ATP5F1A
5.85519e+06	-0.0277749	0.61888	0.656927	ATP5F1B
3.97653e+06	-0.608032	6.77368e-21	5.33658e-20	ATP5F1C
945289	-0.145932	0.258805	0.298327	ATP5F1E
2.70217e+06	-0.135277	0.172067	0.205278	ATP5IF1
326445	-1.02591	3.15885e-17	1.86651e-16	ATP5MD
782947	-0.563508	3.45624e-15	1.71977e-14	ATP5ME
774658	-0.478732	1.56859e-07	3.89412e-07	ATP5MG
1.42857e+06	-0.951938	2.32822e-18	1.49353e-17	ATP5PB
1.86988e+06	-0.394146	1.01537e-06	2.33664e-06	ATP5PD
1.54749e+06	-0.401145	4.71531e-13	1.95494e-12	ATP5PF
2.45195e+06	-0.244056	0.00139517	0.00226327	ATP5PO
113828	-0.587625	4.03315e-10	1.2929e-09	ATP5S
164331	0.0884825	0.241608	0.280353	ATP6AP1
78980.1	0.466184	1.61898e-10	5.32003e-10	ATP6AP2
243293	0.15424	0.0359782	0.0481415	ATP6V0A1
550069	0.447256	1.05278e-16	5.88881e-16	ATP6V0D1
2.28304e+06	0.0325111	0.335773	0.378351	ATP6V1A
2.19859e+06	0.094455	0.0163818	0.023144	ATP6V1B2
1.01995e+06	0.130438	0.0015391	0.00248349	ATP6V1C1
276028	0.13034	0.0510763	0.0670057	ATP6V1D
1.11179e+06	0.0774301	0.138812	0.168745	ATP6V1E1
254927	0.0654786	0.35749	0.400709	ATP6V1F
1.26565e+06	-0.180983	0.0327036	0.0441483	ATP6V1G1
516851	0.251554	7.48258e-06	1.57031e-05	ATP6V1H
68705	-0.489223	9.02369e-13	3.64934e-12	ATP7A
57133.8	-0.5363	2.37592e-06	5.23974e-06	ATP8A1
119121	-0.791386	2.52359e-13	1.0709e-12	ATP8B1
186454	0.166304	0.0524145	0.0685879	ATP9A
63373.7	0.195317	0.084172	0.106545	ATPAF1
373490	0.267023	0.00196151	0.00312401	ATRN
221338	-0.195136	5.32391e-07	1.25987e-06	ATRX
116049	0.365044	6.49982e-09	1.84653e-08	ATXN1
267144	0.175429	0.00575273	0.00861937	ATXN10
256996	0.0295153	0.487972	0.531069	ATXN2
747791	0.135328	0.000656274	0.00110729	ATXN2L
123321	0.168709	0.00289682	0.00451025	ATXN3
123702	-0.396995	8.51827e-07	1.97447e-06	ATXN7L3B
251110	-0.437037	8.37261e-06	1.74818e-05	AUH
164676	0.246184	0.000398272	0.000690252	AUP1
320030	-0.435718	4.9838e-12	1.87486e-11	AVEN
160374	0.0328591	0.530735	0.572852	AVL9
3.18322e+06	0.335747	0.00220098	0.00348041	AZGP1
415374	1.00339	2.95295e-05	5.83009e-05	AZU1
2.59926e+06	0.739905	2.71541e-12	1.0419e-11	B2M
104732	0.272654	0.000254593	0.000452043	B3GLCT
207099	0.65003	1.89708e-15	9.68182e-15	B4GALT1
196866	0.452906	2.50186e-08	6.71081e-08	B4GALT4
720886	0.0490451	0.341698	0.384277	BABAM1
309451	0.167568	7.00262e-05	0.000132233	BABAM2
201948	-0.0706746	0.162399	0.194549	BACH1
149810	-0.0368495	0.641712	0.678539	BAD
161604	-0.252946	0.000298372	0.000525408	BAG1
721000	0.259968	0.00258768	0.00404751	BAG2
776459	0.112446	0.0300698	0.0407359	BAG3
224804	-0.0976819	0.0237716	0.0327655	BAG5
410016	0.0399586	0.311947	0.353924	BAG6
232112	0.699759	2.07351e-17	1.23916e-16	BAIAP2
466283	1.08135	4.72165e-28	6.51429e-27	BAIAP2L1
1.6897e+06	0.462133	2.27272e-08	6.12179e-08	BANF1
1.84535e+06	0.684716	5.66246e-12	2.12186e-11	BASP1
524949	0.444284	5.87247e-13	2.40872e-12	BAX
133648	0.338418	1.38e-06	3.11974e-06	BAZ1A
333706	-0.0298589	0.505541	0.547401	BAZ1B
19570.8	-0.408355	2.19422e-06	4.85761e-06	BBS1
338413	-0.7424	8.55892e-18	5.25099e-17	BCAM
387548	-0.162702	0.131493	0.16095	BCAP29
3.93727e+06	-0.47784	3.91108e-05	7.59689e-05	BCAP31
410907	0.65219	2.63569e-32	4.96732e-31	BCAR1
699831	1.1745	7.12948e-08	1.83225e-07	BCAS1
235902	-0.0231652	0.683486	0.717318	BCAS2
96612.3	-0.0390428	0.343893	0.386444	BCAS3
1.04516e+06	-1.53952	1.60854e-33	3.26635e-32	BCAT1
697854	-1.04013	1.56952e-27	2.0904e-26	BCAT2
256962	-0.603695	4.27861e-15	2.10715e-14	BCCIP
383715	-0.973527	6.00145e-38	1.61731e-36	BCKDHA
422485	-1.39076	2.58655e-35	5.71518e-34	BCKDHB
133144	-0.838997	4.73068e-17	2.73914e-16	BCKDK
298823	-0.447936	8.9522e-14	3.92305e-13	BCL2L13
413968	0.0670238	0.549419	0.591084	BCL2L15
86531.4	-0.0648909	0.343808	0.386424	BCL7B
82835.8	-0.266891	0.000421578	0.000728134	BCL7C
89323.4	-0.0764798	0.253475	0.292533	BCL9L
1.56725e+06	-0.0643765	0.128648	0.157686	BCLAF1
127999	-0.0858393	0.11381	0.140786	BCR
121654	-0.587482	2.56472e-15	1.29177e-14	BCS1L
281571	-0.347767	0.037456	0.0499766	BDH1
1.65203e+06	-0.316922	0.000182024	0.00033	BDH2
165011	-0.0838827	0.0956113	0.119972	BECN1
1.51256e+07	0.905836	7.66953e-15	3.68278e-14	BGN
191627	0.250913	0.000360574	0.000628417	BICC1
172340	0.287474	4.33136e-07	1.03304e-06	BICD2
356661	-0.16578	0.0158595	0.0224447	BID
892498	-0.223603	0.00014791	0.000271136	BIN1
337787	0.278855	0.00213756	0.00338941	BIN2
87866.5	0.04815	0.353912	0.397007	BIRC2
258548	-0.117982	0.00253802	0.00397306	BIRC6
993573	-0.155863	0.00085592	0.00142662	BLMH
66352.3	-0.128036	0.103928	0.129645	BLNK
105913	0.409595	6.64659e-05	0.000125799	BLOC1S1
171167	-0.123287	0.0821841	0.104261	BLOC1S2
126217	-0.126272	0.0798888	0.101659	BLOC1S3
201337	0.0743129	0.295984	0.337607	BLOC1S4
185372	-0.0123468	0.867261	0.885064	BLOC1S5
1.71215e+06	0.325976	3.63762e-10	1.17262e-09	BLVRA
1.68988e+06	-0.37626	1.10909e-06	2.54217e-06	BLVRB
88282.3	0.901071	7.38078e-16	3.86954e-15	BMP1
137012	0.251079	5.44142e-06	1.15796e-05	BMP2K
188302	-0.362612	7.14599e-13	2.91038e-12	BMS1
98586.8	-0.485871	9.60383e-10	2.95388e-09	BNIP1
267778	-0.192235	3.09804e-05	6.10817e-05	BOD1L1
827227	0.629181	1.38816e-17	8.37398e-17	BOLA2
322786	-0.196677	3.42808e-05	6.71071e-05	BOP1
169457	0.0773637	0.21562	0.252176	BORCS5
144584	-0.148673	0.00628712	0.00938349	BORCS6
509486	-0.471276	1.8549e-05	3.73376e-05	BPGM
339646	-0.703327	8.86303e-24	8.64857e-23	BPHL
555175	0.995869	0.00196591	0.00313015	BPI
1.38611e+06	0.430188	1.55061e-10	5.10119e-10	BPNT1
112268	-0.0346943	0.37341	0.417175	BPTF
118908	-0.0534223	0.303159	0.345108	BRAP
52600	0.123354	0.0733665	0.0940651	BRAT1
303703	0.041011	0.433866	0.477684	BRCC3
93564.7	-0.10344	0.0193821	0.0271105	BRD2
120080	-0.080957	0.0831816	0.105338	BRD3
309899	0.0941197	0.01032	0.0149461	BRD4
89471	0.00670439	0.889881	0.905527	BRD8
33194.8	-0.237527	0.00666468	0.00990087	BRF1
263112	0.286605	5.94902e-05	0.00011349	BRIX1
395008	0.308061	0.0497269	0.0653693	BRK1
624024	0.0864516	0.0939775	0.118076	BROX
206644	-0.439668	2.26979e-10	7.38707e-10	BSDC1
873209	0.122582	0.0703706	0.0904653	BSG
134732	-0.669895	2.04095e-12	7.90475e-12	BSPRY
79518.2	-0.0731094	0.161458	0.193542	BTAF1
217713	-0.1083	0.155983	0.187407	BTD
1.11734e+06	-0.397243	1.18447e-08	3.29513e-08	BTF3
1.07524e+06	-0.985807	2.93847e-32	5.50199e-31	BTF3L4
127111	0.521299	4.31e-10	1.37781e-09	BTK
102884	-0.151655	0.0546989	0.0712718	BTN3A3
1.19639e+06	0.0973446	0.0210581	0.029249	BUB3
251197	0.328588	7.03862e-07	1.6494e-06	BUD31
140025	-0.219531	0.000437705	0.000754858	BYSL
1.98149e+06	0.543672	3.50073e-17	2.0517e-16	BZW1
589013	0.251416	0.00186349	0.00297694	BZW2
929206	-0.763522	3.96849e-19	2.70204e-18	C11orf54
691027	-0.464925	1.00606e-19	7.20739e-19	C11orf58
188432	0.124105	0.0341316	0.0459256	C11orf68
420974	0.781867	3.90424e-08	1.02624e-07	C11orf96
103488	-0.214931	0.0195555	0.0273199	C11orf98
275614	0.219434	0.000137135	0.000252106	C12orf10
76102.1	-0.610239	1.20116e-14	5.64556e-14	C12orf29
268122	0.0210028	0.716948	0.748487	C12orf4
193379	-0.0510323	0.335451	0.378063	C12orf57
1.06339e+06	0.229647	0.000419451	0.000724677	C15orf38-AP3S2
237685	1.05461	3.76904e-23	3.52286e-22	C15orf48
226141	-0.594372	2.17814e-11	7.72528e-11	C16orf58
54751.2	0.0382026	0.557738	0.598749	C16orf70
340887	-0.214978	3.4647e-05	6.7801e-05	C17orf49
188332	-0.46232	6.57784e-16	3.4675e-15	C17orf75
167739	-0.982111	1.56655e-14	7.3093e-14	C18orf32
1.59798e+06	1.27737	4.51363e-27	5.6706e-26	C19orf33
204443	-0.0413863	0.698263	0.730832	C19orf53
264483	0.0123332	0.820785	0.844659	C19orf66
371133	0.0974425	0.390617	0.434887	C19orf70
552554	0.499697	1.22844e-11	4.47529e-11	C1orf116
111348	0.0693036	0.401948	0.445519	C1orf122
1.25924e+06	0.278338	0.00224831	0.00355135	C1orf123
81828	-0.1103	0.0777692	0.0992904	C1orf174
574054	0.554632	6.46866e-12	2.41143e-11	C1orf198
73034.5	0.0206035	0.735045	0.765993	C1orf50
1.07814e+06	0.488717	7.18826e-06	1.51019e-05	C1QA
903588	0.421162	9.98236e-05	0.000185584	C1QB
1.10008e+06	-0.543427	1.59075e-13	6.85126e-13	C1QBP
1.38757e+06	0.728187	2.38354e-11	8.42788e-11	C1QC
260841	1.17001	1.45056e-10	4.78296e-10	C1QTNF3
200528	0.653031	2.62682e-11	9.22587e-11	C1QTNF5
2.1309e+06	0.888006	1.21644e-18	7.99001e-18	C1R
207982	0.333697	9.27479e-05	0.000173043	C1RL
1.40729e+06	0.685243	6.95689e-14	3.06965e-13	C1S
1.29095e+06	0.715254	1.14409e-11	4.18123e-11	C2
152569	0.128314	0.0294476	0.0399587	C20orf27
199320	-0.0285576	0.518735	0.560739	C2CD5
34877	-0.526406	1.23233e-12	4.88779e-12	C2orf69
1.72595e+07	0.507139	1.74296e-06	3.90052e-06	C3
68266	-0.0387653	0.449413	0.492637	C3orf38
686360	0.360848	0.000731046	0.0012295	C4A
644132	0.189974	0.136455	0.166126	C4B_2
3.01817e+06	0.585575	1.75839e-06	3.932e-06	C4BPA
322225	0.552311	0.000949442	0.0015734	C4BPB
37704.9	-0.415829	0.000390265	0.000677502	C4orf33
1.61473e+06	0.576817	3.20993e-07	7.73577e-07	C5
178176	0.222347	3.54717e-05	6.92504e-05	C5orf51
1.57172e+06	0.448517	1.11142e-05	2.28506e-05	C6
139011	0.113997	0.10593	0.131972	C6orf132
45505.8	-0.406621	3.83255e-07	9.19016e-07	C6orf47
2.86457e+06	0.284471	0.0151329	0.0214637	C7
139504	-0.200545	0.00150742	0.00243509	C7orf25
1.53395e+06	0.641087	8.32817e-10	2.57526e-09	C8A
1.51192e+06	0.683116	1.83343e-11	6.55919e-11	C8B
520015	0.631617	2.17564e-08	5.87403e-08	C8G
223016	-0.0737534	0.366754	0.410694	C8orf82
3.19834e+06	0.908756	4.22187e-13	1.75921e-12	C9
441325	0.0699679	0.158077	0.189804	C9orf64
166100	-0.022549	0.643267	0.680059	C9orf78
1.01825e+07	-0.806868	0.000811025	0.00135531	CA1
331538	0.927277	9.37301e-17	5.26331e-16	CA13
3.63433e+06	-0.498909	6.25546e-05	0.000118786	CA2
163009	-1.07561	3.756e-09	1.08576e-08	CA3
194990	-1.99021	7.3193e-25	7.71671e-24	CA4
110141	-0.638525	3.78741e-27	4.83414e-26	CAAP1
829662	0.0383446	0.346261	0.388802	CAB39
221858	-0.64819	8.28102e-14	3.63445e-13	CAB39L
275858	0.424373	6.81404e-08	1.75509e-07	CACNA2D1
1.57942e+06	0.247205	1.18453e-06	2.70435e-06	CACYBP
560030	0.157524	2.4096e-05	4.80338e-05	CAD
191607	-0.669157	9.76525e-15	4.63126e-14	CADM1
162148	-0.498115	1.2012e-06	2.73699e-06	CADPS
89960.6	-0.855517	1.72819e-19	1.21989e-18	CADPS2
602761	1.14505	1.20504e-09	3.67114e-09	CALB2
130202	-0.0780389	0.248799	0.287886	CALCOCO1
176730	0.202346	2.2528e-05	4.50326e-05	CALCOCO2
1.08763e+07	0.78854	1.35982e-19	9.67271e-19	CALD1
1.9144e+07	0.500293	4.86819e-12	1.83496e-11	CALM1
95750.9	0.748839	3.28678e-08	8.71489e-08	CALML4
2.10241e+07	-0.581149	1.46791e-28	2.08515e-27	CALR
3.58925e+06	0.417135	1.56428e-18	1.0205e-17	CALU
106772	-0.0919958	0.163925	0.196254	CAMK1
206495	-0.606352	1.09985e-22	9.89526e-22	CAMK1D
1.13858e+06	0.494027	2.54822e-11	8.97417e-11	CAMK2D
276184	0.44318	5.50454e-15	2.67888e-14	CAMK2G
1.35423e+06	1.27329	7.21603e-05	0.000135996	CAMP
195563	0.0392407	0.492733	0.535139	CAMSAP1
117836	0.432319	3.60402e-14	1.64044e-13	CAMSAP2
61270.3	-0.469839	1.42488e-08	3.92983e-08	CAMSAP3
1.79603e+06	0.289651	3.48131e-08	9.19684e-08	CAND1
183590	0.114364	0.153062	0.184331	CANT1
8.53888e+06	-0.80276	7.93779e-16	4.15025e-15	CANX
1.58558e+07	0.752368	1.25058e-31	2.19213e-30	CAP1
343119	0.136347	0.0628297	0.0812965	CAP2
6.35771e+06	0.883346	3.44579e-27	4.41597e-26	CAPG
3.24415e+06	0.33702	2.20093e-09	6.51913e-09	CAPN1
48621.4	-0.64523	3.77001e-10	1.21326e-09	CAPN15
2.51253e+06	0.654918	1.82032e-14	8.45916e-14	CAPN2
266290	0.713819	1.04715e-11	3.84156e-11	CAPN5
190059	-0.314654	1.10354e-14	5.1952e-14	CAPN7
3.4023e+06	0.382593	8.78264e-10	2.7099e-09	CAPNS1
1.52079e+06	0.309356	1.63365e-11	5.88092e-11	CAPRIN1
624461	0.798309	7.98486e-06	1.67025e-05	CAPS
3.17279e+06	0.414	3.12213e-10	1.01153e-09	CAPZA1
1.31104e+06	0.575048	1.08345e-13	4.72996e-13	CAPZA2
6.58105e+06	0.405425	4.1906e-20	3.09835e-19	CAPZB
68660.3	0.3632	1.50792e-06	3.3943e-06	CARD11
82535.3	0.130978	0.0971894	0.121819	CARD19
91548.2	0.477455	4.89838e-07	1.16347e-06	CARD6
1.57721e+06	0.0861135	0.0881498	0.111312	CARHSP1
682784	0.329411	3.80792e-12	1.44286e-11	CARM1
290317	0.0520221	0.244585	0.283579	CARMIL1
820881	-0.462145	1.76804e-18	1.14437e-17	CARS
320868	-0.220195	0.0147513	0.0209534	CARS2
338864	-0.256885	0.00057622	0.000980833	CASC4
589930	0.139592	0.0186193	0.0261068	CASK
354451	-0.373917	7.04529e-14	3.10628e-13	CASKIN2
601203	0.279387	0.000219864	0.000394388	CASP1
85307.1	0.350556	2.29721e-09	6.79037e-09	CASP10
30501.9	-0.107047	0.120365	0.148195	CASP2
351205	0.575497	6.12615e-21	4.85963e-20	CASP3
301242	0.10316	0.0444461	0.0587487	CASP4
296695	-0.10905	0.135742	0.165362	CASP6
404303	0.16821	0.0329464	0.0444553	CASP7
142913	0.763348	8.01957e-38	2.15111e-36	CASP8
5.01575e+06	0.354735	1.24742e-12	4.94083e-12	CAST
2.78616e+06	-0.274131	0.000554119	0.000945725	CAT
950807	0.126557	0.179151	0.212541	CAV1
3.29338e+06	0.20252	0.0846281	0.107029	CAVIN1
1.29426e+06	-0.742179	2.43525e-15	1.22763e-14	CAVIN2
1.39695e+06	0.409875	0.000324002	0.000568111	CAVIN3
383770	0.57906	7.72565e-16	4.043e-15	CBFB
175401	0.222584	8.35544e-09	2.35053e-08	CBL
3.43945e+06	0.414123	9.03572e-08	2.29252e-07	CBR1
421614	0.602607	7.45069e-08	1.91054e-07	CBR3
230584	-0.66697	4.74396e-10	1.50735e-09	CBR4
49185.5	-0.30695	1.04119e-05	2.14602e-05	CBWD2
296765	-0.306612	6.36958e-07	1.49566e-06	CBX1
1.42535e+06	0.203009	0.000153284	0.000280542	CBX3
57786.5	-0.240775	2.21875e-05	4.43673e-05	CBX4
792280	-0.240807	1.50538e-06	3.3899e-06	CBX5
85870.1	-0.300063	2.08759e-06	4.63578e-06	CBX8
431643	-0.208439	1.3874e-06	3.13524e-06	CC2D1A
267192	0.0368056	0.390622	0.434887	CC2D1B
720043	0.0733419	0.0581166	0.0755542	CCAR1
1.07841e+06	-0.0500221	0.10872	0.13501	CCAR2
76307.9	0.0074401	0.910791	0.923765	CCDC102A
136795	-0.533192	1.8604e-11	6.65153e-11	CCDC12
846838	-0.207302	6.19057e-05	0.000117631	CCDC124
95043.5	0.085569	0.118389	0.145949	CCDC134
173307	-0.839858	2.17483e-44	8.89521e-43	CCDC186
301705	0.204307	8.32363e-07	1.93336e-06	CCDC22
365574	-0.432359	2.58735e-08	6.93045e-08	CCDC25
263807	-0.29734	0.000120451	0.000222427	CCDC43
402328	-1.17113	1.96311e-40	6.32474e-39	CCDC47
347721	0.133322	0.0377744	0.0503456	CCDC50
691452	-0.0525201	0.44537	0.489042	CCDC58
913337	0.0571186	0.314957	0.356868	CCDC6
66257.1	-0.0851075	0.182087	0.215714	CCDC61
106050	-0.144601	0.0585371	0.0760665	CCDC8
331739	1.12566	3.40259e-22	2.93314e-21	CCDC80
146947	-0.208706	0.000774748	0.0012977	CCDC86
183009	0.0746279	0.146402	0.176928	CCDC88A
84681.9	0.300354	0.000451698	0.000777131	CCDC88B
82360.2	-0.270352	0.00242398	0.00381214	CCDC88C
479815	-0.816548	3.66052e-48	2.04954e-46	CCDC9
199000	-0.918512	6.62919e-27	8.16891e-26	CCDC90B
441728	-0.499636	1.24635e-10	4.12375e-10	CCDC91
358397	-0.216789	7.07822e-08	1.8207e-07	CCDC93
294064	-0.601928	5.63965e-14	2.50956e-13	CCDC97
147714	-0.183991	0.0545087	0.071056	CCDC9B
157749	0.916909	4.60102e-11	1.58982e-10	CCL18
57386.5	0.0795133	0.201544	0.236721	CCM2
102712	-0.0759503	0.207279	0.243112	CCNK
92778.1	-0.146922	0.00677708	0.0100497	CCNT1
1.27145e+06	-0.244156	0.000156873	0.000286746	CCS
3.83242e+06	-0.113656	0.00750708	0.0110527	CCT2
2.62663e+06	0.171918	0.00133824	0.00217951	CCT3
6.36919e+06	0.084661	0.0825064	0.104644	CCT4
2.62834e+06	-0.143997	0.00250243	0.00392054	CCT5
2.78906e+06	0.126381	0.022727	0.0314459	CCT6A
2.53458e+06	0.0253143	0.5899	0.629758	CCT7
3.84857e+06	0.0438964	0.288113	0.32928	CCT8
130777	-0.164454	0.000143617	0.000263603	CCZ1
501679	0.786687	1.21547e-16	6.76601e-16	CD109
1.19089e+06	0.175393	0.0156155	0.0221101	CD14
1.01625e+06	0.609282	1.5888e-09	4.78466e-09	CD151
2.35701e+06	0.584644	1.35422e-08	3.7439e-08	CD163
331041	0.27054	0.00284326	0.00443284	CD248
197784	0.563044	5.40779e-13	2.22921e-12	CD276
1.09847e+06	0.124943	0.0330852	0.0446009	CD2AP
217767	0.203684	0.000329519	0.00057726	CD2BP2
392063	-0.418801	5.2269e-05	0.000100245	CD34
1.55611e+06	0.043647	0.626201	0.663842	CD44
651255	-0.40023	9.43895e-05	0.000175992	CD46
725478	0.519834	7.87612e-08	2.01248e-07	CD47
1.4353e+06	1.50929	5.37039e-15	2.61801e-14	CD55
2.39625e+06	1.18046	6.45241e-20	4.69836e-19	CD59
935034	0.360587	0.036634	0.0489727	CD5L
1.07678e+06	-0.491577	3.62907e-05	7.07706e-05	CD63
645989	0.377684	9.33079e-06	1.93147e-05	CD74
273784	-0.424956	1.77463e-08	4.8412e-08	CD81
2.05863e+06	0.127423	0.228613	0.266615	CD9
118307	0.630074	2.06622e-16	1.13701e-15	CD93
1.34644e+06	-0.602921	3.3145e-16	1.79144e-15	CD99
59364.7	-0.322688	5.11464e-05	9.82549e-05	CD99L2
593116	1.26973	5.12508e-13	2.11873e-12	CDA
150942	-0.302099	6.53244e-07	1.53265e-06	CDC16
173790	-0.219501	3.13134e-06	6.82997e-06	CDC23
223514	-0.0188567	0.692677	0.725512	CDC27
2.14358e+06	0.277674	1.22116e-12	4.84913e-12	CDC37
254125	-0.338587	1.56865e-20	1.19979e-19	CDC40
3.85639e+06	-0.400826	1.69417e-08	4.63925e-08	CDC42
258100	0.333846	1.22174e-12	4.84913e-12	CDC42BPA
645197	0.423085	9.90951e-28	1.34783e-26	CDC42BPB
361981	-0.320622	1.53363e-05	3.10876e-05	CDC42EP1
218831	-0.509837	2.49192e-14	1.14876e-13	CDC42EP4
255806	0.215483	0.0295197	0.0400376	CDC42EP5
483853	-0.0982538	0.00261271	0.00408334	CDC5L
388755	-0.0315166	0.319168	0.361051	CDC73
178106	0.798855	6.16327e-16	3.25789e-15	CDCP1
1.14811e+06	-0.292562	0.0012387	0.00202822	CDH1
272855	0.824138	6.27556e-22	5.33006e-21	CDH11
122936	0.483373	2.6148e-05	5.18732e-05	CDH13
405496	0.818458	0.00453459	0.00688909	CDH17
115879	-0.114594	0.123856	0.152104	CDH5
142513	0.691105	5.92112e-11	2.02653e-10	CDK1
287639	0.0659914	0.172889	0.205917	CDK11B
164764	0.0170914	0.753535	0.783562	CDK12
216798	-0.0676826	0.150752	0.181804	CDK13
109041	0.157503	0.00183137	0.00292968	CDK2
83472.3	0.181696	0.0139896	0.0199402	CDK4
129124	-0.0689637	0.136824	0.166469	CDK5
42664.5	-0.33627	3.10979e-06	6.78811e-06	CDK5RAP2
1.85463e+06	-0.190044	0.0150657	0.0213789	CDK5RAP3
265561	-0.210527	8.06041e-05	0.00015112	CDK6
131305	0.266779	1.07456e-06	2.46694e-06	CDK7
140451	0.00257429	0.967094	0.971981	CDK9
209797	-0.508636	2.38873e-16	1.2996e-15	CDKN1B
318600	-0.111582	0.00473859	0.00716692	CDKN2AIP
139479	-0.185306	0.0718911	0.0922966	CDS2
1.2589e+06	0.12593	0.0183085	0.0257274	CDV3
106166	0.448948	1.66757e-19	1.17999e-18	CDYL
107636	1.3109	7.22517e-11	2.44241e-10	CEACAM1
957062	1.28937	4.07757e-05	7.90698e-05	CEACAM5
85860.7	1.06189	1.20915e-14	5.67848e-14	CEACAM6
68016.4	1.13963	1.58282e-07	3.92777e-07	CEACAM7
165702	-0.147905	0.0050016	0.00754689	CEBPZ
9.21153e+06	-3.19563	8.24115e-57	9.9014e-55	CEL
1.13255e+07	-2.92262	1.4026e-56	1.65078e-54	CELA2A
1.10642e+06	-2.63908	2.00604e-53	1.77982e-51	CELA2B
7.82464e+06	-2.71916	1.14601e-45	5.32989e-44	CELA3A
3.54658e+06	-2.40209	1.02741e-43	4.00343e-42	CELA3B
597811	0.2958	1.99735e-08	5.40277e-08	CELF1
369490	0.123545	0.185334	0.219083	CELF2
60355.2	0.766742	1.28801e-08	3.57112e-08	CEMIP
203032	0.438915	1.0931e-08	3.04536e-08	CEMIP2
471466	-0.257662	0.00146464	0.0023693	CENPV
84421.3	-0.322598	7.15183e-07	1.67321e-06	CEP131
314351	0.530272	6.07319e-17	3.48498e-16	CEP170
160483	0.0113387	0.821399	0.84514	CEP170B
198498	0.138561	0.00147244	0.00238125	CEP41
157887	0.194071	0.00119689	0.00196652	CEP97
173989	-0.368069	0.000185176	0.000335189	CERS2
974835	0.0556843	0.605658	0.644433	CES1
375117	0.311821	0.173778	0.206805	CES2
663010	-0.300192	2.98592e-06	6.5375e-06	CETN2
212159	0.778948	2.83002e-09	8.29305e-09	CFAP20
106117	-0.0400293	0.40309	0.446613	CFAP298
8.15543e+06	0.591918	1.77144e-09	5.29048e-09	CFB
1.10919e+06	0.572008	8.38097e-09	2.35656e-08	CFD
237767	-0.00773726	0.879052	0.895983	CFDP1
6.8072e+06	0.677208	1.94099e-12	7.53782e-12	CFH
1.09859e+06	0.241383	0.0233614	0.0322618	CFHR1
396366	0.173526	0.200662	0.235782	CFHR2
231329	0.746712	2.56254e-06	5.63622e-06	CFHR3
250334	0.393824	0.00136659	0.00222032	CFHR5
1.07983e+06	0.557814	6.62735e-09	1.8809e-08	CFI
1.9856e+07	0.637094	1.49108e-22	1.31484e-21	CFL1
624786	-0.382484	2.57372e-05	5.11111e-05	CFL2
405151	0.787133	1.94258e-13	8.30457e-13	CFP
219768	-1.93744	1.67066e-51	1.25126e-49	CFTR
267314	-0.40094	1.73228e-09	5.18965e-09	CGGBP1
743156	0.10821	0.144198	0.174567	CGN
208525	-0.720006	6.30513e-24	6.22631e-23	CGNL1
343662	-0.184321	1.87751e-09	5.59855e-09	CHAMP1
750665	-0.0795252	0.369829	0.413816	CHCHD2
1.56167e+06	-0.12018	0.0588159	0.0763944	CHCHD3
162205	-0.255674	0.00716845	0.0105865	CHCHD4
134320	-0.719747	6.67377e-24	6.56594e-23	CHCHD6
100872	0.123394	0.0164805	0.0232721	CHD1
119417	-0.282847	4.41314e-06	9.4788e-06	CHD1L
129050	0.0192605	0.673565	0.70828	CHD2
102314	-0.0967628	0.0748997	0.0959028	CHD3
882926	0.0107863	0.762983	0.792387	CHD4
97929.3	-0.0377447	0.474618	0.517683	CHD8
327636	-0.615142	1.41597e-13	6.13056e-13	CHDH
53811.2	0.198946	0.00432709	0.00659818	CHEK2
567347	-0.0258831	0.428755	0.47314	CHERP
1.30189e+06	-1.00272	6.10355e-05	0.000116246	CHGA
991940	-0.536664	0.019551	0.0273199	CHGB
1.11309e+06	-1.10956	2.08751e-29	3.15149e-28	CHID1
81299.4	0.482403	0.0262852	0.0360063	CHIT1
309095	0.163949	0.00800064	0.0117374	CHKB
71116.8	-0.741243	3.765e-12	1.42753e-11	CHL1
108920	0.0672589	0.282131	0.323147	CHM
1.14452e+06	0.34771	5.08304e-06	1.0849e-05	CHMP1B
772049	0.405277	5.56972e-05	0.000106501	CHMP2A
950661	0.159829	0.0293433	0.0398265	CHMP2B
600382	0.513961	4.5803e-09	1.31744e-08	CHMP3
398725	0.0403644	0.440617	0.484284	CHMP4A
1.4458e+06	0.336749	1.1983e-10	3.9716e-10	CHMP4B
654061	0.391707	6.2794e-09	1.78479e-08	CHMP5
171491	-0.0296776	0.691465	0.724506	CHMP6
173316	-0.261658	1.28108e-06	2.90866e-06	CHMP7
415667	0.411846	5.66726e-14	2.5199e-13	CHORDC1
197751	0.310359	2.51351e-05	4.99325e-05	CHP1
198410	0.415658	6.75894e-06	1.4231e-05	CHTOP
142106	-0.0145277	0.786566	0.814093	CHUK
34031.4	0.344042	0.000266728	0.000472427	CHURC1
237806	0.135349	0.00667835	0.00991863	CIAO1
100708	0.39707	2.61665e-08	6.99918e-08	CIAO2B
113620	-0.140133	0.00848518	0.0124104	CIAO3
492507	0.0286327	0.47672	0.519804	CIAPIN1
480832	0.791309	8.0008e-12	2.96153e-11	CIB1
102862	-0.114732	0.0216677	0.0300596	CIC
457178	0.840611	5.49424e-06	1.16877e-05	CILP
2.3379e+06	-0.927478	2.26063e-37	5.8462e-36	CIRBP
902647	-0.379023	0.00014495	0.000265796	CISD1
420170	-0.433914	8.81011e-05	0.000164747	CISD2
201683	-0.189432	0.0910357	0.114705	CISD3
356194	-0.419702	5.44472e-13	2.24124e-12	CIZ1
3.0528e+06	-0.0596139	0.45623	0.49954	CKAP4
1.24897e+06	0.113468	0.000374306	0.000651364	CKAP5
1.5078e+06	-0.0901401	0.469273	0.512654	CKB
1.10116e+06	0.664469	3.06977e-08	8.15824e-08	CKMT1A
432045	-0.0230913	0.507949	0.549802	CLASP1
247617	-0.176115	1.66208e-06	3.7253e-06	CLASP2
967265	0.183338	0.131951	0.16146	CLC
935357	0.292208	0.459361	0.502492	CLCA1
323299	-0.754102	4.14789e-14	1.87762e-13	CLCC1
93309.6	0.0566536	0.371561	0.415592	CLCN7
678716	1.94381	1.75016e-07	4.32626e-07	CLDN18
237417	-1.73426	9.11863e-23	8.2425e-22	CLDN3
1.00924e+06	0.886421	4.81528e-13	1.99495e-12	CLEC11A
98919.1	-0.462592	9.18613e-15	4.37343e-14	CLEC16A
1.21333e+06	0.889627	2.47197e-14	1.14047e-13	CLEC3B
6.04789e+06	0.652381	7.55362e-29	1.09452e-27	CLIC1
419184	-0.100873	0.237298	0.275851	CLIC2
254120	1.36511	7.00586e-17	4.00028e-16	CLIC3
2.25132e+06	0.4106	4.98581e-15	2.44292e-14	CLIC4
76169.9	-0.05145	0.647298	0.683604	CLIC5
257134	0.000419017	0.995685	0.995892	CLIC6
1.40251e+06	-0.125514	0.00186543	0.00297922	CLINT1
662131	-0.0186788	0.645133	0.681532	CLIP1
429133	-0.164555	0.000451281	0.000776645	CLIP2
576464	-0.607327	6.82477e-16	3.58783e-15	CLMN
139433	0.627202	4.69703e-14	2.11623e-13	CLN5
66048.1	-0.00913399	0.859262	0.8783	CLP1
310668	-0.203281	0.000135642	0.000249442	CLPB
239389	-0.237544	0.000254343	0.000451739	CLPP
1.46423e+07	-2.58546	1.0187e-42	3.79021e-41	CLPS
165326	-0.326492	0.00244654	0.00384238	CLPTM1
65276.4	-0.990099	5.81337e-17	3.34254e-16	CLPTM1L
199623	-0.947376	1.52223e-31	2.65217e-30	CLPX
515483	0.924609	2.56609e-21	2.08431e-20	CLSTN1
2.20868e+06	0.197654	0.00635018	0.00947515	CLTA
2.78579e+06	0.0556221	0.298678	0.340343	CLTB
6.41082e+06	0.295461	1.76988e-12	6.90589e-12	CLTC
6.3075e+06	0.0447765	0.664865	0.700453	CLU
294376	-0.152556	0.00359762	0.00553414	CLUH
233305	-1.33178	4.61201e-38	1.26655e-36	CLYBL
351186	0.374229	0.0054611	0.00821016	CMA1
956405	-0.203279	0.00136555	0.00222022	CMAS
1.46672e+06	-0.15659	0.103584	0.129321	CMBL
175617	-0.324367	5.13263e-06	1.09467e-05	CMC2
641140	-1.65126	3.11807e-64	9.46415e-62	CMC4
88679.6	0.320868	1.68426e-07	4.16695e-07	CMIP
2.19888e+06	0.115427	0.0787329	0.100365	CMPK1
233180	0.442314	8.98152e-09	2.51561e-08	CMPK2
276307	-0.00863059	0.849414	0.869775	CMTR1
70171.9	0.322554	6.07958e-06	1.28617e-05	CMTR2
2.06572e+06	-0.198499	4.12836e-05	7.99202e-05	CNBP
4.92162e+06	-0.369394	3.02283e-08	8.03718e-08	CNDP2
7.58326e+06	0.653166	1.18038e-06	2.69595e-06	CNN1
6.20475e+06	1.22785	5.6677e-38	1.53454e-36	CNN2
5.23122e+06	0.934182	1.33843e-20	1.02506e-19	CNN3
226608	0.227923	0.00937678	0.0136486	CNNM4
1.0616e+06	0.0243976	0.451052	0.494246	CNOT1
146733	-0.14869	0.000989889	0.00163854	CNOT10
101492	-0.275853	1.03056e-06	2.36877e-06	CNOT11
368158	-0.0814163	0.093435	0.117522	CNOT2
284998	-0.100329	0.00160326	0.00258125	CNOT3
64819.4	-0.305013	1.24653e-06	2.83579e-06	CNOT4
174761	0.163991	0.000919332	0.00152569	CNOT9
1.28738e+06	-0.0220179	0.676361	0.710616	CNP
929189	-0.209978	1.08274e-05	2.22926e-05	CNPY2
770102	-0.30782	8.64619e-09	2.42522e-08	CNPY3
438355	0.142731	0.0381331	0.0507767	CNPY4
408486	0.399703	0.00102564	0.00169383	CNRIP1
91959.1	-0.010431	0.901501	0.916116	CNTN1
118654	0.437261	0.000226502	0.000405789	COA4
208925	0.0408184	0.668975	0.704268	COA6
164423	0.143705	0.0334501	0.0450823	COA7
505514	-0.574413	1.25636e-13	5.45588e-13	COASY
66858.8	-0.8446	4.83543e-24	4.82455e-23	COBL
2.1386e+06	-1.46282	6.10538e-77	8.80243e-74	COBLL1
550878	-0.154499	0.00151548	0.00244675	COG1
481631	-0.370729	1.78709e-11	6.39735e-11	COG2
315388	-0.0967844	0.0403011	0.0535028	COG3
291337	-0.228417	5.11292e-06	1.09087e-05	COG4
367713	-0.00632088	0.908312	0.922224	COG5
214608	0.328718	5.3243e-08	1.38312e-07	COG6
225871	-0.0575183	0.233659	0.272004	COG7
166052	-0.343181	1.56735e-09	4.72746e-09	COG8
77128.4	-0.280391	8.81262e-06	1.83144e-05	COIL
1.1567e+06	1.65112	3.46629e-31	5.94943e-30	COL11A1
5.92604e+06	1.55202	7.25538e-42	2.56698e-40	COL12A1
1.30082e+07	0.596099	1.66886e-05	3.36868e-05	COL14A1
1.53728e+06	-0.17381	0.0409467	0.0543099	COL15A1
261757	0.634008	1.75694e-11	6.3051e-11	COL16A1
193174	1.48215	1.83513e-15	9.38226e-15	COL17A1
2.95923e+06	-0.35047	1.74639e-08	4.77092e-08	COL18A1
1.71529e+07	0.886576	4.54758e-15	2.23389e-14	COL1A1
9.46486e+06	0.831921	1.71989e-18	1.11445e-17	COL1A2
414865	-0.984487	9.0547e-07	2.09209e-06	COL28A1
218558	0.145163	0.394256	0.438257	COL2A1
1.45773e+06	0.920238	2.97108e-18	1.88495e-17	COL3A1
620412	0.150264	0.0778036	0.0993124	COL4A1
728601	0.208439	0.0032074	0.00497233	COL4A2
380795	0.219697	4.34416e-07	1.03567e-06	COL4A3BP
1.40001e+06	1.20177	6.17176e-21	4.88908e-20	COL5A1
1.00456e+06	0.8775	1.02123e-17	6.19939e-17	COL5A2
4.76232e+06	0.0840162	0.330762	0.373288	COL6A1
2.66314e+06	0.0984757	0.285549	0.326739	COL6A2
80934.1	0.531535	0.00449313	0.0068279	COL7A1
118230	0.937857	2.89022e-15	1.44687e-14	COL8A1
71438.7	0.503485	0.000228203	0.000408204	COLEC12
744830	0.767387	4.89651e-27	6.12541e-26	COLGALT1
163237	-0.318141	5.0703e-08	1.31951e-07	COMMD10
451978	0.188807	0.00140094	0.00227071	COMMD2
235662	0.1713	0.00151133	0.00244073	COMMD3-BMI1
145999	-0.0645616	0.34564	0.38818	COMMD4
132323	0.338267	1.76655e-05	3.56213e-05	COMMD5
137302	0.459498	4.86498e-05	9.36147e-05	COMMD6
181686	-0.238893	0.00121073	0.00198756	COMMD7
242268	0.3927	4.25381e-07	1.01623e-06	COMMD9
3.6341e+06	1.60519	9.51628e-12	3.50252e-11	COMP
1.05857e+06	0.407583	2.21086e-08	5.96074e-08	COMT
260184	-0.738483	5.38337e-10	1.70208e-09	COMTD1
2.90125e+06	-0.20298	4.03023e-05	7.82043e-05	COPA
2.05955e+06	-0.184775	0.000202112	0.000364244	COPB1
3.04186e+06	-0.357232	3.30506e-15	1.64739e-14	COPB2
880151	0.0637465	0.218893	0.255848	COPE
2.38786e+06	-0.563376	3.34936e-23	3.14589e-22	COPG1
410048	-0.124986	0.0157396	0.0222803	COPG2
704333	-0.16768	1.87111e-05	3.76508e-05	COPS2
673060	-0.456203	8.44871e-29	1.21809e-27	COPS3
859726	-0.193992	1.41034e-07	3.51639e-07	COPS4
394184	0.159445	0.00172886	0.00277571	COPS5
466699	-0.24811	3.75542e-07	9.01645e-07	COPS6
217320	0.0809648	0.298499	0.340207	COPS7A
309438	0.276543	0.000155305	0.00028397	COPS8
895636	-0.230795	0.00151768	0.00244961	COPZ1
250073	0.360648	7.6422e-07	1.78287e-06	COPZ2
56228.7	-0.769946	2.12846e-15	1.08053e-14	COQ10B
109046	-1.34958	7.0582e-39	2.04546e-37	COQ3
170854	-0.5105	1.87239e-11	6.69025e-11	COQ5
97366.7	-0.582859	2.54893e-11	8.97417e-11	COQ6
149657	-0.619791	6.39205e-11	2.17995e-10	COQ8A
286205	-0.89985	3.0516e-28	4.28189e-27	COQ9
6.0704e+06	0.30804	0.000937253	0.00155409	CORO1A
2.01394e+06	0.469385	4.97168e-10	1.57797e-09	CORO1B
2.61283e+06	0.860219	1.56661e-37	4.14434e-36	CORO1C
191127	0.936988	2.58027e-19	1.79715e-18	CORO2A
291044	-0.302028	0.000803493	0.00134311	CORO2B
899326	0.293782	1.90147e-10	6.22703e-10	CORO7-PAM16
4.48027e+06	0.723319	5.91489e-15	2.87373e-14	COTL1
999221	-0.856867	8.76214e-26	1.01063e-24	COX17
1.77774e+06	-0.931887	6.29737e-19	4.23768e-18	COX4I1
899950	-0.444993	0.000932381	0.0015469	COX5A
2.32415e+06	-1.05762	2.95636e-30	4.70975e-29	COX5B
429450	-0.995501	4.81769e-37	1.19243e-35	COX6A1
5.6464e+06	0.129376	0.0792453	0.100929	COX6B1
1.38257e+06	0.49558	0.000295906	0.000521703	COX6C
554742	0.740856	1.71686e-08	4.69248e-08	COX7A2
246688	-0.713824	6.42961e-15	3.1107e-14	COX7A2L
6.01049e+06	0.345335	0.000473379	0.000813461	CP
2.03079e+07	-3.04033	2.40424e-56	2.71867e-54	CPA1
6.11952e+06	-3.32621	5.20939e-60	9.69115e-58	CPA2
433991	0.32614	0.00858353	0.012551	CPA3
1.54042e+07	-2.69054	3.98107e-63	1.04358e-60	CPB1
349132	0.705808	5.20199e-10	1.64744e-09	CPB2
784785	-0.0590095	0.502775	0.544917	CPD
1.48677e+06	-0.421794	0.0135666	0.0193613	CPE
56913	-0.339111	3.38981e-08	8.97156e-08	CPEB4
103642	0.152459	0.143249	0.173663	CPN1
397502	0.235415	0.024278	0.0333917	CPN2
1.3147e+06	0.863254	3.16786e-17	1.86991e-16	CPNE1
148449	0.167219	0.00315337	0.00488989	CPNE2
1.57108e+06	0.085732	0.168734	0.201551	CPNE3
262327	0.557953	2.47541e-19	1.7262e-18	CPOX
459365	0.221207	0.00022752	0.000407234	CPPED1
579576	-0.83884	1.0544e-25	1.2041e-24	CPQ
348166	0.429429	0.172996	0.206002	CPS1
635985	0.206384	2.3661e-08	6.3644e-08	CPSF1
232587	-0.0878627	0.0610364	0.0790827	CPSF2
595877	0.190567	0.000171295	0.000311922	CPSF3
108011	0.0677751	0.250664	0.289812	CPSF4
1.21388e+06	-0.00786934	0.864122	0.882798	CPSF6
430844	0.171244	0.000209485	0.000376707	CPSF7
307039	0.299899	0.00214011	0.00339252	CPT1A
678248	-0.556019	1.40414e-11	5.08969e-11	CPT2
750540	0.496471	3.40464e-06	7.4009e-06	CPVL
630921	0.525252	1.20657e-05	2.47186e-05	CPXM1
204412	0.794	5.62786e-14	2.50818e-13	CPXM2
142665	0.974338	1.35535e-19	9.66167e-19	CPZ
101661	-0.773345	2.54701e-06	5.60419e-06	CRABP1
1.02767e+06	1.52412	3.10657e-11	1.08251e-10	CRABP2
836904	-1.53824	1.93337e-45	8.71072e-44	CRAT
147481	-0.142105	0.00190304	0.00303368	CRBN
202736	-0.239342	3.52245e-06	7.64833e-06	CREB1
83202.5	-0.209092	5.94527e-05	0.000113456	CREBBP
158967	0.15226	0.0926924	0.116614	CRELD1
1.06665e+06	-1.47564	2.04091e-44	8.40709e-43	CRELD2
6.09445e+06	0.471847	1.25012e-07	3.13591e-07	CRIP1
3.21219e+06	0.0920977	0.1845	0.218283	CRIP2
211274	1.10125	3.38588e-09	9.82212e-09	CRISP3
157076	0.231188	0.0378134	0.0503859	CRISPLD2
591962	-0.0561518	0.37244	0.416252	CRK
386551	0.224623	7.89397e-05	0.000148144	CRKL
211203	0.311466	8.33884e-06	1.7424e-05	CRLF3
319179	-0.0299911	0.776414	0.80561	CRMP1
211540	-0.0457104	0.332197	0.374761	CRNKL1
269257	-0.380816	3.86568e-19	2.63827e-18	CROCC
97324.9	0.22025	0.00105269	0.00173652	CROT
245826	0.630623	0.0033772	0.00521455	CRP
130329	0.234608	0.0128409	0.0183709	CRTAC1
400305	0.939877	8.30531e-23	7.54279e-22	CRTAP
108662	-0.274316	0.000410758	0.000710084	CRTC1
83569.5	-0.237765	9.92491e-05	0.000184576	CRTC2
277338	0.126649	0.130086	0.159381	CRTC3
1.17695e+06	-0.642266	5.52495e-14	2.46613e-13	CRYAB
251511	0.2346	0.000895078	0.00148758	CRYBG1
436227	-0.44926	1.67872e-29	2.56796e-28	CRYBG3
674405	-0.210061	0.00122858	0.00201342	CRYL1
3.36177e+06	-0.4295	8.97324e-10	2.76435e-09	CRYZ
200787	0.0173025	0.815551	0.839972	CRYZL1
2.43916e+06	-0.0419601	0.49696	0.539527	CS
1.06859e+06	-0.32419	5.06015e-18	3.1548e-17	CSDE1
1.28312e+06	0.170939	0.00128934	0.00210343	CSE1L
583516	0.656821	1.23845e-17	7.48654e-17	CSK
857572	0.427979	5.4756e-14	2.44599e-13	CSNK1A1
142796	0.279062	9.13357e-06	1.89336e-05	CSNK1D
426757	-0.00999724	0.772431	0.801621	CSNK2A1
308088	0.0362634	0.437971	0.481652	CSNK2A2
839013	-0.483769	2.01451e-17	1.20515e-16	CSNK2B
326067	0.24151	0.00237887	0.00374732	CSPG4
1.26244e+07	0.65499	6.16942e-15	2.98984e-14	CSRP1
2.4137e+06	0.632059	4.97851e-10	1.57927e-09	CSRP2
79109.6	0.843065	1.46309e-09	4.42225e-09	CST1
907442	0.385903	0.000219065	0.000393223	CST3
691642	0.494655	0.000133273	0.000245242	CSTA
3.93963e+06	0.658536	1.19729e-15	6.19262e-15	CSTB
298320	0.155965	0.0021758	0.00344342	CSTF1
467247	-0.137246	0.00119834	0.00196834	CSTF2
206125	-0.174672	0.00555361	0.00833837	CSTF2T
244951	0.138552	0.000894816	0.00148758	CSTF3
1.32695e+06	0.128908	0.0421526	0.0557939	CTBP1
421185	0.188623	0.00240384	0.00378355	CTBP2
600699	0.605885	5.20096e-16	2.76442e-15	CTBS
189788	0.00517921	0.926261	0.935999	CTCF
241872	-0.274154	4.96869e-07	1.17919e-06	CTDP1
108813	-0.24911	1.64846e-06	3.69622e-06	CTDSPL2
341217	0.715935	9.56127e-15	4.542e-14	CTGF
323796	-1.95853	4.7355e-49	2.78669e-47	CTH
1.05498e+06	1.66716	3.8863e-37	9.82994e-36	CTHRC1
134371	-0.123166	0.0695374	0.0894739	CTIF
2.94006e+06	-0.0687913	0.297969	0.339803	CTNNA1
1.66861e+06	0.115461	0.0668572	0.0861599	CTNNB1
261911	-0.149717	0.00699495	0.0103409	CTNNBL1
2.19851e+06	0.0104046	0.779896	0.80835	CTNND1
374182	0.0925076	0.0846022	0.107019	CTPS1
612076	-0.0633242	0.202731	0.238019	CTPS2
232221	0.0805509	0.0620873	0.0803901	CTR9
8.17114e+06	-2.9283	4.27778e-52	3.33378e-50	CTRB2
3.74807e+06	-2.453	5.3235e-44	2.10278e-42	CTRC
308028	-2.32337	2.96466e-51	2.13715e-49	CTRL
1.22002e+06	0.418129	1.28182e-10	4.23141e-10	CTSA
3.93891e+06	0.702022	8.94687e-19	5.93747e-18	CTSB
1.64552e+06	0.85792	8.67686e-18	5.31769e-17	CTSC
1.0981e+07	0.329176	6.20649e-06	1.31253e-05	CTSD
1.72183e+06	1.68065	1.69474e-18	1.09939e-17	CTSE
1.3856e+06	0.680238	0.00136962	0.00222434	CTSG
2.0513e+06	0.321579	0.00180445	0.00288982	CTSH
156759	0.628208	7.23531e-10	2.25912e-09	CTSK
579653	0.405209	4.5058e-10	1.43722e-09	CTSL
812616	0.484202	5.51541e-06	1.17284e-05	CTSS
3.91128e+06	0.570067	2.16305e-12	8.36081e-12	CTSZ
5.16878e+06	0.379828	8.13973e-12	3.01102e-11	CTTN
568699	0.27107	2.89639e-08	7.71524e-08	CTTNBP2NL
37370.1	0.0738765	0.251852	0.290894	CTU2
415264	0.277182	4.78403e-10	1.51924e-09	CUL1
454505	0.0952161	0.0262217	0.0359449	CUL2
714882	-0.079142	0.0230304	0.0318505	CUL3
1.07278e+06	0.114944	0.000418821	0.000723806	CUL4A
727304	-0.154627	0.0001838	0.000333011	CUL4B
593790	-0.028048	0.397878	0.44182	CUL5
111130	-0.21102	1.01745e-05	2.09933e-05	CUL7
299192	-0.127713	0.251484	0.290584	CUTA
120442	-0.316986	3.82368e-07	9.17271e-07	CUTC
284267	0.050201	0.230026	0.2681	CUX1
238416	-2.12283	5.37433e-21	4.28683e-20	CUZD1
221480	0.45706	2.23048e-09	6.60328e-09	CWC15
136934	-0.0820142	0.110038	0.136471	CWC22
205671	-0.217699	1.88574e-05	3.79319e-05	CWC27
225120	-0.327238	6.20178e-11	2.12008e-10	CWF19L1
398783	-0.442325	2.27544e-06	5.03162e-06	CXADR
97079.9	0.705656	1.46522e-21	1.21232e-20	CXorf38
159627	-0.0660365	0.20946	0.245419	CXorf56
1.25556e+06	-1.5255	1.08242e-60	2.15252e-58	CYB5A
151874	0.051161	0.611084	0.649249	CYB5B
732571	-0.21328	0.00383768	0.00588302	CYB5R1
188683	0.244932	0.000446636	0.0007698	CYB5R2
2.03892e+06	-0.0918437	0.112137	0.138865	CYB5R3
182492	0.379839	0.00122245	0.00200508	CYBA
871539	0.803011	4.0757e-06	8.79005e-06	CYBB
255049	-0.159414	0.142169	0.172556	CYBRD1
789416	-0.288583	1.53583e-05	3.11213e-05	CYC1
2.62921e+06	0.177533	0.0360513	0.0482273	CYCS
893974	0.0603269	0.165822	0.198319	CYFIP1
86459.9	0.162532	0.0501746	0.0658977	CYFIP2
900173	-0.0646523	0.510367	0.552211	CYGB
222400	-0.107289	0.00693326	0.0102681	CYLD
57156.8	0.460585	2.73029e-05	5.41271e-05	CYP1B1
254631	-0.853449	1.13492e-22	1.0179e-21	CYP20A1
189820	0.38469	1.18351e-05	2.4272e-05	CYP27A1
181439	1.28954	3.23026e-14	1.47731e-13	CYP2S1
392752	-0.658102	1.112e-09	3.40387e-09	CYP51A1
144978	0.531747	2.0561e-07	5.05221e-07	CYR61
773337	0.258169	0.000828636	0.00138394	DAB2
150537	0.252144	1.26775e-06	2.88096e-06	DAB2IP
685707	-0.880739	1.22675e-49	7.68988e-48	DAG1
2.448e+06	-0.546526	7.35462e-18	4.53142e-17	DAP
189666	-0.301495	9.83217e-06	2.03088e-05	DAP3
266797	0.590825	3.44317e-14	1.57095e-13	DAPK3
2.8652e+06	-0.204776	1.81567e-06	4.0538e-06	DARS
631269	-0.271992	0.000236967	0.000422439	DARS2
57436.6	-0.0479423	0.504465	0.546338	DAXX
660176	0.334348	1.12112e-09	3.42996e-09	DAZAP1
2.77503e+06	0.186415	0.0347429	0.0466718	DBI
1.45476e+06	0.689284	1.1391e-21	9.53435e-21	DBN1
2.01819e+06	0.320772	3.90484e-10	1.25385e-09	DBNL
232437	-0.154666	0.000392886	0.000681435	DBR1
622996	-1.16732	1.26588e-47	6.75957e-46	DBT
281848	-0.132351	0.00461541	0.0070045	DCAF1
119921	-0.0930016	0.1036	0.129321	DCAF13
83329.1	-0.62255	4.09369e-15	2.02126e-14	DCAF5
81974.7	0.226082	0.00374034	0.00574295	DCAF6
185402	0.268924	3.30835e-05	6.49839e-05	DCAF7
212315	-0.292413	5.88544e-08	1.52408e-07	DCAF8
226149	0.117483	0.0785703	0.100187	DCK
252859	-0.499831	1.08411e-07	2.73136e-07	DCLK1
2.34568e+07	0.516658	0.000103617	0.000192264	DCN
77849.4	0.148021	0.00679415	0.0100725	DCP1A
85266.8	-0.0311959	0.55873	0.599701	DCP1B
638141	-0.163617	0.0116159	0.0167097	DCPS
314678	0.209785	0.00128239	0.00209388	DCTD
1.36377e+06	0.0287019	0.358473	0.401705	DCTN1
1.78173e+06	-0.292301	1.34633e-09	4.08431e-09	DCTN2
585094	-0.0674303	0.25057	0.28976	DCTN3
288363	-0.178663	0.00657398	0.00977873	DCTN4
316270	-0.352688	2.50508e-09	7.37458e-09	DCTN5
529281	0.0515879	0.551808	0.593265	DCTN6
291849	0.121386	0.122517	0.150619	DCTPP1
322098	0.150035	0.0010447	0.00172383	DCUN1D1
853462	-0.221685	0.00609956	0.009113	DCXR
1.49704e+06	-0.61265	3.53242e-09	1.02215e-08	DDAH1
1.92489e+06	0.19864	0.0101383	0.0146978	DDAH2
1.6464e+06	-0.25265	7.43223e-11	2.508e-10	DDB1
166396	-0.496198	1.68878e-21	1.39131e-20	DDB2
168514	0.0651572	0.26928	0.309412	DDHD2
373625	-0.184834	0.000382168	0.000664045	DDI2
1.27741e+06	-0.485676	6.07309e-06	1.28527e-05	DDOST
532858	-1.44138	2.5309e-49	1.53639e-47	DDRGK1
2.66622e+06	-1.10599	2.13681e-33	4.27881e-32	DDT
2.2366e+06	-0.349847	6.79891e-28	9.33555e-27	DDX1
3.62388e+06	-0.218765	1.25966e-14	5.88694e-14	DDX17
356540	-0.115669	0.0246581	0.0338902	DDX18
1.11226e+06	-0.0734761	0.0184192	0.0258577	DDX19A
131409	-0.30362	1.27917e-06	2.90545e-06	DDX19B
199683	-0.0394014	0.471042	0.514284	DDX20
516643	0.0684452	0.259594	0.299057	DDX21
769899	-0.0422451	0.153659	0.184962	DDX23
911441	0.179976	2.6538e-05	5.26289e-05	DDX24
206633	-0.129198	0.0106466	0.0153844	DDX27
441733	0.447758	6.72992e-11	2.2861e-10	DDX39A
2.85811e+06	0.360684	5.28855e-11	1.81758e-10	DDX39B
1.79873e+06	-0.130192	3.6997e-05	7.20574e-05	DDX3X
150637	0.10767	0.610131	0.648475	DDX3Y
166837	-0.0189643	0.662362	0.69807	DDX41
1.24806e+06	-0.0622833	0.0921882	0.116005	DDX42
811729	0.0298494	0.31837	0.360219	DDX46
103986	-0.107225	0.0935723	0.117669	DDX47
1.38826e+06	0.154235	6.93148e-05	0.000130976	DDX5
226022	0.0723198	0.104091	0.129821	DDX50
142515	-0.276312	5.23004e-05	0.000100271	DDX52
168212	-0.139348	0.0603545	0.0782871	DDX54
88398.4	0.0254905	0.589175	0.6291	DDX56
569056	0.210573	0.0132334	0.0189091	DDX58
1.00492e+06	-0.159302	7.91676e-06	1.6572e-05	DDX6
294853	0.689156	7.26265e-19	4.8702e-18	DDX60
2.71306e+06	-0.648083	1.79395e-15	9.17988e-15	DECR1
251213	0.159207	0.0210689	0.029257	DEF6
2.90271e+07	2.04365	3.89246e-10	1.25057e-09	DEFA1B
390701	0.0708762	0.829641	0.852147	DEFA5
342066	0.0667657	0.850539	0.870772	DEFA6
997655	-0.136998	0.00521042	0.00784351	DEK
132685	0.199494	0.000100984	0.000187499	DENND1A
141484	-0.324181	5.73864e-06	1.21672e-05	DENND2D
102636	0.187428	0.0243574	0.0334848	DENND3
91620.9	-0.944572	7.85952e-42	2.74702e-40	DENND4A
32531.7	-0.0767044	0.306515	0.34831	DENND4B
377947	-0.131309	0.000143475	0.000263426	DENND4C
575651	-0.325208	1.2206e-07	3.06719e-07	DENR
270250	0.111029	0.0825811	0.104669	DEPTOR
444826	0.0659838	0.337497	0.379923	DERA
156152	0.429668	0.000846694	0.00141246	DERL1
12892.3	-0.116205	0.379274	0.423316	DERL2
6.70849e+06	0.0855015	0.870121	0.887825	DES
634408	-0.0858799	0.140275	0.170416	DFFA
382020	0.303395	2.1472e-08	5.79996e-08	DGKA
94047.3	-0.328068	1.0671e-11	3.90727e-11	DGKZ
303443	-0.6371	1.53696e-07	3.81888e-07	DGLUCY
218257	-0.0276532	0.789612	0.816806	DHCR7
99732	0.381385	0.000174404	0.000317283	DHFR
110451	-0.644771	2.40851e-13	1.02282e-12	DHODH
265439	-0.108161	0.156514	0.188005	DHRS1
190455	-0.531901	1.12784e-05	2.31716e-05	DHRS11
576622	-0.733991	8.96618e-15	4.27339e-14	DHRS4
1.08449e+06	0.157902	0.118583	0.146157	DHRS7
201566	-0.767029	1.23127e-15	6.35694e-15	DHRS7B
130949	1.27772	2.55052e-08	6.83496e-08	DHRS9
229709	-1.17484	1.62759e-33	3.29344e-32	DHTKD1
1.71604e+06	0.160272	4.89379e-06	1.04644e-05	DHX15
240406	-0.0668569	0.121683	0.149626	DHX16
366715	-0.499994	3.97731e-24	4.01701e-23	DHX29
369212	-0.130699	0.000485543	0.000833371	DHX30
104606	-0.580139	1.03371e-12	4.14851e-12	DHX32
187049	-0.0877422	0.00972819	0.0141459	DHX36
159731	0.22922	5.85089e-09	1.66875e-08	DHX38
129566	-0.505134	9.36776e-20	6.73614e-19	DHX57
88292	0.187862	4.81192e-06	1.03046e-05	DHX8
2.16071e+06	0.213556	3.14148e-10	1.0168e-09	DHX9
548675	-0.054701	0.430886	0.474905	DIABLO
1.48486e+06	0.331095	1.40827e-15	7.25133e-15	DIAPH1
321008	0.190117	0.00010696	0.000198212	DIAPH2
154426	0.0232974	0.623603	0.661453	DICER1
382420	-0.0792773	0.0348619	0.0468208	DIDO1
112678	-0.439874	3.17006e-22	2.74269e-21	DIMT1
161509	-0.117811	0.0175441	0.0247074	DIP2A
311307	-0.00507427	0.911137	0.923791	DIP2B
485660	0.0307934	0.481437	0.524551	DIS3
243868	-0.0727581	0.0679503	0.0874903	DIS3L2
1.03435e+06	-0.328127	1.99124e-11	7.09733e-11	DKC1
865771	-0.0988422	0.200233	0.235373	DLAT
3.52411e+06	-0.545785	1.87786e-14	8.70547e-14	DLD
683782	-0.0828624	0.0237034	0.0326872	DLG1
199229	-0.880421	9.93904e-34	2.04709e-32	DLG3
69386.1	0.204491	6.98362e-05	0.000131918	DLG5
404391	-0.238835	4.6298e-09	1.33035e-08	DLGAP4
2.05936e+06	-0.595792	2.35398e-21	1.92651e-20	DLST
62231.8	-1.02473	6.07429e-27	7.51726e-26	DMAC2
112385	-0.09289	0.0365139	0.0488234	DMAP1
3.77235e+06	1.60782	9.00753e-07	2.08286e-06	DMBT1
327788	-0.320314	0.000167786	0.00030592	DMD
200078	-0.41436	0.0166302	0.0234719	DMTN
281391	-0.232605	5.50062e-09	1.57352e-08	DMXL1
80561.1	-0.031236	0.614655	0.652802	DMXL2
6.0658e+07	0.86207	1.46434e-08	4.03096e-08	DNAAF1
101920	0.0780414	0.17543	0.208642	DNAAF5
1.29928e+06	0.0534025	0.14308	0.173532	DNAJA1
782729	-0.0668898	0.117282	0.144677	DNAJA2
221772	-0.0511589	0.399026	0.442876	DNAJA3
141827	0.205606	0.00131797	0.00214771	DNAJA4
871658	0.508001	6.74899e-20	4.90813e-19	DNAJB1
2.26937e+06	-1.24202	3.6897e-56	4.01481e-54	DNAJB11
227312	-0.138756	0.0399243	0.0530271	DNAJB12
204076	0.0556513	0.495531	0.538078	DNAJB2
317215	-1.40186	6.02567e-60	1.08594e-57	DNAJB4
494410	0.069796	0.18565	0.219394	DNAJB6
446141	-0.945949	1.39436e-23	1.34245e-22	DNAJC1
481839	0.173919	0.00145372	0.00235296	DNAJC10
2.29949e+06	-0.237227	0.0049536	0.0074823	DNAJC11
766572	0.422992	2.18975e-20	1.65725e-19	DNAJC13
133981	-0.293215	1.44435e-08	3.97973e-08	DNAJC17
1.22005e+06	-0.121779	0.0896899	0.113132	DNAJC19
181437	-0.128414	0.00202304	0.00321402	DNAJC2
96660.4	-0.717215	5.34936e-23	4.92022e-22	DNAJC21
1.26104e+06	-0.602263	1.23697e-14	5.79029e-14	DNAJC3
668928	-0.373302	0.000161751	0.00029557	DNAJC5
645646	0.149473	0.0160917	0.0227565	DNAJC7
1.29669e+06	-0.38772	1.96092e-15	9.98994e-15	DNAJC8
329536	0.213124	0.00186874	0.00298367	DNAJC9
476687	1.08664	1.02314e-20	7.94139e-20	DNASE2
326962	0.315181	1.20925e-05	2.47646e-05	DNM1
754260	0.370926	2.8925e-21	2.33956e-20	DNM1L
2.38187e+06	0.331932	1.88397e-18	1.21531e-17	DNM2
394197	0.0244046	0.541032	0.583094	DNMBP
132237	0.144894	0.0081126	0.0118956	DNMT1
1.26834e+06	0.00664767	0.879336	0.895983	DNPEP
953021	-0.187445	0.0207079	0.0288252	DNPH1
189738	0.0368718	0.547149	0.588916	DNTTIP1
209124	-0.323921	1.6631e-12	6.50293e-12	DNTTIP2
505864	0.161588	0.000192506	0.00034791	DOCK1
253898	0.218503	0.00553334	0.00831225	DOCK10
297442	0.327139	1.19862e-06	2.73326e-06	DOCK11
321750	0.429451	5.2762e-08	1.37124e-07	DOCK2
266218	0.127597	0.0532478	0.0695223	DOCK4
146055	0.414205	1.67215e-15	8.57179e-15	DOCK5
116367	0.506169	4.08472e-22	3.51067e-21	DOCK6
512159	0.237269	1.52113e-11	5.48615e-11	DOCK7
399598	0.237808	0.000347039	0.000605743	DOCK8
200199	0.27567	3.72846e-08	9.82277e-08	DOCK9
107065	-0.0210043	0.653932	0.689942	DOHH
105277	0.0960669	0.0659816	0.0851266	DOK1
84971.4	0.239047	0.0099675	0.0144574	DOK2
98611.5	0.258352	0.00368966	0.00566816	DOK3
93288.5	0.219179	0.000221074	0.000396434	DOP1B
94143.6	0.00340839	0.953715	0.960879	DPCD
360236	-0.849688	2.11924e-11	7.52564e-11	DPEP1
308487	-0.448304	1.18417e-20	9.09336e-20	DPF2
59063.1	-0.732844	1.6374e-20	1.25072e-19	DPH1
430385	-0.926079	1.81837e-23	1.73906e-22	DPM1
2.20849e+06	0.00859307	0.838232	0.859699	DPP3
221735	0.32681	0.00774307	0.0113769	DPP4
817119	-0.0536444	0.483179	0.52635	DPP7
500329	0.234929	8.69944e-06	1.80987e-05	DPP9
4.76769e+06	0.478885	0.00791323	0.011618	DPT
41086.2	0.0685244	0.501451	0.543584	DPY19L1
415069	0.969461	5.24123e-16	2.78326e-15	DPY30
855525	0.458984	3.27277e-12	1.24663e-11	DPYD
4.74064e+06	0.225487	0.000522675	0.00089391	DPYSL2
8.48266e+06	0.758214	8.79428e-19	5.84967e-18	DPYSL3
494124	0.258658	0.00350753	0.00540708	DRAP1
407074	-0.188382	0.00326241	0.00505218	DRG1
247892	-0.144842	0.00127716	0.00208701	DRG2
506630	-0.119844	0.143338	0.173735	DSC2
809739	0.120743	0.118846	0.14645	DSG2
2.26787e+06	0.191803	0.0108214	0.0156134	DSP
521497	0.305034	3.57073e-10	1.15184e-09	DST
5.80101e+06	-0.189459	0.000910303	0.00151158	DSTN
378758	-0.69085	4.43808e-23	4.12148e-22	DTD1
1.00126e+06	-1.3687	4.67067e-38	1.27658e-36	DTNA
243481	0.259551	0.000194499	0.000351183	DTNBP1
431278	0.376015	1.32386e-12	5.23642e-12	DTX3L
408697	0.281251	1.90274e-07	4.69337e-07	DTYMK
71636.3	-0.239668	2.31881e-07	5.66636e-07	DUS3L
109804	-0.133408	0.00586665	0.00878094	DUSP12
48656.4	0.0866272	0.356237	0.399381	DUSP22
245352	0.0497607	0.436363	0.480066	DUSP23
692926	0.0846456	0.0812801	0.103293	DUSP3
513953	-0.243741	1.40487e-06	3.17224e-06	DUT
98551.1	0.0888653	0.222412	0.259751	DVL2
242574	0.134104	0.0292566	0.0397275	DVL3
3.01978e+06	0.0755068	0.0609193	0.0789486	DYNC1H1
1.4344e+06	-0.00635775	0.890735	0.906133	DYNC1I2
684253	-0.0565668	0.0350571	0.0470473	DYNC1LI1
1.3028e+06	0.130522	0.00106126	0.00174916	DYNC1LI2
1.32319e+06	0.21523	7.09129e-06	1.4909e-05	DYNLL1
1.08978e+06	-0.54922	1.9255e-15	9.81815e-15	DYNLL2
551671	-0.0360792	0.701601	0.734059	DYNLRB1
128415	0.455871	1.69803e-08	4.64762e-08	DYNLT1
138529	0.0516679	0.492582	0.535076	DYNLT3
98766.4	-0.0384344	0.367943	0.411853	DYRK1A
220222	0.0716647	0.407863	0.451294	DYSF
195207	-0.831898	1.41975e-16	7.87277e-16	EARS2
244959	-0.0431421	0.47873	0.521798	EBNA1BP2
230778	-0.112494	0.12125	0.149166	ECE1
4.21435e+06	-0.174775	0.0470218	0.0619545	ECH1
615132	-0.414024	1.02312e-06	2.35355e-06	ECHDC1
230258	-1.9135	2.80883e-59	4.76427e-57	ECHDC3
3.96623e+06	-0.392427	1.35332e-08	3.7432e-08	ECHS1
1.10268e+06	-0.146904	0.130575	0.159912	ECI1
607865	-1.23414	5.68643e-50	3.72655e-48	ECI2
898314	1.01444	3.32499e-19	2.29094e-18	ECM1
100243	0.910771	3.37195e-17	1.98227e-16	ECM2
379719	-0.0816378	0.079083	0.100786	ECPAS
343622	-0.893549	4.723e-29	7.00194e-28	ECSIT
274636	0.102051	0.00619129	0.00924286	EDC3
339391	0.111571	0.000219079	0.000393223	EDC4
107623	-0.359389	1.39556e-09	4.22255e-09	EDEM3
1.49788e+06	-0.576878	3.15584e-19	2.18222e-18	EDF1
78793.1	0.673186	5.18009e-10	1.6414e-09	EDIL3
1.70151e+06	0.0683465	0.0991737	0.124091	EEA1
2.48025e+07	-0.55694	3.13833e-27	4.0309e-26	EEF1A1
1.2114e+06	-0.503232	4.7488e-12	1.79347e-11	EEF1A2
6.32254e+06	-1.03909	1.52753e-43	5.91225e-42	EEF1B2
4.50945e+06	0.0758748	0.250129	0.289308	EEF1D
1.11528e+06	-1.1205	3.31077e-43	1.25613e-41	EEF1E1
7.68604e+06	-0.383528	4.05341e-08	1.064e-07	EEF1G
9.40451e+06	-0.229059	1.18908e-06	2.71365e-06	EEF2
121151	-0.339764	7.67582e-08	1.96478e-07	EEF2K
600292	-0.69666	1.05364e-30	1.73609e-29	EEFSEC
76196.6	0.161484	0.00905283	0.0132038	EEPD1
3.18111e+06	1.18125	6.4014e-23	5.86914e-22	EFEMP1
1.26755e+06	1.08934	8.84333e-20	6.39092e-19	EFEMP2
130231	0.444257	3.36171e-05	6.58974e-05	EFHD1
1.817e+06	0.372658	2.38896e-06	5.26649e-06	EFHD2
247385	-0.171495	0.000100015	0.000185786	EFL1
76105.5	0.563466	2.64743e-08	7.07495e-08	EFNB1
84387.1	0.99788	2.32939e-19	1.62634e-18	EFNB2
121858	-0.229536	0.00304051	0.00472249	EFR3A
1.2379e+06	0.123817	4.73982e-05	9.13894e-05	EFTUD2
196575	0.0620041	0.441832	0.485434	EGFR
266704	0.0818075	0.0885249	0.111712	EGLN1
225912	-0.0772514	0.120609	0.148464	EHBP1
257088	0.477585	5.00261e-20	3.67986e-19	EHBP1L1
1.0427e+06	0.410237	4.69933e-13	1.95112e-12	EHD1
1.88724e+06	0.106029	0.287661	0.328894	EHD2
130445	0.441526	1.52582e-05	3.09403e-05	EHD3
784140	0.0160383	0.803396	0.829131	EHD4
340454	0.271006	1.97435e-05	3.96038e-05	EHHADH
126736	-0.0712696	0.162332	0.194508	EHMT2
478293	-0.305147	2.59593e-05	5.15343e-05	EIF1
941981	-0.476385	1.53885e-05	3.11715e-05	EIF1AX
700383	-0.592078	2.00161e-23	1.90798e-22	EIF2A
605687	0.568857	2.42044e-17	1.44351e-16	EIF2AK2
143193	-0.0450218	0.313224	0.355094	EIF2AK4
687754	-0.234871	9.52814e-05	0.000177541	EIF2B1
338079	-0.161346	0.0184804	0.025931	EIF2B2
421286	-0.548407	7.13482e-25	7.53599e-24	EIF2B3
366030	-0.703262	1.1975e-27	1.61354e-26	EIF2B4
387929	-0.371768	1.83924e-14	8.53332e-14	EIF2B5
255952	-0.85841	1.21002e-58	1.702e-56	EIF2D
1.40049e+06	-0.140833	0.00773662	0.0113703	EIF2S1
2.0214e+06	-0.751749	4.46518e-38	1.23209e-36	EIF2S2
2.28335e+06	-0.321517	2.20592e-08	5.95299e-08	EIF2S3
2.06143e+06	-0.0910873	0.0292918	0.039766	EIF3A
1.71726e+06	-0.535012	6.89082e-25	7.30503e-24	EIF3B
1.70955e+06	-0.302993	4.78463e-12	1.80582e-11	EIF3C
837253	-0.370306	3.93606e-16	2.11549e-15	EIF3D
895187	-0.497186	3.89231e-19	2.6533e-18	EIF3E
903301	-0.26049	1.2563e-05	2.56826e-05	EIF3F
1.93205e+06	-0.580357	2.64259e-27	3.43239e-26	EIF3G
1.30412e+06	-0.353037	2.3551e-21	1.92651e-20	EIF3H
1.44361e+06	-0.119043	0.0130641	0.0186765	EIF3I
1.37332e+06	-0.977671	1.87747e-43	7.21826e-42	EIF3J
1.16579e+06	-0.414701	2.80642e-17	1.6668e-16	EIF3K
1.26706e+06	-0.094995	0.116515	0.143885	EIF3L
602937	-0.271714	8.45819e-08	2.14986e-07	EIF3M
6.20532e+06	-0.29253	6.56757e-09	1.86485e-08	EIF4A1
1.38545e+06	-0.599636	6.57757e-14	2.90896e-13	EIF4A2
1.82228e+06	0.0767381	0.135013	0.164787	EIF4A3
2.9376e+06	-0.630116	1.45097e-36	3.48656e-35	EIF4B
868036	-0.081737	0.190997	0.225298	EIF4E
296280	-0.282757	3.08145e-08	8.18549e-08	EIF4E2
89088.6	-0.468308	4.73106e-11	1.63084e-10	EIF4E3
268683	-0.459259	5.51219e-13	2.26739e-12	EIF4EBP1
246223	-0.068907	0.135654	0.165316	EIF4EBP2
133104	-0.237115	4.08309e-05	7.91503e-05	EIF4ENIF1
1.62374e+06	-0.132461	0.00201655	0.00320459	EIF4G1
1.01336e+06	0.0304471	0.403634	0.447044	EIF4G2
245239	0.230934	2.69639e-08	7.19912e-08	EIF4G3
2.19111e+06	-0.38388	3.96193e-14	1.79626e-13	EIF4H
1.4419e+06	-0.308489	1.7604e-10	5.77486e-10	EIF5
6.32049e+06	-0.582151	1.46796e-28	2.08515e-27	EIF5A
967862	-0.591134	5.58394e-22	4.74964e-21	EIF5B
652722	0.120367	0.0889786	0.11226	EIF6
262061	-0.0930397	0.0616352	0.0798406	EIPR1
144742	-0.362317	1.78854e-12	6.97397e-12	ELAC2
2.00989e+06	1.03521	4.26467e-05	8.24484e-05	ELANE
1.05645e+06	0.096368	0.148025	0.178739	ELAVL1
145692	-0.202732	0.000204038	0.00036737	ELF1
41476.3	-0.134397	0.142363	0.172698	ELF2
442198	0.290772	2.6026e-05	5.16489e-05	ELMO1
502738	0.422295	1.99767e-12	7.7494e-12	ELMO2
129920	0.35521	2.27733e-07	5.57207e-07	ELMO3
205146	-0.525006	5.63365e-08	1.46085e-07	ELMOD2
216728	0.0172581	0.756937	0.786958	ELMSAN1
405830	-1.07543	3.77636e-51	2.68867e-49	ELOA
1.79607e+06	0.369898	1.28832e-15	6.64555e-15	ELOB
516621	0.395532	3.79043e-09	1.09516e-08	ELOC
287748	-0.0609444	0.0843311	0.106723	ELP1
211552	0.0210126	0.664261	0.699944	ELP2
194413	0.147375	0.00767143	0.0112774	ELP3
185454	-0.512264	9.30621e-20	6.70024e-19	ELP4
56840	-0.09559	0.0989899	0.123929	ELP6
345502	-0.285772	7.20645e-07	1.6853e-06	EMC1
267010	0.130721	0.0537674	0.0701372	EMC2
80427.4	0.150704	0.112135	0.138865	EMC3
152526	-1.02739	5.92106e-27	7.34339e-26	EMC4
135632	-0.0734614	0.32464	0.366882	EMC7
361759	-0.257015	1.92035e-07	4.73478e-07	EMC8
488998	0.475628	8.48687e-11	2.8522e-10	EMD
112566	-0.266921	0.000120022	0.000221707	EMG1
2.07512e+06	0.663993	6.52496e-14	2.88791e-13	EMILIN1
323165	0.593808	7.95863e-10	2.46893e-09	EMILIN2
555832	-0.169095	0.00288087	0.00448783	EML1
1.25909e+06	0.0413411	0.517637	0.559762	EML2
437765	0.212201	5.21889e-05	0.000100124	EML3
1.98685e+06	-0.428886	9.83016e-13	3.95332e-12	EML4
129505	-0.165292	0.000261061	0.000462816	EMSY
708827	0.259256	0.000169599	0.000309127	ENAH
269089	0.692981	3.70343e-19	2.53353e-18	ENDOD1
49615.1	-0.329758	0.000936812	0.00155381	ENDOG
301930	0.214737	0.0112845	0.0162492	ENG
118044	-0.703225	2.37845e-16	1.29524e-15	ENGASE
2.40224e+07	0.465397	4.58855e-14	2.06898e-13	ENO1
786689	0.824382	1.03342e-12	4.14851e-12	ENO2
476176	0.286809	0.000151146	0.000276893	ENOPH1
172870	-0.182839	0.0140208	0.0199798	ENOSF1
262528	-0.0409958	0.670263	0.705495	ENPEP
455553	-1.27314	5.38028e-26	6.2683e-25	ENPP1
110640	0.499809	2.65543e-06	5.82941e-06	ENPP2
189065	0.319362	8.27355e-05	0.000154914	ENPP4
1.19129e+06	-0.0186287	0.714968	0.746689	ENSA
295018	0.718296	2.96897e-18	1.88495e-17	ENTPD1
113834	0.26098	0.012797	0.0183218	ENTPD5
435341	-0.373723	2.02703e-10	6.62691e-10	ENY2
268354	0.278643	6.23062e-06	1.31716e-05	EOGT
139544	0.146044	0.000468296	0.000804967	EP300
91217.5	-0.092623	0.0195189	0.027282	EP400
518057	-0.59323	9.11221e-10	2.80566e-09	EPB41
958226	0.00759856	0.922358	0.932873	EPB41L1
2.48657e+06	0.0527859	0.443629	0.487316	EPB41L2
854896	-0.213348	0.000950355	0.00157446	EPB41L3
110534	-0.655713	1.90043e-21	1.56122e-20	EPB41L5
250091	-0.545219	0.0194975	0.0272587	EPB42
760173	-0.329559	0.00462978	0.00702111	EPCAM
141312	0.569009	1.25285e-06	2.84906e-06	EPDR1
48022.3	-0.0209653	0.809257	0.834582	EPHB2
97891	-0.0361385	0.688822	0.722261	EPHB3
2.19871e+06	-1.93544	2.90904e-57	3.64705e-55	EPHX1
508114	-1.38714	4.74504e-36	1.10788e-34	EPHX2
156339	-0.326348	2.37387e-08	6.37935e-08	EPM2AIP1
697670	-0.0870475	0.0302126	0.0409196	EPN1
163597	0.234118	4.12345e-07	9.86309e-07	EPN2
2.29748e+06	1.11618	1.85562e-29	2.80876e-28	EPPK1
2.62239e+06	-0.28788	9.46882e-08	2.39819e-07	EPRS
789233	0.241902	1.05675e-05	2.17653e-05	EPS15
744916	0.101706	0.00386605	0.00592336	EPS15L1
443352	0.567135	3.68502e-10	1.18724e-09	EPS8
404837	0.804083	9.05252e-18	5.51859e-17	EPS8L1
594198	0.281898	1.0365e-05	2.13711e-05	EPS8L2
224222	1.11302	1.79664e-18	1.16027e-17	EPS8L3
150904	0.727398	0.00675155	0.0100145	EPX
989067	0.321962	3.92728e-06	8.47946e-06	ERAP1
723522	0.702221	0.000306492	0.000539213	ERAP2
185189	0.624355	2.81179e-11	9.84554e-11	ERBB2
272052	0.177356	0.000103243	0.000191633	ERBIN
482405	0.126764	0.00308131	0.00478335	ERC1
69302.8	0.235108	1.16473e-06	2.66442e-06	ERCC2
210531	0.146057	0.00122294	0.00200532	ERCC3
117170	-0.269291	2.5811e-07	6.28333e-07	ERCC5
630831	-0.22495	0.00892877	0.0130327	ERGIC1
318610	-0.46039	1.01006e-05	2.08483e-05	ERGIC3
922478	0.672219	5.85061e-11	2.00359e-10	ERH
93262.3	0.442929	1.0734e-12	4.30182e-12	ERI1
339430	-0.2621	0.000107782	0.000199608	ERI3
146716	-1.46063	1.10264e-35	2.50352e-34	ERICH5
394308	-0.53672	6.03181e-15	2.92561e-14	ERLEC1
277255	0.222628	0.00642757	0.00958071	ERLIN1
1.06123e+06	0.0352079	0.676879	0.710901	ERLIN2
151424	-0.129589	0.116972	0.144331	ERMP1
2.0631e+06	0.736061	5.44294e-13	2.24124e-12	ERO1A
527404	-2.72171	8.19215e-83	2.36221e-79	ERO1B
375701	-2.7255	2.44223e-32	4.61781e-31	ERP27
3.60393e+06	-0.579374	2.85534e-18	1.81752e-17	ERP29
2.38597e+06	-0.596961	2.52644e-16	1.37194e-15	ERP44
3.14245e+06	-0.312799	4.40822e-14	1.99078e-13	ESD
121684	-0.297395	2.90281e-07	7.02793e-07	ESF1
481060	-0.150052	0.0562209	0.0731887	ESRP1
43525.4	-0.157069	0.0275571	0.0375791	ESS2
773928	0.223727	3.49661e-05	6.83326e-05	ESYT1
513284	0.299519	9.82624e-07	2.2649e-06	ESYT2
1.21427e+06	-0.766745	2.71884e-27	3.51559e-26	ETF1
4.75837e+06	-0.600597	2.08744e-16	1.1476e-15	ETFA
2.34067e+06	-0.342283	1.41647e-05	2.8814e-05	ETFB
750722	-1.16142	4.47199e-44	1.79097e-42	ETFDH
1.1775e+06	0.251486	0.000865946	0.00144249	ETHE1
96471.6	0.378748	4.50063e-08	1.17657e-07	ETV6
82096.2	-0.0732089	0.207648	0.243494	EVI5
672059	0.319401	0.00223662	0.00353482	EVL
549364	1.03969	1.93832e-25	2.16634e-24	EVPL
1.13031e+06	0.0160092	0.736905	0.767792	EWSR1
262523	-0.639196	1.71739e-20	1.30662e-19	EXD2
506204	0.0608311	0.16446	0.196813	EXOC1
536268	0.082523	0.0272048	0.0371613	EXOC2
377750	0.286772	1.74438e-09	5.22048e-09	EXOC3
529690	-0.0212245	0.580926	0.620868	EXOC4
562746	-0.078482	0.0463474	0.0611497	EXOC5
132863	-0.339975	3.59724e-11	1.24897e-10	EXOC6
233847	-0.0828717	0.0785041	0.10014	EXOC6B
579731	0.105281	0.0197729	0.0275969	EXOC7
490264	-0.037768	0.275865	0.316411	EXOC8
75838.2	0.2977	0.00121743	0.00199742	EXOSC1
379879	-0.100725	0.014335	0.020394	EXOSC10
91624.2	0.18358	0.00661958	0.00983642	EXOSC3
128157	-0.0929668	0.0952858	0.119641	EXOSC4
185724	-0.278923	5.54108e-07	1.30804e-06	EXOSC5
203967	0.0852698	0.14347	0.173858	EXOSC6
193124	-0.0879699	0.0845364	0.10696	EXOSC7
203996	-0.0173904	0.673646	0.70828	EXOSC8
333978	-0.191687	0.000398058	0.000690198	EXOSC9
42977.6	-0.266405	5.20043e-05	9.98364e-05	EXT2
8.56771e+06	0.493709	3.68676e-13	1.54517e-12	EZR
340586	-0.0144887	0.896736	0.911434	F10
267448	0.521308	3.5446e-08	9.35546e-08	F11
374932	0.0934098	0.2399	0.278595	F11R
1.00612e+06	0.685628	1.03189e-09	3.16707e-09	F12
4.46806e+06	0.469566	1.26788e-06	2.88096e-06	F13A1
201669	0.178086	0.10226	0.127786	F13B
3.46156e+06	0.430175	2.89395e-05	5.71555e-05	F2
84382.8	1.33464	2.96968e-14	1.36246e-13	F3
83231.9	0.150354	0.24655	0.285538	F5
66379.6	0.252104	0.00052353	0.000895108	F8A2
863610	-0.200011	0.0356637	0.0477531	F9
1.2589e+06	-0.10901	0.807898	0.83333	FABP1
939356	0.621756	1.62924e-06	3.65454e-06	FABP3
2.03685e+06	-1.02815	0.00553061	0.00831033	FABP4
4.24542e+06	-0.617107	4.23057e-16	2.26955e-15	FABP5
126306	0.417472	8.44189e-07	1.95913e-06	FADD
234433	-0.185855	1.7533e-06	3.92214e-06	FAF1
488910	-0.348241	1.19134e-10	3.95081e-10	FAF2
637834	0.105409	0.145184	0.175658	FAH
431766	-0.342193	7.70919e-05	0.00014477	FAHD1
394897	-0.881284	8.68067e-38	2.31766e-36	FAHD2A
43984.9	0.0160606	0.829687	0.852147	FAM102A
300335	0.118546	0.133889	0.163624	FAM107B
669259	0.0570584	0.305247	0.347074	FAM114A1
423051	-0.582387	4.8323e-44	1.92192e-42	FAM114A2
73769.7	0.107652	0.165966	0.198451	FAM118B
1.40782e+06	-0.0826383	0.00816968	0.0119732	FAM120A
90824.1	-0.382964	5.64407e-13	2.31833e-12	FAM120B
121407	-0.630396	1.6875e-25	1.89335e-24	FAM120C
2.05294e+06	-1.46656	4.61821e-65	1.71399e-62	FAM129A
2.31107e+06	0.0305613	0.563503	0.604375	FAM129B
660749	-0.49289	1.75168e-09	5.23687e-09	FAM136A
269180	-0.155034	0.000328244	0.0005752	FAM160B1
47417.4	-0.166642	0.0231379	0.0319837	FAM160B2
335433	-1.32392	7.01785e-26	8.11061e-25	FAM162A
190711	-0.381546	2.52961e-14	1.1652e-13	FAM172A
94779.4	0.175683	0.0051878	0.0078115	FAM177A1
173119	-0.181558	0.00139919	0.00226916	FAM192A
146047	-0.1352	0.00362886	0.0055807	FAM208A
467569	-0.723187	1.13522e-12	4.54326e-12	FAM213A
234555	0.271122	0.000398328	0.000690252	FAM213B
148684	-1.21784	2.99126e-19	2.07588e-18	FAM3B
920265	-0.0834223	0.327318	0.369763	FAM3C
158699	-0.256759	8.83281e-06	1.83497e-05	FAM45A
100233	0.123226	0.0804315	0.102304	FAM49A
1.28628e+06	0.616314	7.51957e-21	5.88404e-20	FAM49B
342755	0.277271	8.39357e-08	2.13617e-07	FAM50A
82770.9	0.75457	9.93088e-21	7.71851e-20	FAM83B
284766	0.172712	0.0225214	0.0311914	FAM83H
164538	0.241119	4.73303e-06	1.01432e-05	FAM84B
71413.9	-0.845112	1.5749e-13	6.79129e-13	FAM8A1
349622	0.374484	1.02869e-09	3.15891e-09	FAM91A1
280691	-0.353028	3.53073e-06	7.66343e-06	FAM98A
711554	-0.189425	8.04706e-08	2.05252e-07	FAM98B
124807	-0.144622	0.0234949	0.0324229	FAM98C
423673	0.976137	1.20888e-22	1.07753e-21	FAP
630674	-0.133573	0.0113913	0.0163988	FARP1
124655	0.0822406	0.237584	0.276072	FARP2
80066.9	-0.709565	1.72902e-20	1.31374e-19	FARS2
882020	-0.307691	2.43247e-08	6.53074e-08	FARSA
1.37206e+06	-0.213052	0.00098963	0.00163854	FARSB
135228	0.449566	7.51865e-06	1.5773e-05	FAS
1.42457e+06	0.268054	4.03828e-05	7.83341e-05	FASN
1.50859e+06	0.720307	3.74666e-32	6.92531e-31	FAT1
1.9661e+06	-0.592517	5.09914e-32	9.2474e-31	FBL
895006	0.879165	6.47357e-27	7.99424e-26	FBLIM1
1.1854e+07	0.979359	2.1301e-23	2.02711e-22	FBLN1
3.43758e+06	1.05118	9.23363e-25	9.68188e-24	FBLN2
2.78135e+06	0.533132	0.00159671	0.00257141	FBLN5
2.62578e+06	0.926291	2.71579e-17	1.61463e-16	FBN1
3.44098e+06	0.162725	0.116735	0.144125	FBP1
557561	0.165786	0.199552	0.234717	FBP2
52039.1	0.00941015	0.87611	0.893304	FBXL18
225014	-0.884607	2.8561e-14	1.31139e-13	FBXO2
312990	-0.11753	0.0633192	0.0818748	FBXO22
72148.6	0.117622	0.0851557	0.107649	FBXO3
66714.7	-0.0368481	0.491504	0.534179	FBXO38
68115.8	-0.398784	4.72748e-08	1.23252e-07	FBXO4
44877.8	-0.054592	0.41227	0.455734	FBXO45
66339.5	-0.335818	0.000344925	0.000602236	FBXO6
112143	0.0766576	0.318333	0.360219	FBXO7
1.99272e+06	0.819035	0.00128332	0.00209479	FCGBP
73187.1	-0.263765	0.0282418	0.038431	FCGR1A
37122.8	0.276412	0.00293809	0.00457327	FCGR2A
216685	0.851875	4.38189e-15	2.15618e-14	FCGR3A
153057	0.156123	0.104379	0.130152	FCGRT
466827	0.512485	7.69679e-21	6.01456e-20	FCHO2
138730	0.228746	0.000746582	0.0012538	FCHSD1
119005	-0.0483706	0.552956	0.594389	FCHSD2
294191	0.340774	0.111878	0.138604	FCN1
109885	0.680276	2.40737e-06	5.30506e-06	FDFT1
1.12998e+06	0.363561	6.75615e-09	1.91517e-08	FDPS
435993	-0.387057	4.12631e-07	9.86585e-07	FDXR
388804	-0.430062	9.60765e-21	7.47737e-20	FECH
389411	0.167656	0.0126451	0.0181269	FEN1
150364	0.647	7.8497e-15	3.7599e-14	FERMT1
2.11651e+06	0.505565	1.54497e-15	7.9269e-15	FERMT2
1.03922e+06	0.766299	1.13113e-17	6.84492e-17	FERMT3
272190	0.278151	2.33163e-05	4.656e-05	FES
110951	0.48657	4.24342e-06	9.13128e-06	FETUB
2.11866e+07	0.290423	0.0355304	0.0476077	FGA
1.32377e+07	0.361814	0.00200729	0.0031925	FGB
88040.6	-0.0679542	0.393363	0.437601	FGD3
374032	-0.334818	8.71899e-09	2.44445e-08	FGD4
161209	0.243201	2.36762e-05	4.72459e-05	FGD5
100088	-0.0586861	0.330004	0.372579	FGFR1OP
1.67716e+07	0.399454	0.000833141	0.00139066	FGG
753017	0.510282	4.62868e-07	1.10213e-06	FGL2
2.63679e+06	-0.746759	3.30886e-28	4.62038e-27	FH
169152	-0.391046	6.94934e-08	1.78915e-07	FHIT
2.54401e+06	0.00813576	0.962288	0.968346	FHL1
3.72979e+06	1.59712	6.75948e-53	5.56884e-51	FHL2
1.51927e+06	0.903828	2.23245e-30	3.58621e-29	FHL3
171851	-0.296067	0.0183311	0.0257528	FHL5
414875	0.0660355	0.163381	0.195684	FHOD1
168937	0.0701075	0.127401	0.156224	FIBP
85875.2	-0.143252	0.0456758	0.0602912	FIG4
597297	0.613052	2.29553e-16	1.25482e-15	FILIP1L
461542	-0.00332737	0.944043	0.952133	FIP1L1
802450	-0.204567	0.00636798	0.00949435	FIS1
1.35469e+06	0.636854	1.59797e-16	8.81863e-16	FKBP10
1.18087e+06	-2.70461	9.56302e-59	1.4141e-56	FKBP11
575494	0.0977403	0.011657	0.0167645	FKBP15
2.79542e+06	-0.418849	8.40928e-13	3.40564e-12	FKBP1A
2.66539e+06	-1.64163	2.05836e-77	3.95686e-74	FKBP2
2.68733e+06	-0.376741	2.79757e-08	7.45889e-08	FKBP3
2.31698e+06	-0.18171	0.00187868	0.00299871	FKBP4
923508	-0.303513	5.32083e-07	1.25966e-06	FKBP5
603428	0.56944	2.17192e-13	9.25072e-13	FKBP7
298049	-0.00221996	0.964036	0.969326	FKBP8
1.39887e+06	0.432818	5.69223e-12	2.13163e-11	FKBP9
129708	0.353755	1.60014e-08	4.39428e-08	FLAD1
805778	0.337512	3.517e-20	2.62727e-19	FLII
2.42741e+07	0.804419	2.61427e-28	3.68618e-27	FLNA
6.68892e+06	0.631094	3.65394e-17	2.13498e-16	FLNB
1.95575e+06	0.643116	7.82403e-11	2.63712e-10	FLNC
702303	0.389712	6.02812e-10	1.89657e-09	FLOT1
864978	0.335538	8.88976e-05	0.000166075	FLOT2
330888	0.31552	0.000342682	0.000598681	FLT1
160415	-0.115014	0.0665934	0.0858392	FLYWCH2
607406	0.514277	1.91003e-08	5.17873e-08	FMNL1
538536	0.301828	5.09883e-08	1.32574e-07	FMNL2
128435	0.490145	1.44381e-11	5.2269e-11	FMNL3
85357.5	-0.244571	0.0288485	0.0392288	FMO3
1.02561e+06	0.753847	9.28619e-12	3.42307e-11	FMOD
384803	0.286012	2.76296e-12	1.05944e-11	FMR1
2.62425e+07	1.42603	9.13673e-29	1.314e-27	FN1
350581	-0.420126	5.65574e-10	1.78526e-09	FN3K
741793	0.12242	0.0275791	0.0375916	FN3KRP
558658	0.273913	0.000685861	0.00115586	FNBP1
539962	0.12106	0.00810726	0.0118908	FNBP1L
102781	-0.133806	0.03161	0.042712	FNBP4
798285	1.13066	1.79176e-23	1.71646e-22	FNDC1
533067	-0.978855	1.20135e-38	3.4298e-37	FNDC3A
356542	-0.214438	0.00714781	0.0105615	FNDC3B
352772	0.348107	6.79631e-10	2.12551e-09	FNTA
493857	-0.712344	1.24568e-22	1.10862e-21	FOCAD
340140	-0.0709311	0.49075	0.533589	FOLR2
360031	0.441463	7.98413e-10	2.47551e-09	FOXK1
27281	-0.0894382	0.230903	0.269014	FOXK2
137089	-0.39349	5.55606e-11	1.90839e-10	FOXO1
98715	-0.436861	8.00522e-16	4.18171e-15	FPGT
174693	-1.30506	5.14255e-29	7.58493e-28	FRAS1
242113	-0.237392	0.000153742	0.000281292	FRG1
53313.4	0.569258	2.2623e-13	9.62146e-13	FRMD6
177783	0.446898	1.08004e-09	3.31133e-09	FRMD8
174965	0.273853	3.10835e-08	8.25316e-08	FRYL
170889	0.224776	0.0526401	0.068838	FRZB
5.33924e+06	0.766186	1.09379e-21	9.18182e-21	FSCN1
525952	0.952296	1.33125e-22	1.18113e-21	FSTL1
601179	0.397278	0.0146705	0.020854	FTH1
802887	0.997401	1.507e-08	4.1464e-08	FTL
325730	-0.105136	0.0276784	0.0377178	FTO
170605	-0.16546	0.00359722	0.00553414	FTSJ3
3.75796e+06	0.0744818	0.052979	0.0692184	FUBP1
986685	-0.0284976	0.411722	0.455215	FUBP3
629250	0.37767	1.70401e-05	3.43721e-05	FUCA1
303749	-0.0434182	0.594647	0.634004	FUCA2
229758	-0.0468411	0.395091	0.439015	FUK
1.77531e+06	-0.163021	0.00181942	0.00291299	FUS
87851.3	0.290038	0.00140014	0.00227006	FUT11
114239	0.567904	2.94382e-06	6.45268e-06	FUT3
121709	0.169525	0.0537417	0.0701196	FUT8
188882	-1.28949	2.75348e-50	1.84643e-48	FXN
541455	0.130949	0.000336812	0.00058914	FXR1
259440	-0.097991	0.00922675	0.0134506	FXR2
138781	0.17756	0.0455924	0.0601949	FXYD3
348163	0.188443	0.0652965	0.0843182	FYB1
1.36627e+06	-0.465231	1.08407e-23	1.0525e-22	FYCO1
142274	-0.123189	0.0371713	0.0496334	FYTTD1
978768	0.060059	0.149953	0.180992	G3BP1
752529	-0.0222236	0.534399	0.576376	G3BP2
1.67795e+06	0.753942	3.024e-19	2.09608e-18	G6PD
2.01464e+06	0.119363	0.0651295	0.0841214	GAA
96015.3	-0.239131	0.000254044	0.000451346	GAB1
211129	-0.257532	0.000308206	0.000542063	GABARAPL2
217161	-0.0954671	0.0205548	0.0286327	GABPA
109380	0.222512	0.00236449	0.00372671	GABPB1
101203	-0.785141	4.11088e-32	7.52617e-31	GADD45GIP1
356401	-0.105414	0.00996182	0.0144528	GAK
208661	0.686083	1.04794e-11	3.84201e-11	GALC
1.23266e+06	0.605101	1.65228e-12	6.46889e-12	GALE
764686	-0.211585	2.05977e-05	4.12885e-05	GALK1
463402	-0.573618	4.53142e-14	2.04481e-13	GALK2
828862	-0.16049	0.00572745	0.00858596	GALM
190207	0.231908	0.000312828	0.000549246	GALNS
163962	-0.100632	0.216874	0.25354	GALNT1
43463.6	0.334304	0.000574232	0.000977737	GALNT12
673876	-0.206416	0.0186622	0.0261606	GALNT2
542116	0.0312108	0.769769	0.799146	GALNT3
95357	1.03998	7.34462e-19	4.91944e-18	GALNT5
74572.3	-0.158069	0.240936	0.279629	GALNT6
491470	1.09487	4.35965e-34	9.10945e-33	GALNT7
176813	-0.170122	0.00244067	0.00383524	GALT
266494	-1.95352	6.29028e-50	4.07596e-48	GAMT
134707	0.593521	9.61778e-19	6.36805e-18	GAN
5.4137e+06	0.083688	0.0075972	0.0111711	GANAB
112120	-0.186323	0.274028	0.314429	GAP43
5.26771e+07	0.465006	2.01274e-08	5.44184e-08	GAPDH
384691	-0.104445	0.00839076	0.0122754	GAPVD1
663245	-0.667845	2.69288e-13	1.14106e-12	GAR1
2.04155e+06	-0.096752	0.107701	0.133831	GARS
998015	0.219428	1.89714e-06	4.22425e-06	GART
57089	0.304899	0.000153978	0.000281635	GAS6
175018	0.331656	2.88796e-05	5.70568e-05	GAS7
232082	0.184259	6.69927e-05	0.000126754	GATAD2A
265045	0.237035	5.38912e-05	0.000103253	GATAD2B
219780	0.145656	0.0196354	0.0274116	GATD1
1.7925e+06	-0.331374	7.96053e-06	1.66576e-05	GATD3B
1.36507e+07	-2.67704	1.22988e-61	2.72797e-59	GATM
616313	0.497733	3.08261e-13	1.29857e-12	GBA
1.13729e+06	-0.0364803	0.531562	0.57353	GBE1
388107	-0.250907	2.45101e-08	6.57748e-08	GBF1
1.04211e+06	0.871632	3.26687e-19	2.25359e-18	GBP1
590313	0.975691	9.64098e-28	1.31441e-26	GBP2
237555	0.464576	2.13614e-06	4.73448e-06	GBP4
87219.6	0.56523	4.74479e-05	9.14546e-05	GBP5
9.93042e+06	0.771388	4.73492e-10	1.50531e-09	GC
597098	0.659263	9.67486e-10	2.97414e-09	GCA
144652	-0.297483	1.88815e-12	7.34748e-12	GCC1
401987	-0.126959	0.000406153	0.000702545	GCC2
369081	-0.477977	2.97505e-09	8.69155e-09	GCDH
48187.1	-0.589706	7.6226e-13	3.09574e-12	GCFC2
5.2551e+06	-0.496718	0.138651	0.168585	GCG
557450	-0.485347	1.16486e-19	8.33466e-19	GCLC
325303	0.087165	0.194801	0.229456	GCLM
1.28303e+06	-0.268416	4.17331e-06	8.98711e-06	GCN1
81340.7	1.39763	7.76484e-13	3.15129e-12	GCNT3
215274	-0.831131	7.68609e-23	7.00248e-22	GCSH
863792	0.63824	4.63301e-07	1.10271e-06	GDA
101285	-0.667296	1.5732e-14	7.32847e-14	GDAP1
78368.5	-0.263427	4.43757e-06	9.52773e-06	GDAP2
1.57117e+06	0.278934	1.10215e-06	2.52728e-06	GDI1
5.79881e+06	0.0417924	0.194387	0.229016	GDI2
39763	0.394884	6.35039e-06	1.34051e-05	GDPGP1
313289	-0.0869739	0.0308839	0.0417799	GEMIN5
214242	-0.239391	1.64218e-05	3.31715e-05	GET4
538578	-0.387856	5.02423e-07	1.19139e-06	GFM1
74083.1	-0.380099	2.78537e-07	6.75493e-07	GFM2
1.97548e+06	-0.503836	1.39532e-07	3.48499e-07	GFPT1
106770	0.10546	0.171146	0.204221	GFPT2
407235	-0.176315	0.000169764	0.00030933	GGA1
171621	-0.425115	2.48483e-21	2.02401e-20	GGA2
170614	-0.348168	2.76666e-10	8.97879e-10	GGA3
127147	-0.729644	9.71814e-10	2.98586e-09	GGACT
1.37554e+06	-0.32562	8.41418e-10	2.59907e-09	GGCT
515316	0.350701	1.76079e-06	3.93584e-06	GGH
212634	0.313971	2.12739e-07	5.22293e-07	GGPS1
557799	-0.794436	1.66485e-12	6.50487e-12	GGT1
934187	0.229541	0.00126919	0.00207466	GGT5
213563	-0.163294	0.0255016	0.0350078	GHDC
501243	-0.391581	1.26095e-20	9.67005e-20	GIGYF2
272563	0.360139	0.000130295	0.000240067	GIMAP1
919521	0.470104	1.70221e-06	3.8123e-06	GIMAP4
118925	0.129309	0.185111	0.218891	GIMAP7
172093	-0.229847	0.00101019	0.00167023	GIMAP8
237615	0.377709	2.11181e-10	6.89628e-10	GIPC1
164661	-1.06687	3.29165e-22	2.84176e-21	GIPC2
310258	0.0412606	0.222151	0.259531	GIT1
690046	0.110166	0.00670778	0.00995465	GIT2
262377	0.0680206	0.340081	0.382608	GK
381301	0.653477	4.61148e-25	4.97092e-24	GLA
388113	-0.152125	0.00244195	0.00383622	GLB1
1.11681e+06	0.179022	0.0077532	0.0113889	GLG1
361023	0.198083	0.0102864	0.0149013	GLIPR2
1.75434e+06	-0.020831	0.728473	0.759419	GLO1
2.04999e+06	-0.213351	0.00069783	0.001175	GLOD4
452599	0.529856	2.64103e-07	6.42379e-07	GLRX
[truncated: 3,768 more rows]

## Sheet: TableS1-3
nCount_RNA	nFeature_RNA	Percent Mitochondrial RNA	Patient	Barcode	RNA_snn_res.0.8	seurat_clusters	cell_type
6861	2336	8.16208	P140	AAACCCACAACCCTCT-1	14	14	Myofibroblasts
6643	2431	3.82357	P140	AAACCCATCATACGGT-1	14	14	Myofibroblasts
5551	1653	9.1515	P140	AAACGAAAGGAACGAA-1	6	6	B cells
1012	497	4.94071	P140	AAACGAAGTTGCTTGA-1	5	5	Macrophages
336	245	9.22619	P140	AAACGAATCGCTCTAC-1	8	8	Fibroblasts
1655	201	3.26284	P140	AAACGCTAGACTAGAT-1	17	17	Plasma cells
5314	1852	4.89274	P140	AAACGCTAGGCTAACG-1	12	12	NK cells
979	413	9.70378	P140	AAACGCTGTGCGCTCA-1	5	5	Macrophages
7758	555	3.10647	P140	AAACGCTTCCACTTTA-1	17	17	Plasma cells
2382	883	6.46516	P140	AAAGAACAGAAGAACG-1	1	1	CD4+ T cells
3403	1099	5.61269	P140	AAAGAACTCCGTACGG-1	1	1	CD4+ T cells
1531	613	8.62182	P140	AAAGGATGTCGCTTGG-1	2	2	PDAC
4875	1358	7.0359	P140	AAAGGATGTTACGCCG-1	7	7	CD4+ T cells
901	524	1.7758	P140	AAAGGATTCGACACTA-1	5	5	Macrophages
5974	1934	8.28591	P140	AAAGGGCAGAATACAC-1	6	6	B cells
3588	1426	7.74805	P140	AAAGGGCAGATGATTG-1	4	4	CD8+ T cells
5435	2065	8.97884	P140	AAAGGGCCAGCAGGAT-1	4	4	CD8+ T cells
9676	3277	7.87516	P140	AAAGGGCGTATGTGTC-1	20	20	Endothelial cells
2730	1131	5.56777	P140	AAAGGGCGTGTGTGTT-1	1	1	CD4+ T cells
9404	2926	6.73118	P140	AAAGGGCTCCAAGCCG-1	18	18	Fibroblasts
5259	1365	9.75471	P140	AAAGGGCTCGCTGTCT-1	6	6	B cells
5825	2604	6.48927	P140	AAAGGTAAGGGCCTCT-1	20	20	Endothelial cells
545	356	8.07339	P140	AAAGGTACAAGGACAC-1	11	11	Erythrocytes
2619	974	6.52921	P140	AAAGGTACACCAACAT-1	7	7	CD4+ T cells
2608	793	4.63957	P140	AAAGGTACACGCAAAG-1	24	24	Islet cells
5082	1473	7.47737	P140	AAAGGTACAGAGTCAG-1	7	7	CD4+ T cells
346	221	4.62428	P140	AAAGGTACAGTTAAAG-1	5	5	Macrophages
3858	1167	5.36547	P140	AAAGGTATCATTACTC-1	1	1	CD4+ T cells
441	243	7.02948	P140	AAAGTCCGTCAAAGAT-1	11	11	Erythrocytes
3757	1446	8.7836	P140	AAAGTCCTCGTTATCT-1	7	7	CD4+ T cells
1763	491	1.81509	P140	AAAGTGAAGAGCAAGA-1	11	11	Erythrocytes
4819	1521	8.59099	P140	AAAGTGAAGATCCCAT-1	15	15	Mast cells
4800	1627	8.6875	P140	AAAGTGAAGCTGCCAC-1	12	12	NK cells
5070	1545	6.66667	P140	AAAGTGACACATAACC-1	6	6	B cells
850	441	4	P140	AAAGTGACACTACCGG-1	10	10	B cells
5605	1927	6.95807	P140	AAAGTGAGTAATCAGA-1	15	15	Mast cells
1147	402	3.66173	P140	AAAGTGATCGCCAGAC-1	5	5	Macrophages
334	205	5.68862	P140	AAAGTGATCGCCATAA-1	5	5	Macrophages
1320	483	1.81818	P140	AAAGTGATCGTTCGCT-1	5	5	Macrophages
4359	1358	7.13466	P140	AAAGTGATCTCCGATC-1	7	7	CD4+ T cells
4107	1502	9.90991	P140	AAAGTGATCTTACACT-1	0	0	NK cells
5190	1766	5.72254	P140	AAATGGACAGCAGTCC-1	0	0	NK cells
2257	1041	7.93088	P140	AAATGGATCCACAAGT-1	7	7	CD4+ T cells
2364	1384	1.48054	P140	AAATGGATCCTGGGAC-1	20	20	Endothelial cells
1095	472	9.49772	P140	AAATGGATCTCATAGG-1	1	1	CD4+ T cells
596	288	6.54362	P140	AACAAAGAGATCCCGC-1	11	11	Erythrocytes
4470	1316	8.81432	P140	AACAAAGAGTAGATCA-1	10	10	B cells
5447	1535	9.30788	P140	AACAAAGCAAGTTCCA-1	6	6	B cells
546	344	5.49451	P140	AACAAAGCAGTCACGC-1	5	5	Macrophages
6630	2182	8.83861	P140	AACAAAGGTGGGAGAG-1	26	26	B cells
6537	2230	8.99495	P140	AACAAAGTCACAGAGG-1	7	7	CD4+ T cells
1641	924	3.961	P140	AACAAAGTCGAGAACG-1	12	12	NK cells
876	574	4.79452	P140	AACAACCCAATGAGCG-1	0	0	NK cells
5748	1640	6.52401	P140	AACAACCCACAAACGG-1	6	6	B cells
352	263	9.375	P140	AACAACCGTCTTTCAT-1	5	5	Macrophages
7351	1966	6.32567	P140	AACAACCTCGCTGACG-1	1	1	CD4+ T cells
3335	1367	9.35532	P140	AACAAGACAACTTGGT-1	7	7	CD4+ T cells
3927	1639	8.88719	P140	AACAAGAGTCCGCAGT-1	4	4	CD8+ T cells
4342	1316	3.82312	P140	AACACACAGGAACGTC-1	1	1	CD4+ T cells
3520	1201	9.43182	P140	AACACACAGGAACTAT-1	15	15	Mast cells
620	342	1.93548	P140	AACACACCAGGACTAG-1	5	5	Macrophages
383	214	3.65535	P140	AACACACGTAATCAAG-1	11	11	Erythrocytes
4797	1400	8.10923	P140	AACACACGTGAGATCG-1	1	1	CD4+ T cells
6525	1820	6.42146	P140	AACACACTCTAGACAC-1	10	10	B cells
3704	1250	9.85421	P140	AACAGGGAGGTTAGTA-1	7	7	CD4+ T cells
8030	2603	6.6127	P140	AACAGGGGTACGTAGG-1	21	21	Monocytes
4751	1402	9.19806	P140	AACAGGGGTTCTCGTC-1	10	10	B cells
3085	228	0.713128	P140	AACCAACAGCGTATGG-1	17	17	Plasma cells
4856	1751	6.87809	P140	AACCAACCACATAACC-1	7	7	CD4+ T cells
5885	2053	4.87681	P140	AACCAACGTTAATGAG-1	15	15	Mast cells
3396	1071	1.00118	P140	AACCAACTCTACGGTA-1	11	11	Erythrocytes
6304	1803	6.09137	P140	AACCACACACACAGCC-1	10	10	B cells
5450	1595	8.78899	P140	AACCACACACCAGTTA-1	6	6	B cells
3713	1295	9.61487	P140	AACCACACAGACCATT-1	15	15	Mast cells
4747	1616	6.65684	P140	AACCACATCACCTGTC-1	15	15	Mast cells
1154	473	4.41941	P140	AACCACATCGTAGAGG-1	11	11	Erythrocytes
6203	1943	9.57601	P140	AACCATGCAACCAGAG-1	6	6	B cells
2819	1137	6.20788	P140	AACCATGCAGGCTTGC-1	1	1	CD4+ T cells
431	261	9.74478	P140	AACCATGGTACGTGTT-1	8	8	Fibroblasts
3717	1318	6.48372	P140	AACCATGGTTGTGCAT-1	0	0	NK cells
719	313	6.25869	P140	AACCATGTCCATCTGC-1	5	5	Macrophages
8984	2846	4.41897	P140	AACCATGTCCTTGGAA-1	7	7	CD4+ T cells
2405	997	7.06861	P140	AACCCAAAGCTCATAC-1	7	7	CD4+ T cells
3775	1454	7.65563	P140	AACCCAAGTTCCACAA-1	0	0	NK cells
3560	1280	7.64045	P140	AACCCAATCGTGGTAT-1	1	1	CD4+ T cells
5431	1660	9.90609	P140	AACCTGACAGCAATTC-1	6	6	B cells
301	220	9.63455	P140	AACCTGACAGTGGGTA-1	2	2	PDAC
4828	1264	5.19884	P140	AACCTGAGTGATCATC-1	1	1	CD4+ T cells
6645	2427	3.92777	P140	AACCTGAGTTTGTTGG-1	14	14	Myofibroblasts
4768	1412	7.40352	P140	AACCTGATCAAGGCTT-1	1	1	CD4+ T cells
7200	1842	9	P140	AACCTGATCGCAATTG-1	6	6	B cells
3843	1183	9.91413	P140	AACCTGATCTTGATTC-1	1	1	CD4+ T cells
847	535	5.19481	P140	AACCTTTAGACACACG-1	5	5	Macrophages
1705	630	5.27859	P140	AACCTTTAGTCTCCTC-1	2	2	PDAC
4041	1479	7.25068	P140	AACCTTTCACATACTG-1	0	0	NK cells
856	433	2.57009	P140	AACCTTTTCCTACGAA-1	5	5	Macrophages
332	258	7.53012	P140	AACCTTTTCTCAATCT-1	2	2	PDAC
5815	2342	8.27171	P140	AACGAAAAGGAACGTC-1	20	20	Endothelial cells
1058	636	7.84499	P140	AACGAAATCACACCCT-1	2	2	PDAC
4718	1612	9.19881	P140	AACGGGACATGGCCCA-1	12	12	NK cells
749	386	8.01068	P140	AACGGGAGTAGACAAT-1	5	5	Macrophages
2534	228	3.47277	P140	AACGGGAGTGACACAG-1	17	17	Plasma cells
6928	1746	7.31813	P140	AACGGGAGTGTTGAGG-1	6	6	B cells
4180	1528	6.38756	P140	AACGTCAAGAGTCAAT-1	1	1	CD4+ T cells
3535	1178	9.36351	P140	AACGTCAAGATACATG-1	1	1	CD4+ T cells
5615	1724	9.52805	P140	AACGTCAAGTGGACTG-1	10	10	B cells
6094	1910	4.89006	P140	AACGTCACAGAGTCAG-1	7	7	CD4+ T cells
957	439	5.43365	P140	AACGTCAGTAGTCTTG-1	5	5	Macrophages
351	220	3.4188	P140	AACGTCATCCGTTGAA-1	5	5	Macrophages
3515	1357	9.13229	P140	AACTTCTAGTATGAAC-1	7	7	CD4+ T cells
1430	290	7.76224	P140	AACTTCTCACTTCAGA-1	17	17	Plasma cells
1438	311	2.7121	P140	AACTTCTGTACTGGGA-1	17	17	Plasma cells
2319	899	1.07805	P140	AACTTCTGTTCCACGG-1	19	19	Dendritic cells
2372	277	3.54132	P140	AACTTCTGTTCCGGTG-1	17	17	Plasma cells
7829	2551	6.51424	P140	AAGAACAAGTTTGCTG-1	18	18	Fibroblasts
3709	1398	6.03936	P140	AAGAACACACAATCTG-1	0	0	NK cells
7346	2354	7.58236	P140	AAGAACACAGCTCCTT-1	21	21	Monocytes
7178	1264	6.97966	P140	AAGAACACAGTTAGAA-1	2	2	PDAC
6198	1688	6.85705	P140	AAGAACACATTGAAAG-1	7	7	CD4+ T cells
8412	557	0.53495	P140	AAGAACAGTAAGTCAA-1	17	17	Plasma cells
5251	1642	7.90326	P140	AAGAACAGTGACACAG-1	6	6	B cells
4414	330	0.61169	P140	AAGACAAAGTTGTAAG-1	17	17	Plasma cells
9166	3050	4.75671	P140	AAGACAACAATTGGTC-1	14	14	Myofibroblasts
8303	2784	4.02264	P140	AAGACAATCATCCCGT-1	5	5	Macrophages
3804	1351	6.09884	P140	AAGACTCCACGGCCAT-1	8	8	Fibroblasts
6795	2192	8.05004	P140	AAGACTCCATCGAACT-1	21	21	Monocytes
1355	734	8.11808	P140	AAGATAGAGATGATTG-1	19	19	Dendritic cells
8265	1963	5.92861	P140	AAGATAGCAATCTCTT-1	5	5	Macrophages
4601	1339	6.95501	P140	AAGATAGGTCCTGTCT-1	12	12	NK cells
1034	517	5.89942	P140	AAGATAGGTGTCCGGT-1	0	0	NK cells
7102	1791	7.43453	P140	AAGATAGTCTAGGCCG-1	6	6	B cells
719	541	3.47705	P140	AAGCATCAGGTATAGT-1	2	2	PDAC
4348	1631	8.41766	P140	AAGCATCCACTGCACG-1	12	12	NK cells
2715	1023	5.56169	P140	AAGCCATAGGGCGAAG-1	7	7	CD4+ T cells
5188	1504	9.09792	P140	AAGCCATCAACACGTT-1	10	10	B cells
6663	2514	7.69923	P140	AAGCCATCACAGTGTT-1	16	16	PDAC
6785	1834	7.00074	P140	AAGCCATCACCAAAGG-1	6	6	B cells
4161	1506	8.36337	P140	AAGCCATGTACGCGTC-1	1	1	CD4+ T cells
6241	1525	7.00208	P140	AAGCCATTCCGCCTAT-1	6	6	B cells
3657	1374	9.16051	P140	AAGCCATTCGGATAAA-1	1	1	CD4+ T cells
4407	1582	6.30815	P140	AAGCCATTCTAGCCTC-1	1	1	CD4+ T cells
3672	1139	9.28649	P140	AAGCGAGAGGGACCAT-1	1	1	CD4+ T cells
5735	1654	5.82389	P140	AAGCGAGTCGAGTTGT-1	10	10	B cells
4189	1359	7.8539	P140	AAGCGAGTCGGTTAGT-1	1	1	CD4+ T cells
983	530	9.86775	P140	AAGCGTTCACACCTGG-1	0	0	NK cells
3253	1113	9.06855	P140	AAGGAATAGTAGGGTC-1	4	4	CD8+ T cells
8556	2040	9.99299	P140	AAGGTAAAGATACGAT-1	6	6	B cells
7354	2463	7.01659	P140	AAGGTAAAGTCAGCGA-1	4	4	CD8+ T cells
686	348	2.62391	P140	AAGGTAACAACGATTC-1	5	5	Macrophages
865	476	1.27168	P140	AAGGTAACACTCTGCT-1	5	5	Macrophages
2205	926	3.94558	P140	AAGGTAAGTACCCGAC-1	1	1	CD4+ T cells
5387	370	1.02098	P140	AAGGTAATCCAAGCCG-1	17	17	Plasma cells
1420	657	7.74648	P140	AAGGTAATCCACTTCG-1	6	6	B cells
3290	1292	6.8997	P140	AAGGTAATCGAGTGAG-1	7	7	CD4+ T cells
4245	1463	8.08009	P140	AAGTACCAGATGTTAG-1	1	1	CD4+ T cells
3498	1377	7.004	P140	AAGTACCCACAATGTC-1	7	7	CD4+ T cells
6916	1718	6.15963	P140	AAGTACCTCGTCAAAC-1	1	1	CD4+ T cells
2713	1052	0.995208	P140	AAGTCGTAGCACACCC-1	19	19	Dendritic cells
2923	1242	8.92918	P140	AAGTCGTGTCAAACGG-1	4	4	CD8+ T cells
2828	1086	5.79915	P140	AAGTCGTGTCGAAGCA-1	6	6	B cells
3281	1093	8.74733	P140	AAGTCGTGTCTACAAC-1	15	15	Mast cells
2756	944	8.09144	P140	AAGTCGTGTGTAGCAG-1	1	1	CD4+ T cells
4944	1539	9.32443	P140	AAGTCGTTCCTATTGT-1	10	10	B cells
364	235	9.34066	P140	AAGTGAAAGAAACTAC-1	11	11	Erythrocytes
5874	1402	5.19237	P140	AAGTGAATCTGTGTGA-1	1	1	CD4+ T cells
6298	1672	9.30454	P140	AAGTTCGAGACGCTCC-1	6	6	B cells
4542	1523	7.30956	P140	AAGTTCGAGAGGTCAC-1	7	7	CD4+ T cells
2197	242	0.864816	P140	AAGTTCGAGGTGAGAA-1	17	17	Plasma cells
4800	1723	4.27083	P140	AAGTTCGTCCTCCACA-1	12	12	NK cells
3115	1012	7.67255	P140	AAGTTCGTCGTGGCTG-1	1	1	CD4+ T cells
5402	1600	8.29322	P140	AATAGAGAGGTCGTAG-1	6	6	B cells
3936	1481	2.87093	P140	AATAGAGGTACTCAAC-1	0	0	NK cells
4929	1794	8.19639	P140	AATAGAGTCCAGTGCG-1	19	19	Dendritic cells
5936	1578	8.08625	P140	AATCACGAGGAGTATT-1	6	6	B cells
428	323	3.27103	P140	AATCACGCAAACACCT-1	8	8	Fibroblasts
4975	1324	3.43719	P140	AATCACGCAGTCAGCC-1	1	1	CD4+ T cells
3483	1450	7.03417	P140	AATCACGCATGGAATA-1	12	12	NK cells
4148	1409	7.06365	P140	AATCACGGTAGTGATA-1	1	1	CD4+ T cells
3384	1328	4.31442	P140	AATCACGGTCGACTTA-1	0	0	NK cells
1710	234	3.62573	P140	AATCGACAGCGACCCT-1	17	17	Plasma cells
8152	2303	4.96811	P140	AATCGACCAAATAGCA-1	7	7	CD4+ T cells
2674	248	2.80479	P140	AATCGACGTAAGGTCG-1	17	17	Plasma cells
1851	912	4.48406	P140	AATCGACTCAACCGAT-1	14	14	Myofibroblasts
2772	1301	2.63348	P140	AATCGTGCACCTTCGT-1	4	4	CD8+ T cells
5010	1645	6.40719	P140	AATGAAGAGCACGGAT-1	6	6	B cells
1215	232	3.53909	P140	AATGAAGCACTCCACT-1	17	17	Plasma cells
4994	1526	7.80937	P140	AATGACCAGGTAGTAT-1	6	6	B cells
7768	2659	4.31256	P140	AATGACCCAAAGAGTT-1	20	20	Endothelial cells
3849	1300	7.63835	P140	AATGACCGTACGGGAT-1	7	7	CD4+ T cells
3276	1124	9.58486	P140	AATGACCGTTTCGTAG-1	6	6	B cells
5012	1567	5.42698	P140	AATGACCTCATTCGTT-1	6	6	B cells
3664	1450	3.98472	P140	AATGACCTCCATTGCC-1	4	4	CD8+ T cells
5199	2022	8.75168	P140	AATGACCTCTCATGCC-1	14	14	Myofibroblasts
9604	2633	3.64431	P140	AATGCCAAGATGGGCT-1	12	12	NK cells
483	347	4.96894	P140	AATGCCACACGCTATA-1	8	8	Fibroblasts
5267	1604	6.79704	P140	AATGCCACAGAACGCA-1	1	1	CD4+ T cells
3698	1231	6.32774	P140	AATGCCAGTGAGTTTC-1	6	6	B cells
3238	1325	9.38851	P140	AATGCCATCAAAGGAT-1	12	12	NK cells
5578	1433	4.69702	P140	AATGCCATCCTCTGCA-1	1	1	CD4+ T cells
518	321	9.84556	P140	AATGCCATCTAACACG-1	2	2	PDAC
4131	1472	7.86734	P140	AATGCCATCTCTTCAA-1	7	7	CD4+ T cells
5757	1424	8.82404	P140	AATGGAAAGAAGCGAA-1	1	1	CD4+ T cells
5409	1478	7.83879	P140	AATGGAAAGATAACGT-1	1	1	CD4+ T cells
395	281	9.11392	P140	AATGGAAAGCAAGCCA-1	3	3	PDAC
5089	1848	8.15484	P140	AATGGAACAGTGTGGA-1	7	7	CD4+ T cells
1157	552	6.13656	P140	AATGGAAGTCATCCCT-1	2	2	PDAC
4709	1384	8.85538	P140	AATGGAAGTTGCGAAG-1	7	7	CD4+ T cells
3851	1608	6.05038	P140	AATGGAATCGACATAC-1	7	7	CD4+ T cells
4285	1486	5.69428	P140	AATGGAATCGCTATTT-1	7	7	CD4+ T cells
4759	1474	9.49779	P140	AATGGAATCTAGTGAC-1	10	10	B cells
3840	244	1.25	P140	AATGGCTCAAAGAGTT-1	17	17	Plasma cells
8174	2952	3.89038	P140	AATTCCTCACGTAGAG-1	19	19	Dendritic cells
3537	1296	7.46395	P140	AATTCCTCACTGAGTT-1	0	0	NK cells
3851	1323	7.81615	P140	AATTCCTTCCTCTCTT-1	1	1	CD4+ T cells
4693	1532	6.49904	P140	AATTTCCAGTCGCTAT-1	1	1	CD4+ T cells
423	323	2.60047	P140	AATTTCCCAGGCGATA-1	13	13	Endothelial cells
372	276	7.52688	P140	AATTTCCGTCACCACG-1	8	8	Fibroblasts
2601	323	3.38331	P140	AATTTCCTCTATCCAT-1	17	17	Plasma cells
4615	1491	9.79415	P140	ACAAAGAAGCGACATG-1	7	7	CD4+ T cells
3378	1188	6.60154	P140	ACAAAGAAGGAGTACC-1	1	1	CD4+ T cells
6222	1744	7.44134	P140	ACAAAGACATATAGCC-1	6	6	B cells
674	313	5.19288	P140	ACAAAGACATGGGTTT-1	11	11	Erythrocytes
837	614	7.52688	P140	ACAAAGACATTCTCTA-1	23	23	Peri-islet Schwann cells
5427	1564	9.34218	P140	ACAAAGAGTCCAAGAG-1	10	10	B cells
6597	1837	8.82219	P140	ACAAAGATCAAGTTGC-1	6	6	B cells
438	310	6.16438	P140	ACAAAGATCGACATAC-1	5	5	Macrophages
9761	2796	5.70638	P140	ACAACCACAATAACCC-1	5	5	Macrophages
3718	1221	7.82679	P140	ACAACCACAGTCCGTG-1	4	4	CD8+ T cells
4132	1387	9.09971	P140	ACAACCAGTATGAGCG-1	0	0	NK cells
1158	604	3.88601	P140	ACAACCAGTCAGACGA-1	19	19	Dendritic cells
318	242	8.1761	P140	ACAAGCTAGACACACG-1	2	2	PDAC
520	292	8.07692	P140	ACAAGCTAGAGCATTA-1	5	5	Macrophages
6127	1647	8.63392	P140	ACAAGCTGTAGCGTAG-1	6	6	B cells
1057	291	9.64995	P140	ACAAGCTGTGCACGCT-1	5	5	Macrophages
3568	1231	6.22197	P140	ACACAGTAGTACTGGG-1	0	0	NK cells
593	332	8.4317	P140	ACACAGTTCGTCTACC-1	5	5	Macrophages
6176	1739	7.52915	P140	ACACCAAAGGGTAATT-1	6	6	B cells
4145	1430	7.09288	P140	ACACCAACAACCGCCA-1	7	7	CD4+ T cells
9593	1269	9.25675	P140	ACACCAAGTCAAGCCC-1	2	2	PDAC
4335	1492	8.51211	P140	ACACCAAGTGTCTCCT-1	7	7	CD4+ T cells
501	311	9.58084	P140	ACACCAATCATTGTGG-1	3	3	PDAC
355	218	1.97183	P140	ACACCAATCCGACAGC-1	11	11	Erythrocytes
5251	1595	9.63626	P140	ACACCAATCGCTAAAC-1	1	1	CD4+ T cells
3504	1347	9.84589	P140	ACACGCGAGAAATGGG-1	7	7	CD4+ T cells
3660	1421	9.09836	P140	ACACGCGAGGCGAACT-1	12	12	NK cells
9480	2860	9.77848	P140	ACACGCGCAGGATTCT-1	16	16	PDAC
3917	1203	9.85448	P140	ACACGCGGTCGAACGA-1	15	15	Mast cells
635	305	9.44882	P140	ACACGCGGTTGTACGT-1	11	11	Erythrocytes
5986	1635	8.60341	P140	ACACTGAAGACTGTTC-1	7	7	CD4+ T cells
7738	2052	9.44689	P140	ACACTGACATTGCCGG-1	12	12	NK cells
4939	1905	8.80745	P140	ACACTGATCAGACATC-1	7	7	CD4+ T cells
2835	1128	8.99471	P140	ACACTGATCGTAGTGT-1	7	7	CD4+ T cells
2059	309	1.26275	P140	ACAGAAACAAGATCCT-1	17	17	Plasma cells
4111	1634	7.83264	P140	ACAGAAACAGAAGTTA-1	1	1	CD4+ T cells
8365	2553	9.12134	P140	ACAGAAACAGGTGAGT-1	7	7	CD4+ T cells
6807	1691	7.21316	P140	ACAGAAACAGTGTGGA-1	6	6	B cells
4162	1447	8.62566	P140	ACAGAAAGTCAACCTA-1	10	10	B cells
5676	1770	8.36857	P140	ACAGAAATCCATGCAA-1	6	6	B cells
8868	2148	5.79612	P140	ACAGAAATCGGCGATC-1	26	26	B cells
2531	233	4.54366	P140	ACAGCCGCAAGTACCT-1	17	17	Plasma cells
6662	1833	9.90693	P140	ACAGCCGCATGTTCAG-1	6	6	B cells
4806	1342	9.00957	P140	ACAGCCGGTAAGTAGT-1	6	6	B cells
304	220	2.30263	P140	ACAGCCGGTGGGATTG-1	5	5	Macrophages
7776	490	1.26029	P140	ACAGCCGGTGTGGTCC-1	17	17	Plasma cells
4990	1381	7.17435	P140	ACAGCCGTCAGAGTTC-1	6	6	B cells
6661	2018	9.54812	P140	ACAGCCGTCTTAGTTC-1	6	6	B cells
4944	1593	9.18285	P140	ACAGGGACAGAGTGTG-1	1	1	CD4+ T cells
5896	1577	6.39417	P140	ACAGGGACATCTGTTT-1	10	10	B cells
4266	1536	5.15706	P140	ACAGGGATCGCCAACG-1	7	7	CD4+ T cells
6356	1881	8.05538	P140	ACAGGGATCTCAATCT-1	6	6	B cells
4337	1417	9.45354	P140	ACATCGAAGCATCCTA-1	15	15	Mast cells
4169	1333	9.93044	P140	ACATCGAAGCGATGCA-1	7	7	CD4+ T cells
3009	1067	3.62247	P140	ACATCGAAGCTCCATA-1	1	1	CD4+ T cells
7865	2055	7.59059	P140	ACATCGACACCTTCGT-1	6	6	B cells
2110	206	4.59716	P140	ACATCGACAGAGTTCT-1	17	17	Plasma cells
5814	2163	8.39353	P140	ACATCGAGTATTGCCA-1	4	4	CD8+ T cells
4183	1316	9.77767	P140	ACATCGAGTCGTTTCC-1	10	10	B cells
3948	1276	6.28166	P140	ACATGCAAGGGCATGT-1	10	10	B cells
3950	1313	6.40506	P140	ACATGCACACGCTGCA-1	1	1	CD4+ T cells
8566	464	1.35419	P140	ACATGCAGTACTAACC-1	17	17	Plasma cells
2235	781	9.08277	P140	ACATGCAGTGACTGAG-1	2	2	PDAC
5827	2026	6.12665	P140	ACATGCATCAAACCCA-1	21	21	Monocytes
4805	1577	9.09469	P140	ACATTTCAGGAACGCT-1	6	6	B cells
2702	913	3.25685	P140	ACATTTCCAGAATTCC-1	24	24	Islet cells
625	256	9.6	P140	ACATTTCCAGCGTTTA-1	11	11	Erythrocytes
6675	1888	7.08614	P140	ACATTTCCATGACGTT-1	6	6	B cells
6087	2031	8.29637	P140	ACATTTCGTAAGTAGT-1	7	7	CD4+ T cells
6309	1793	7.16437	P140	ACCAAACAGCCTGAGA-1	6	6	B cells
344	248	5.81395	P140	ACCAAACAGCGGACAT-1	11	11	Erythrocytes
653	308	9.95406	P140	ACCAAACCACCAGCTG-1	7	7	CD4+ T cells
5369	1524	7.02179	P140	ACCAAACGTACTAGCT-1	7	7	CD4+ T cells
9415	3323	5.54434	P140	ACCAACACAGATGCGA-1	14	14	Myofibroblasts
6829	1852	8.05389	P140	ACCACAAAGCACCTGC-1	6	6	B cells
8902	3196	6.25702	P140	ACCACAAGTATCGCGC-1	18	18	Fibroblasts
4838	1551	7.44109	P140	ACCATTTTCGCCTATC-1	10	10	B cells
3013	366	0.862927	P140	ACCCAAAAGCATTGAA-1	17	17	Plasma cells
551	234	5.44465	P140	ACCCAAAAGGCATCGA-1	11	11	Erythrocytes
444	346	4.27928	P140	ACCCAAACATGGGAAC-1	8	8	Fibroblasts
3296	1234	5.58252	P140	ACCCAAAGTGAACGGT-1	7	7	CD4+ T cells
6852	1618	7.662	P140	ACCCTCAAGTGGAAAG-1	1	1	CD4+ T cells
5062	1690	9.95654	P140	ACCCTCACACTGTGTA-1	6	6	B cells
1515	265	7.52475	P140	ACCCTCAGTATCGAAA-1	17	17	Plasma cells
7164	2229	9.43607	P140	ACCCTTGCAATCTGCA-1	5	5	Macrophages
4152	1351	8.59827	P140	ACCCTTGTCTCGGTAA-1	10	10	B cells
5770	1635	9.51473	P140	ACCGTTCCAAGGTCGA-1	10	10	B cells
4615	1398	8.86241	P140	ACCGTTCCATAGGCGA-1	1	1	CD4+ T cells
376	225	2.65957	P140	ACCGTTCGTACGTACT-1	11	11	Erythrocytes
8534	1299	5.99953	P140	ACCGTTCGTTGGAGGT-1	2	2	PDAC
6873	1816	9.20995	P140	ACCGTTCTCAAACTGC-1	6	6	B cells
7594	2260	7.15038	P140	ACCGTTCTCCTCTGCA-1	7	7	CD4+ T cells
3492	1463	7.41695	P140	ACCTACCAGAGGTATT-1	12	12	NK cells
2492	1139	7.30337	P140	ACCTACCAGGGCAGTT-1	4	4	CD8+ T cells
5342	1479	3.20105	P140	ACCTACCGTAACATAG-1	1	1	CD4+ T cells
3941	1585	7.20629	P140	ACCTACCGTTGGGAAC-1	7	7	CD4+ T cells
844	466	9.24171	P140	ACCTGAACAGTCTGGC-1	11	11	Erythrocytes
5538	1592	4.96569	P140	ACCTGAAGTCAGGTGA-1	1	1	CD4+ T cells
1944	863	9.36214	P140	ACCTGAATCAGACCGC-1	15	15	Mast cells
4978	1450	4.60024	P140	ACCTGTCAGGACTATA-1	1	1	CD4+ T cells
3255	1222	8.35637	P140	ACCTGTCCAAGTGGTG-1	0	0	NK cells
8729	2010	8.61496	P140	ACCTGTCCAGGTGACA-1	6	6	B cells
3814	1493	8.4688	P140	ACCTGTCCATGCCGCA-1	7	7	CD4+ T cells
419	301	8.83055	P140	ACCTGTCGTCTGTCAA-1	3	3	PDAC
1602	622	9.80025	P140	ACGATCAAGGACAACC-1	15	15	Mast cells
2756	1147	7.83745	P140	ACGATCAGTATGTCTG-1	7	7	CD4+ T cells
1131	536	4.5977	P140	ACGATCATCAAGTGTC-1	5	5	Macrophages
3494	1375	7.38409	P140	ACGATGTCAATTGCTG-1	7	7	CD4+ T cells
2554	1014	7.71339	P140	ACGCACGCATGATCTG-1	5	5	Macrophages
2210	961	6.1991	P140	ACGCACGGTATCACCA-1	0	0	NK cells
5249	1232	8.3635	P140	ACGCACGGTCGCGGTT-1	6	6	B cells
3965	1182	8.07062	P140	ACGCACGGTTGAGGAC-1	10	10	B cells
5912	2216	5.71719	P140	ACGGAAGAGATTAGTG-1	14	14	Myofibroblasts
1226	629	9.78793	P140	ACGGAAGAGCTAATCC-1	12	12	NK cells
4569	364	0.963012	P140	ACGGAAGGTAAGGTCG-1	17	17	Plasma cells
4253	1597	5.76064	P140	ACGGAAGGTCGGTGTC-1	4	4	CD8+ T cells
6433	1884	8.11441	P140	ACGGGTCCAAGCAGGT-1	6	6	B cells
8691	1107	1.62237	P140	ACGGTCGAGAGGATCC-1	17	17	Plasma cells
5767	1807	8.86076	P140	ACGGTCGAGTCTGGTT-1	6	6	B cells
4521	1201	9.51117	P140	ACGGTCGCAGTTAGGG-1	10	10	B cells
6423	1648	7.34859	P140	ACGGTTACATACTGTG-1	10	10	B cells
6702	2071	6.19218	P140	ACGGTTATCACACCCT-1	6	6	B cells
9925	1628	3.83879	P140	ACGTAACCAATCGCAT-1	17	17	Plasma cells
2413	893	9.20017	P140	ACGTAACGTAGGAGTC-1	15	15	Mast cells
2414	326	1.8227	P140	ACGTAACGTGATTGGG-1	17	17	Plasma cells
3939	1273	8.58086	P140	ACGTAACTCATGGAGG-1	1	1	CD4+ T cells
3560	1463	3.31461	P140	ACGTACAGTGCGGTAA-1	0	0	NK cells
5333	1718	5.5691	P140	ACGTACATCATACGAC-1	1	1	CD4+ T cells
8871	2094	8.55597	P140	ACGTAGTAGGCCACCT-1	6	6	B cells
4395	1737	4.39135	P140	ACGTAGTCACATTCGA-1	1	1	CD4+ T cells
4519	1413	9.00642	P140	ACGTAGTCACTACCCT-1	7	7	CD4+ T cells
3397	910	2.44333	P140	ACGTAGTCAGCGAACA-1	5	5	Macrophages
5160	1661	6.62791	P140	ACGTAGTGTCCCTCAT-1	6	6	B cells
1181	531	8.63675	P140	ACGTAGTTCCATAGGT-1	5	5	Macrophages
1882	230	2.39107	P140	ACGTCCTAGCCTTTGA-1	17	17	Plasma cells
891	430	1.57127	P140	ACGTCCTAGTTCGGTT-1	5	5	Macrophages
3673	1197	8.87558	P140	ACGTCCTCACAGCTTA-1	1	1	CD4+ T cells
7608	2668	5.54679	P140	ACGTCCTGTCTCCCTA-1	5	5	Macrophages
3059	1215	2.54985	P140	ACGTCCTGTGTTCGTA-1	19	19	Dendritic cells
3584	1244	9.84933	P140	ACGTCCTTCAAGGACG-1	1	1	CD4+ T cells
824	357	5.58252	P140	ACGTCCTTCAGGACGA-1	11	11	Erythrocytes
7547	3072	5.59163	P140	ACGTTCCAGTAGCATA-1	20	20	Endothelial cells
1000	577	7.8	P140	ACGTTCCGTATGACAA-1	4	4	CD8+ T cells
522	381	8.81226	P140	ACGTTCCGTCCGGACT-1	2	2	PDAC
3470	1408	7.23343	P140	ACGTTCCGTGCTTATG-1	12	12	NK cells
6322	1604	9.63303	P140	ACTACGAAGCAGGCTA-1	6	6	B cells
920	417	7.28261	P140	ACTACGACAGGGCTTC-1	19	19	Dendritic cells
900	439	5.33333	P140	ACTACGACAGTGTGGA-1	9	9	Neutrophils
9538	2288	7.36003	P140	ACTACGAGTACGCTTA-1	6	6	B cells
5636	2034	3.03407	P140	ACTACGATCAGATGCT-1	19	19	Dendritic cells
351	206	3.7037	P140	ACTACGATCTACTATC-1	11	11	Erythrocytes
4253	1549	6.39549	P140	ACTACGATCTTGATTC-1	7	7	CD4+ T cells
806	327	4.4665	P140	ACTATCTCACCGGTCA-1	11	11	Erythrocytes
3110	1249	9.2926	P140	ACTATCTCAGCTACCG-1	11	11	Erythrocytes
5456	1575	6.90982	P140	ACTATCTGTCAACCTA-1	7	7	CD4+ T cells
4580	1520	7.1179	P140	ACTATCTGTCGTTGCG-1	6	6	B cells
4951	1830	6.05938	P140	ACTATCTGTTCTCAGA-1	6	6	B cells
7795	1773	8.26171	P140	ACTATGGAGATTCGAA-1	1	1	CD4+ T cells
5064	1764	3.35703	P140	ACTATGGAGTACCGGA-1	15	15	Mast cells
4131	1457	6.99588	P140	ACTATGGAGTCCCAGC-1	7	7	CD4+ T cells
3669	1338	6.02344	P140	ACTATGGCATAACTCG-1	7	7	CD4+ T cells
314	219	6.6879	P140	ACTATGGGTTGGGATG-1	11	11	Erythrocytes
4847	1595	7.65422	P140	ACTATGGTCAGTCAGT-1	1	1	CD4+ T cells
422	277	8.53081	P140	ACTATTCAGCTGAAGC-1	5	5	Macrophages
6427	1945	6.87724	P140	ACTATTCCAAAGGAGA-1	9	9	Neutrophils
1175	579	6.38298	P140	ACTATTCCATCCAATG-1	2	2	PDAC
4036	1466	8.69673	P140	ACTCCCACAGAGGGTT-1	7	7	CD4+ T cells
4798	1703	6.35682	P140	ACTCCCACAGCACAAG-1	6	6	B cells
3606	1501	6.68331	P140	ACTCCCACATGAATAG-1	4	4	CD8+ T cells
682	313	4.39883	P140	ACTCTCGAGAAACTGT-1	11	11	Erythrocytes
4103	1537	9.11528	P140	ACTCTCGCACTATCCC-1	4	4	CD8+ T cells
2910	1046	9.17526	P140	ACTCTCGTCCTGTAAG-1	15	15	Mast cells
8492	2810	8.89072	P140	ACTCTCGTCTAGAGCT-1	14	14	Myofibroblasts
3622	1221	4.55549	P140	ACTGATGAGGCATTTC-1	1	1	CD4+ T cells
4114	1242	9.7229	P140	ACTGATGAGGGAGTTC-1	6	6	B cells
7622	2565	6.48124	P140	ACTGATGGTCGGTAAG-1	14	14	Myofibroblasts
5655	2178	8.94783	P140	ACTGATGGTGTTCAGT-1	14	14	Myofibroblasts
3608	573	9.31264	P140	ACTGATGTCTAAGCCA-1	8	8	Fibroblasts
2596	953	7.93529	P140	ACTGCAAAGCGTTCAT-1	6	6	B cells
1598	746	7.44681	P140	ACTGCAACACCACTGG-1	7	7	CD4+ T cells
1507	513	5.50763	P140	ACTGCAAGTTGATGTC-1	17	17	Plasma cells
5797	2244	5.81335	P140	ACTGCAATCGACCTAA-1	7	7	CD4+ T cells
7199	2256	6.00083	P140	ACTGTCCCACTCATAG-1	15	15	Mast cells
1768	566	2.82805	P140	ACTGTCCCACTCCGGA-1	11	11	Erythrocytes
3084	1233	7.74968	P140	ACTGTCCGTCTAGGCC-1	0	0	NK cells
3463	1161	8.37424	P140	ACTGTGACAGTAGATA-1	1	1	CD4+ T cells
3753	1305	9.96536	P140	ACTGTGAGTATACAGA-1	7	7	CD4+ T cells
7755	2967	7.93037	P140	ACTGTGAGTGACCGTC-1	18	18	Fibroblasts
3719	1262	8.5238	P140	ACTGTGAGTGGACTGA-1	7	7	CD4+ T cells
2849	1112	4.8087	P140	ACTGTGAGTGGTCAAG-1	6	6	B cells
3789	1328	8.1024	P140	ACTGTGATCTTTACAC-1	1	1	CD4+ T cells
7492	2297	9.04965	P140	ACTTAGGAGCTGTCCG-1	26	26	B cells
2531	1281	5.25484	P140	ACTTAGGTCAAGTTGC-1	23	23	Peri-islet Schwann cells
4484	1300	7.24799	P140	ACTTATCTCTTCACAT-1	1	1	CD4+ T cells
5236	2028	7.50573	P140	ACTTCCGCACAAGCTT-1	7	7	CD4+ T cells
3851	2021	5.21942	P140	ACTTCCGGTACAACGG-1	16	16	PDAC
4124	1310	8.34142	P140	ACTTCCGGTACCTAAC-1	10	10	B cells
5124	1528	6.42077	P140	ACTTCCGGTCTTGAGT-1	1	1	CD4+ T cells
4824	1320	9.05887	P140	ACTTCCGGTGGTAATA-1	1	1	CD4+ T cells
3741	1388	8.1529	P140	ACTTCCGTCGACCACG-1	12	12	NK cells
2862	1552	7.75681	P140	ACTTCCGTCGATACGT-1	23	23	Peri-islet Schwann cells
549	313	2.18579	P140	ACTTCGCAGAAGCTGC-1	0	0	NK cells
3973	1316	7.62648	P140	ACTTTCAAGAGGTCAC-1	1	1	CD4+ T cells
1512	638	1.45503	P140	ACTTTCACATCTAGAC-1	11	11	Erythrocytes
1325	740	2.49057	P140	ACTTTCAGTAGAGATT-1	2	2	PDAC
9321	3240	4.01245	P140	ACTTTCAGTTTGAACC-1	14	14	Myofibroblasts
5539	1991	6.37299	P140	ACTTTCATCCCAATAG-1	7	7	CD4+ T cells
1846	304	4.60455	P140	ACTTTGTAGACCTCAT-1	17	17	Plasma cells
1849	721	9.46458	P140	ACTTTGTAGGACTTCT-1	1	1	CD4+ T cells
4261	1284	3.37949	P140	ACTTTGTCAGCCTTCT-1	13	13	Endothelial cells
3650	1387	9.58904	P140	ACTTTGTGTGGATGAC-1	6	6	B cells
747	341	3.34672	P140	ACTTTGTGTGTTATCG-1	5	5	Macrophages
733	388	9.27694	P140	AGAAATGCAAGCTGCC-1	5	5	Macrophages
3223	1298	8.00496	P140	AGAAATGCAGCGCTTG-1	7	7	CD4+ T cells
5651	2252	7.34383	P140	AGAAATGGTGGATCGA-1	14	14	Myofibroblasts
3924	1365	3.64424	P140	AGAAATGTCCTCATAT-1	7	7	CD4+ T cells
2762	1146	3.8378	P140	AGAACAAAGAGGTCGT-1	4	4	CD8+ T cells
4019	1274	4.08062	P140	AGAACAAAGTAGCTCT-1	1	1	CD4+ T cells
7868	2557	1.67768	P140	AGAACAACACACCTTC-1	5	5	Macrophages
1036	231	1.9305	P140	AGAACAACATCGTGCG-1	17	17	Plasma cells
6379	1822	6.5214	P140	AGAACAACATGATGCT-1	6	6	B cells
5859	1596	5.92251	P140	AGAACAAGTACATTGC-1	10	10	B cells
6371	2056	4.08099	P140	AGAACAAGTGCCGTAC-1	5	5	Macrophages
2872	1168	6.72006	P140	AGAACCTAGACGTCGA-1	0	0	NK cells
3293	1377	8.83693	P140	AGAACCTCACTCAAGT-1	0	0	NK cells
792	363	3.15657	P140	AGAAGCGCAAGGTTGG-1	2	2	PDAC
1989	922	9.40171	P140	AGAAGCGGTAGGAGGG-1	0	0	NK cells
4518	1214	6.70651	P140	AGAAGCGTCTAACGCA-1	1	1	CD4+ T cells
3327	1342	7.54433	P140	AGAAGTAGTATGCAAA-1	0	0	NK cells
4580	1641	1.41921	P140	AGAAGTAGTTGTCATG-1	4	4	CD8+ T cells
5581	1630	6.37879	P140	AGAAGTATCCGCCTAT-1	6	6	B cells
656	291	6.40244	P140	AGACAAAAGATAGTCA-1	11	11	Erythrocytes
4664	1479	7.65437	P140	AGACAAAAGGTGGGTT-1	1	1	CD4+ T cells
8796	2324	9.20873	P140	AGACAAACAGGTCCGT-1	21	21	Monocytes
2569	1180	8.44687	P140	AGACAAAGTATCTCGA-1	2	2	PDAC
4194	832	2.14592	P140	AGACACTAGGCTCCCA-1	17	17	Plasma cells
4826	1483	6.23705	P140	AGACACTAGTATGACA-1	1	1	CD4+ T cells
9191	2520	5.66859	P140	AGACACTAGTGGAATT-1	26	26	B cells
6768	1536	8.96868	P140	AGACACTGTAAGTTAG-1	1	1	CD4+ T cells
3210	1288	9.34579	P140	AGACACTGTGCTGCAC-1	0	0	NK cells
4185	1789	2.3178	P140	AGACACTGTTGTTGCA-1	4	4	CD8+ T cells
5676	1640	8.06906	P140	AGACACTTCTTGCGCT-1	1	1	CD4+ T cells
2329	1068	3.82138	P140	AGACAGGAGGCCTAGA-1	6	6	B cells
3441	1234	9.09619	P140	AGACAGGAGGTTCTAC-1	0	0	NK cells
4585	1656	6.89204	P140	AGACAGGCAAAGGTTA-1	7	7	CD4+ T cells
2360	251	1.52542	P140	AGACAGGCATCGATAC-1	17	17	Plasma cells
1584	1073	1.32576	P140	AGACAGGTCCGACATA-1	16	16	PDAC
4606	1531	7.25141	P140	AGACAGGTCGACGACC-1	6	6	B cells
7345	1930	6.65759	P140	AGACCATCACATCCCT-1	6	6	B cells
5359	1660	7.83728	P140	AGACCATCACGGGCTT-1	15	15	Mast cells
6664	1894	8.46339	P140	AGACCATCATAAGATG-1	6	6	B cells
5671	1505	8.48175	P140	AGACCCGAGGCATTTC-1	6	6	B cells
3946	1282	0.760264	P140	AGACCCGAGTAAGACT-1	8	8	Fibroblasts
4544	1246	8.25264	P140	AGACCCGGTATAGGGC-1	1	1	CD4+ T cells
2252	405	4.57371	P140	AGACCCGGTTTACCAG-1	17	17	Plasma cells
613	444	3.91517	P140	AGACTCAAGCTGAAGC-1	2	2	PDAC
607	331	3.45964	P140	AGACTCATCCTACGGG-1	5	5	Macrophages
8653	2444	7.89322	P140	AGAGAATAGCTAGCCC-1	7	7	CD4+ T cells
5370	1613	8.39851	P140	AGAGAATTCTTCACAT-1	6	6	B cells
4983	2093	2.82962	P140	AGAGAGCCACTTACAG-1	4	4	CD8+ T cells
4738	1270	6.35289	P140	AGAGCAGCAACACGAG-1	7	7	CD4+ T cells
3653	1301	5.91295	P140	AGAGCAGTCATGAGAA-1	7	7	CD4+ T cells
5950	1535	5.46218	P140	AGAGCAGTCCAAGCTA-1	1	1	CD4+ T cells
4136	1447	7.83366	P140	AGAGCCCTCCACTGAA-1	1	1	CD4+ T cells
4931	1410	9.0651	P140	AGATAGACAAATGAGT-1	10	10	B cells
3030	250	0.462046	P140	AGATAGACACGGCCAT-1	17	17	Plasma cells
3425	1193	8.35036	P140	AGATAGACAGTCTACA-1	0	0	NK cells
4277	1202	6.24269	P140	AGATAGATCAATGTCG-1	7	7	CD4+ T cells
332	244	9.03614	P140	AGATAGATCAGTGCGC-1	14	14	Myofibroblasts
454	256	3.74449	P140	AGATCCAAGCTTTGTG-1	11	11	Erythrocytes
5375	1397	8.74419	P140	AGATCCAAGGAGTATT-1	6	6	B cells
6975	1718	9.07527	P140	AGATCCACAGGACTAG-1	2	2	PDAC
4498	1234	4.31303	P140	AGATCCAGTATCATGC-1	7	7	CD4+ T cells
1629	443	1.53468	P140	AGATCCATCAAAGACA-1	17	17	Plasma cells
1117	437	7.43062	P140	AGATCCATCATCAGTG-1	2	2	PDAC
2900	225	2.27586	P140	AGATCCATCCTCACCA-1	17	17	Plasma cells
8647	2391	8.74292	P140	AGATCGTAGGATCATA-1	6	6	B cells
5270	1445	8.65275	P140	AGATGAAAGTGCCGAA-1	6	6	B cells
7399	2376	9.32558	P140	AGATGAACAGGGACTA-1	14	14	Myofibroblasts
2864	1177	5.79609	P140	AGATGAACATACAGGG-1	0	0	NK cells
4775	1423	5.40314	P140	AGATGAATCAGTGTTG-1	1	1	CD4+ T cells
5405	1664	6.90102	P140	AGATGCTCAAGGTCTT-1	6	6	B cells
4242	1431	9.28807	P140	AGCATCAAGCCTCAGC-1	7	7	CD4+ T cells
5359	1423	7.89326	P140	AGCCAATAGGACTTCT-1	7	7	CD4+ T cells
6649	2104	6.94841	P140	AGCCAATAGGCTCCCA-1	6	6	B cells
6656	2378	8.6238	P140	AGCCAATAGTCACAGG-1	4	4	CD8+ T cells
5166	1978	6.27178	P140	AGCCAATCACGTCTCT-1	7	7	CD4+ T cells
587	284	6.30324	P140	AGCCACGAGCCTCCAG-1	5	5	Macrophages
3110	1121	3.98714	P140	AGCCACGCAGAACTCT-1	6	6	B cells
8793	3128	5.70909	P140	AGCCACGCAGATGCGA-1	14	14	Myofibroblasts
4086	1409	6.19187	P140	AGCCACGGTCTACGAT-1	0	0	NK cells
5158	1699	9.07328	P140	AGCCAGCAGAACGCGT-1	6	6	B cells
3815	1056	5.79292	P140	AGCCAGCAGAGTCTGG-1	7	7	CD4+ T cells
5884	1419	4.16383	P140	AGCCAGCAGCCATCCG-1	1	1	CD4+ T cells
5143	1864	3.90822	P140	AGCCAGCAGGCTGTAG-1	7	7	CD4+ T cells
3852	1360	5.37383	P140	AGCCAGCCAACCCTAA-1	6	6	B cells
3118	1258	4.39384	P140	AGCCAGCCACTACCGG-1	0	0	NK cells
5983	1904	6.33461	P140	AGCCAGCGTACCTAGT-1	12	12	NK cells
3910	1491	6.08696	P140	AGCCAGCTCAAGTCGT-1	0	0	NK cells
567	298	9.87654	P140	AGCGATTAGACGCCCT-1	4	4	CD8+ T cells
6643	1816	6.63857	P140	AGCGATTCACCGCTGA-1	5	5	Macrophages
4420	1301	8.46154	P140	AGCGATTCATTGAAGA-1	6	6	B cells
561	216	8.91266	P140	AGCGATTGTACACGCC-1	11	11	Erythrocytes
7278	2311	9.37071	P140	AGCGATTGTGGTCTAT-1	7	7	CD4+ T cells
4663	1880	9.17864	P140	AGCGATTTCATTCACT-1	19	19	Dendritic cells
3078	1101	9.38921	P140	AGCGATTTCCGACAGC-1	1	1	CD4+ T cells
1461	365	8.21355	P140	AGCGCCACAAGTTCCA-1	5	5	Macrophages
462	261	7.14286	P140	AGCGCCATCGTGTTCC-1	11	11	Erythrocytes
5582	1609	8.79613	P140	AGCGCCATCTAAGCGT-1	6	6	B cells
4345	1544	3.40621	P140	AGCGCCATCTGAGGTT-1	7	7	CD4+ T cells
405	249	3.95062	P140	AGCGCTGAGGCTGTAG-1	5	5	Macrophages
3898	1287	8.31195	P140	AGCGCTGAGTCGGCCT-1	1	1	CD4+ T cells
7760	2142	8.09278	P140	AGCGCTGCATCACCAA-1	7	7	CD4+ T cells
4035	1600	4.7088	P140	AGCGCTGGTCGTCAGC-1	0	0	NK cells
2730	1080	8.71795	P140	AGCGCTGTCCAGCAAT-1	0	0	NK cells
2354	1041	8.58114	P140	AGCGTATCAGGTGTTT-1	7	7	CD4+ T cells
504	242	5.35714	P140	AGCGTATCATGAAGCG-1	11	11	Erythrocytes
7055	1898	7.86676	P140	AGCGTATTCAACACGT-1	6	6	B cells
789	435	8.74525	P140	AGCGTCGAGGTTAGTA-1	7	7	CD4+ T cells
1134	524	8.64198	P140	AGCGTCGAGGTTCCAT-1	6	6	B cells
2492	926	4.73515	P140	AGCGTCGCAGCTTTGA-1	9	9	Neutrophils
8156	3051	5.93428	P140	AGCTACAAGACCATGG-1	14	14	Myofibroblasts
3822	1559	3.2967	P140	AGCTACAAGGATCACG-1	7	7	CD4+ T cells
7923	1923	7.88843	P140	AGCTACACATAGCTGT-1	6	6	B cells
2005	1020	6.18454	P140	AGCTACAGTGCTGCAC-1	4	4	CD8+ T cells
503	265	6.16302	P140	AGCTACATCGGAAACG-1	11	11	Erythrocytes
2133	483	9.84529	P140	AGCTCAAAGACAGCTG-1	8	8	Fibroblasts
4056	1082	6.45957	P140	AGCTCAAAGCAAACAT-1	1	1	CD4+ T cells
518	342	5.21236	P140	AGCTCAAAGCGACAGT-1	5	5	Macrophages
5470	1680	7.76965	P140	AGCTCAATCCCTTGTG-1	6	6	B cells
4997	1873	4.88293	P140	AGCTTCCAGGACCCAA-1	1	1	CD4+ T cells
9135	2721	8.58238	P140	AGCTTCCGTTAGGGAC-1	26	26	B cells
3220	1340	7.73292	P140	AGCTTCCTCCGTGTCT-1	0	0	NK cells
931	337	5.80021	P140	AGGAAATAGAATCGCG-1	11	11	Erythrocytes
2163	239	2.03421	P140	AGGAAATAGAGCTGAC-1	17	17	Plasma cells
3669	1538	8.6127	P140	AGGAAATAGCCAGTAG-1	7	7	CD4+ T cells
7833	1620	7.7365	P140	AGGAAATAGGTTCACT-1	6	6	B cells
4227	1574	5.60681	P140	AGGAAATGTAAGTTGA-1	7	7	CD4+ T cells
390	252	6.15385	P140	AGGAATAAGGGCCCTT-1	5	5	Macrophages
8830	2891	7.08947	P140	AGGAATAGTATTCTCT-1	4	4	CD8+ T cells
9760	2761	8.69877	P140	AGGAATAGTTGCTCGG-1	21	21	Monocytes
5181	1278	4.18838	P140	AGGACGACACCGTGAC-1	7	7	CD4+ T cells
349	239	8.02292	P140	AGGACTTTCCATAGGT-1	8	8	Fibroblasts
3581	1379	6.70204	P140	AGGAGGTAGCTCTGTA-1	12	12	NK cells
5827	1930	4.58212	P140	AGGAGGTAGGACATCG-1	15	15	Mast cells
370	205	0	P140	AGGAGGTAGTGCAGCA-1	11	11	Erythrocytes
5134	1799	4.73315	P140	AGGAGGTCAAATTAGG-1	1	1	CD4+ T cells
2910	347	2.47423	P140	AGGAGGTCAGAAGTGC-1	17	17	Plasma cells
312	238	9.9359	P140	AGGAGGTCAGTCTCTC-1	5	5	Macrophages
3249	1059	9.69529	P140	AGGAGGTCATAGGAGC-1	1	1	CD4+ T cells
3627	1460	4.52164	P140	AGGATAAAGGGCAGTT-1	7	7	CD4+ T cells
2988	334	4.91968	P140	AGGATAAAGGTGCTAG-1	17	17	Plasma cells
4629	1431	9.50529	P140	AGGATAACAATCTGCA-1	6	6	B cells
5606	1625	7.95576	P140	AGGATCTAGGTTCTAC-1	6	6	B cells
4768	1825	4.27852	P140	AGGATCTAGTGAGTGC-1	20	20	Endothelial cells
3849	1346	5.48194	P140	AGGATCTCACACCTAA-1	7	7	CD4+ T cells
535	267	3.5514	P140	AGGATCTCATCGCTCT-1	11	11	Erythrocytes
6372	1802	4.34714	P140	AGGATCTTCACGAACT-1	1	1	CD4+ T cells
3499	1214	8.23092	P140	AGGATCTTCGAGCTGC-1	10	10	B cells
3302	1194	5.48153	P140	AGGATCTTCGTTCGCT-1	0	0	NK cells
2745	994	7.43169	P140	AGGCATTAGGCAGTCA-1	10	10	B cells
5088	1687	6.28931	P140	AGGCATTCACTGCATA-1	7	7	CD4+ T cells
3231	1114	8.85175	P140	AGGCATTGTCCTATAG-1	1	1	CD4+ T cells
2929	1226	6.35029	P140	AGGCATTGTGACACAG-1	0	0	NK cells
7070	419	0.509194	P140	AGGCATTTCATATGGC-1	17	17	Plasma cells
3671	1455	5.25742	P140	AGGCATTTCCATTTCA-1	1	1	CD4+ T cells
6518	1660	9.51212	P140	AGGCCACAGCTATCTG-1	6	6	B cells
3194	1125	6.8253	P140	AGGCCACCACCCTATC-1	1	1	CD4+ T cells
6476	1783	7.47375	P140	AGGCCACCATGCCATA-1	1	1	CD4+ T cells
787	365	5.08259	P140	AGGCTGCAGCACTCGC-1	8	8	Fibroblasts
2656	1171	5.60994	P140	AGGCTGCCAAACAGGC-1	7	7	CD4+ T cells
2394	1426	3.467	P140	AGGCTGCGTGTACATC-1	8	8	Fibroblasts
2449	355	0.979992	P140	AGGGAGTCACTATCGA-1	17	17	Plasma cells
5223	1468	7.88819	P140	AGGGAGTTCTCTGAGA-1	7	7	CD4+ T cells
4150	1326	8.26506	P140	AGGGCCTGTTCCACGG-1	6	6	B cells
3291	966	7.1103	P140	AGGGCCTTCGACGTCG-1	1	1	CD4+ T cells
2999	1232	8.60287	P140	AGGGCCTTCGGACTTA-1	0	0	NK cells
956	224	8.2636	P140	AGGGCTCAGAAAGCGA-1	17	17	Plasma cells
6622	1529	1.3138	P140	AGGGCTCAGGGCAGAG-1	11	11	Erythrocytes
4877	1988	7.95571	P140	AGGGCTCCAGCGTTTA-1	14	14	Myofibroblasts
4355	1741	6.19977	P140	AGGGTCCAGTAAGCAT-1	7	7	CD4+ T cells
3789	1353	9.71233	P140	AGGGTCCCACCGTGAC-1	4	4	CD8+ T cells
376	219	6.91489	P140	AGGGTCCCATCCTGTC-1	11	11	Erythrocytes
7085	1888	7.02893	P140	AGGGTCCTCAAACTGC-1	6	6	B cells
7650	2607	6.91503	P140	AGGGTGAGTGCCTTCT-1	5	5	Macrophages
2963	1150	5.46743	P140	AGGGTGAGTGGTCCCA-1	12	12	NK cells
3352	1218	7.84606	P140	AGGGTTTAGCGAACTG-1	1	1	CD4+ T cells
361	288	5.81717	P140	AGGGTTTGTCCGGTCA-1	13	13	Endothelial cells
5101	1532	8.70418	P140	AGGGTTTGTTCAATCG-1	1	1	CD4+ T cells
2409	229	2.49066	P140	AGGGTTTGTTGGTGTT-1	17	17	Plasma cells
4696	1280	7.53833	P140	AGGGTTTTCCATTCGC-1	1	1	CD4+ T cells
9581	2858	6.33546	P140	AGGTAGGAGGTAACTA-1	23	23	Peri-islet Schwann cells
4210	1395	7.64846	P140	AGGTAGGCACAAAGCG-1	7	7	CD4+ T cells
5993	1786	9.24412	P140	AGGTAGGTCGACATAC-1	6	6	B cells
4522	1267	8.82353	P140	AGGTAGGTCTGTGCGG-1	7	7	CD4+ T cells
2386	952	6.37049	P140	AGGTAGGTCTTACCGC-1	6	6	B cells
3608	1348	9.25721	P140	AGGTCATAGTGCCCGT-1	10	10	B cells
2865	1116	3.63002	P140	AGGTCATGTCTGCATA-1	0	0	NK cells
659	354	5.31108	P140	AGGTCATGTTCAGCGC-1	5	5	Macrophages
6941	2198	8.8748	P140	AGGTCTAAGACGCCAA-1	4	4	CD8+ T cells
6244	2349	5.58937	P140	AGGTCTAAGGCCACTC-1	19	19	Dendritic cells
7482	435	4.18337	P140	AGGTCTACACATGACT-1	17	17	Plasma cells
5247	1685	7.66152	P140	AGGTCTAGTCCAAGAG-1	1	1	CD4+ T cells
4889	1741	6.83166	P140	AGGTCTATCAGAGTTC-1	6	6	B cells
5666	1939	7.02436	P140	AGGTCTATCGTCGGGT-1	6	6	B cells
8389	2358	7.49791	P140	AGGTGTTAGCCGCTTG-1	21	21	Monocytes
4207	1369	6.96458	P140	AGGTGTTAGCGATGGT-1	1	1	CD4+ T cells
3731	239	0.964889	P140	AGGTGTTCACTTCAAG-1	17	17	Plasma cells
9357	2502	6.79705	P140	AGGTGTTTCCAGCACG-1	5	5	Macrophages
332	272	9.03614	P140	AGGTGTTTCTAACGGT-1	5	5	Macrophages
3536	1368	6.1086	P140	AGGTTACAGATGGTAT-1	7	7	CD4+ T cells
5553	1440	8.03169	P140	AGGTTACAGGAGCTGT-1	6	6	B cells
4763	1581	9.30086	P140	AGGTTACAGGATCATA-1	6	6	B cells
4856	1307	8.27842	P140	AGGTTACCACGAAAGC-1	6	6	B cells
5302	1704	6.84647	P140	AGGTTACTCGACACCG-1	1	1	CD4+ T cells
4424	1269	5.56058	P140	AGGTTGTAGGGCAACT-1	1	1	CD4+ T cells
7674	2042	6.45035	P140	AGGTTGTCAACGCCCA-1	6	6	B cells
3213	1201	6.34921	P140	AGGTTGTCACCGGAAA-1	0	0	NK cells
1840	719	5.92391	P140	AGTAACCCACAGCCAC-1	3	3	PDAC
1657	1019	9.35425	P140	AGTAACCTCAACTGAC-1	19	19	Dendritic cells
1972	475	5.98377	P140	AGTAACCTCAGGCGAA-1	8	8	Fibroblasts
9277	2390	7.85814	P140	AGTAACCTCATGAGAA-1	7	7	CD4+ T cells
6382	2251	9.85584	P140	AGTACCAAGACTACCT-1	7	7	CD4+ T cells
787	315	3.81194	P140	AGTACCAAGCGATTCT-1	11	11	Erythrocytes
516	268	4.65116	P140	AGTACCAAGCGTCAAG-1	11	11	Erythrocytes
2611	677	4.71084	P140	AGTACCAGTGTGGTCC-1	3	3	PDAC
612	331	2.61438	P140	AGTACCATCTATACGG-1	5	5	Macrophages
4864	1913	9.06661	P140	AGTACCATCTCCGCAT-1	14	14	Myofibroblasts
2042	598	5.19099	P140	AGTACTGAGCTCTGTA-1	17	17	Plasma cells
5231	1586	9.73045	P140	AGTACTGCACGCGCAT-1	6	6	B cells
3876	1565	5.00516	P140	AGTAGCTAGAACGCGT-1	7	7	CD4+ T cells
1166	660	8.91938	P140	AGTAGCTCATACAGGG-1	18	18	Fibroblasts
3715	1385	5.65276	P140	AGTAGCTTCTGCCCTA-1	4	4	CD8+ T cells
9595	3060	8.55654	P140	AGTAGTCAGCCGCACT-1	18	18	Fibroblasts
4009	1330	5.88675	P140	AGTAGTCAGGAACGCT-1	7	7	CD4+ T cells
4578	1630	5.76671	P140	AGTAGTCAGGATTCCT-1	7	7	CD4+ T cells
5471	2100	6.89088	P140	AGTAGTCAGTAAGAGG-1	14	14	Myofibroblasts
387	297	7.23514	P140	AGTCAACAGTGTACAA-1	9	9	Neutrophils
5247	1669	7.69964	P140	AGTCAACTCGCTTGAA-1	10	10	B cells
5221	1922	8.29343	P140	AGTCACACATCAGCAT-1	7	7	CD4+ T cells
590	366	1.69492	P140	AGTCACATCCTAGCCT-1	8	8	Fibroblasts
7157	2030	8.83052	P140	AGTCACATCGAAATCC-1	0	0	NK cells
5281	313	0.624882	P140	AGTCACATCGCTTTAT-1	17	17	Plasma cells
1685	550	5.1632	P140	AGTCACATCTGGCTGG-1	11	11	Erythrocytes
1815	210	0.440771	P140	AGTCATGAGCAAATGT-1	17	17	Plasma cells
3505	1363	9.61484	P140	AGTCATGCACTAACGT-1	7	7	CD4+ T cells
3117	1137	8.50176	P140	AGTCATGCATAAGCAA-1	12	12	NK cells
4211	1550	8.71527	P140	AGTCATGGTCACGCTG-1	0	0	NK cells
336	258	8.92857	P140	AGTCATGTCAATGTCG-1	13	13	Endothelial cells
3114	1113	4.46371	P140	AGTCATGTCGGACGTC-1	1	1	CD4+ T cells
7503	2760	5.7577	P140	AGTCTCCAGAGTGGCT-1	5	5	Macrophages
8796	2724	6.32106	P140	AGTCTCCAGCCTCTCT-1	21	21	Monocytes
3646	1298	6.8294	P140	AGTCTCCCAATAGAGT-1	7	7	CD4+ T cells
5696	1651	8.49719	P140	AGTCTCCGTGCAATGG-1	1	1	CD4+ T cells
3060	1259	2.64706	P140	AGTCTCCTCAAGCCGC-1	12	12	NK cells
3035	1176	6.78748	P140	AGTCTCCTCAGAACCT-1	1	1	CD4+ T cells
8287	2414	8.37456	P140	AGTGACTCATATTCGG-1	21	21	Monocytes
4060	1303	6.50246	P140	AGTGACTGTAACGTTC-1	1	1	CD4+ T cells
4584	1612	6.8281	P140	AGTGACTGTTCTTCAT-1	6	6	B cells
1493	210	8.30543	P140	AGTGACTTCGCTGCGA-1	17	17	Plasma cells
6540	1817	9.06728	P140	AGTGACTTCGTTGTTT-1	10	10	B cells
7466	2322	6.33539	P140	AGTGATCAGGCACCAA-1	5	5	Macrophages
422	221	6.3981	P140	AGTGATCCACCTGTCT-1	11	11	Erythrocytes
4617	1366	8.14382	P140	AGTGATCCACTACACA-1	7	7	CD4+ T cells
3521	1405	7.10026	P140	AGTGATCCATGACACT-1	0	0	NK cells
644	261	2.63975	P140	AGTGATCGTCATCCCT-1	5	5	Macrophages
3973	1385	8.83463	P140	AGTGATCTCTGCGGCA-1	1	1	CD4+ T cells
3665	1256	4.36562	P140	AGTGCCGAGAAGTCTA-1	7	7	CD4+ T cells
2772	1143	9.63203	P140	AGTGCCGAGTACAACA-1	1	1	CD4+ T cells
1336	564	9.13174	P140	AGTGCCGGTAGGTCAG-1	7	7	CD4+ T cells
3675	1369	6.80272	P140	AGTGCCGTCAAACGAA-1	21	21	Monocytes
2251	991	6.26388	P140	AGTGCCGTCCCTATTA-1	7	7	CD4+ T cells
810	325	9.87654	P140	AGTGTTGAGAACGTGC-1	11	11	Erythrocytes
682	288	7.77126	P140	AGTGTTGCATGGGAAC-1	11	11	Erythrocytes
6540	1683	7.44648	P140	AGTTAGCAGACTGGGT-1	1	1	CD4+ T cells
3394	1418	7.27755	P140	AGTTAGCAGCTTCTAG-1	12	12	NK cells
4705	1754	7.22635	P140	AGTTAGCAGTCGCCCA-1	21	21	Monocytes
5291	1713	7.52221	P140	AGTTAGCCAGAGTAAT-1	1	1	CD4+ T cells
7956	1596	4.2358	P140	AGTTAGCGTAGGCAAC-1	0	0	NK cells
5029	1922	7.35733	P140	AGTTCCCCACCCTCTA-1	12	12	NK cells
7679	2247	4.5058	P140	AGTTCCCTCATGCATG-1	19	19	Dendritic cells
3671	1220	8.41732	P140	AGTTCGACACTCATAG-1	1	1	CD4+ T cells
3854	1739	6.79813	P140	AGTTCGACAGCGTGCT-1	14	14	Myofibroblasts
313	251	6.07029	P140	AGTTCGAGTAACCAGG-1	13	13	Endothelial cells
343	225	5.24781	P140	AGTTCGATCAAGAATG-1	15	15	Mast cells
4930	1523	6.38945	P140	AGTTCGATCGTAACCA-1	6	6	B cells
3570	1299	7.81513	P140	ATACCGACATATCTGG-1	1	1	CD4+ T cells
825	358	5.09091	P140	ATACCGAGTGTTTACG-1	5	5	Macrophages
1165	637	7.46781	P140	ATACCGATCCTAGCTC-1	5	5	Macrophages
6202	1976	5.74008	P140	ATACCTTAGAGGGTGG-1	7	7	CD4+ T cells
4436	1385	9.67087	P140	ATACCTTAGGTGAGCT-1	6	6	B cells
7200	2258	4.16667	P140	ATACCTTGTCCTCCTA-1	4	4	CD8+ T cells
4759	1355	8.97247	P140	ATACCTTGTTCAATCG-1	1	1	CD4+ T cells
6913	2105	8.88182	P140	ATACCTTTCCCAACTC-1	7	7	CD4+ T cells
3254	336	3.01168	P140	ATACTTCAGGCCGCTT-1	17	17	Plasma cells
2616	1227	4.96942	P140	ATACTTCCACAAGTGG-1	7	7	CD4+ T cells
3483	1352	5.25409	P140	ATACTTCCAGGAAGTC-1	0	0	NK cells
4746	1613	7.90139	P140	ATAGACCCACACTGGC-1	0	0	NK cells
8678	462	0.818161	P140	ATAGACCCAGCCATTA-1	17	17	Plasma cells
462	321	8.65801	P140	ATAGACCTCACCGCTT-1	2	2	PDAC
4306	1314	9.28936	P140	ATAGACCTCCGTTGGG-1	6	6	B cells
331	210	2.71903	P140	ATAGAGAAGCTCTGTA-1	9	9	Neutrophils
4706	1445	6.48109	P140	ATAGAGAAGGGTTTCT-1	10	10	B cells
3283	1541	3.86841	P140	ATAGAGACACAGCTTA-1	0	0	NK cells
6367	1687	8.41841	P140	ATAGAGACACCATTCC-1	6	6	B cells
8670	2055	8.32757	P140	ATAGAGAGTGTTAAAG-1	26	26	B cells
5134	2166	5.2201	P140	ATAGAGATCCGTCCTA-1	4	4	CD8+ T cells
6574	1963	9.79617	P140	ATAGGCTAGCCGCACT-1	6	6	B cells
3960	1442	8.78788	P140	ATAGGCTCAAAGGAGA-1	0	0	NK cells
2532	873	8.88626	P140	ATAGGCTCACCCAATA-1	15	15	Mast cells
5172	1586	7.25058	P140	ATAGGCTGTAGCTGAG-1	7	7	CD4+ T cells
638	397	2.82132	P140	ATAGGCTTCTCTTCAA-1	5	5	Macrophages
4604	1373	9.27454	P140	ATATCCTAGAGTCGAC-1	1	1	CD4+ T cells
5323	1243	6.70674	P140	ATATCCTAGTGCAGCA-1	17	17	Plasma cells
3551	1200	5.29428	P140	ATATCCTGTTCGTACA-1	1	1	CD4+ T cells
8121	2203	6.36621	P140	ATATCCTTCGGCATCG-1	6	6	B cells
6656	1652	6.12981	P140	ATCACAGCAGAACCGA-1	1	1	CD4+ T cells
446	263	6.05381	P140	ATCACAGGTTATGGTC-1	9	9	Neutrophils
5249	1757	9.03029	P140	ATCACGACAGTTGTTG-1	12	12	NK cells
5519	1423	7.55572	P140	ATCACGATCGAATGCT-1	1	1	CD4+ T cells
469	292	8.742	P140	ATCACTTAGCAACAGC-1	8	8	Fibroblasts
4755	1629	6.51945	P140	ATCACTTCACTCGATA-1	1	1	CD4+ T cells
423	314	8.98345	P140	ATCACTTTCCTGTACC-1	13	13	Endothelial cells
8180	2270	8.52078	P140	ATCAGGTAGAAGGTAG-1	7	7	CD4+ T cells
325	260	2.76923	P140	ATCAGGTAGACAACAT-1	8	8	Fibroblasts
2942	1086	8.42964	P140	ATCAGGTAGGACATCG-1	12	12	NK cells
5099	1801	4.54991	P140	ATCAGGTTCCCATTCG-1	7	7	CD4+ T cells
3606	1254	9.12368	P140	ATCATTCAGAGGACTC-1	1	1	CD4+ T cells
2316	895	7.25389	P140	ATCATTCGTAGGGTAC-1	6	6	B cells
3458	1369	5.87045	P140	ATCCACCAGAAAGCGA-1	7	7	CD4+ T cells
2759	1121	6.88655	P140	ATCCACCCAAAGAACT-1	0	0	NK cells
5201	1438	8.61373	P140	ATCCACCGTAGACGTG-1	10	10	B cells
3946	1333	5.87937	P140	ATCCACCGTTGACTGT-1	1	1	CD4+ T cells
4996	1610	4.60368	P140	ATCCACCTCACTCCGT-1	1	1	CD4+ T cells
501	320	6.58683	P140	ATCCACCTCGACACTA-1	2	2	PDAC
4767	1758	7.5729	P140	ATCCACCTCGCAGTCG-1	7	7	CD4+ T cells
2933	1164	9.71701	P140	ATCCACCTCTAAGGAA-1	12	12	NK cells
3005	224	2.12978	P140	ATCCATTAGGTCACCC-1	17	17	Plasma cells
4507	1666	6.25693	P140	ATCCCTGCAATGTTGC-1	7	7	CD4+ T cells
5830	1745	7.27273	P140	ATCCCTGGTCTCACGG-1	1	1	CD4+ T cells
7538	3002	5.00133	P140	ATCCGTCAGGTGCCTC-1	23	23	Peri-islet Schwann cells
513	288	7.01754	P140	ATCCGTCAGTGATTCC-1	9	9	Neutrophils
414	241	3.62319	P140	ATCCGTCCAAAGCAAT-1	15	15	Mast cells
5476	1736	5.20453	P140	ATCCGTCCAGCTACAT-1	6	6	B cells
612	357	8.33333	P140	ATCCGTCGTATTGGCT-1	5	5	Macrophages
916	373	3.93013	P140	ATCCTATAGGGACCAT-1	3	3	PDAC
2359	759	2.41628	P140	ATCCTATAGGGCAGAG-1	11	11	Erythrocytes
4934	1884	7.41792	P140	ATCCTATCACGACAGA-1	0	0	NK cells
4069	1361	6.78299	P140	ATCCTATGTCCTGTCT-1	10	10	B cells
401	318	1.74564	P140	ATCCTATGTGCCGTTG-1	13	13	Endothelial cells
3388	1257	9.47462	P140	ATCCTATTCGGCTTGG-1	4	4	CD8+ T cells
4736	1713	9.67061	P140	ATCGATGAGGGCTTCC-1	12	12	NK cells
4501	279	0.910909	P140	ATCGATGCAGACACAG-1	17	17	Plasma cells
3176	1236	8.91058	P140	ATCGCCTAGAGTCAGC-1	15	15	Mast cells
7130	1585	4.19355	P140	ATCGCCTCATTGGGAG-1	1	1	CD4+ T cells
4364	1617	7.40147	P140	ATCGCCTTCTCATGGA-1	12	12	NK cells
3204	1198	8.39576	P140	ATCGGATAGGTTGCCC-1	0	0	NK cells
372	220	3.22581	P140	ATCGGATAGTTGTACC-1	11	11	Erythrocytes
2329	1099	6.82696	P140	ATCGGATCACATATGC-1	0	0	NK cells
2614	1339	1.22418	P140	ATCGGATCATGTTACG-1	9	9	Neutrophils
4581	1382	8.70989	P140	ATCGGATGTAGCCAGA-1	10	10	B cells
4548	1219	8.48725	P140	ATCGGATGTAGTAAGT-1	1	1	CD4+ T cells
1045	357	6.88995	P140	ATCGGCGAGAGCAGCT-1	11	11	Erythrocytes
4813	1512	8.41471	P140	ATCGGCGCAATGGCCC-1	6	6	B cells
4194	1303	5.62709	P140	ATCGGCGCATGCCGGT-1	10	10	B cells
7443	1927	8.51807	P140	ATCGGCGGTGTCTAAC-1	6	6	B cells
3459	1118	9.97398	P140	ATCGGCGTCTCAACCC-1	6	6	B cells
319	227	7.83699	P140	ATCGTAGGTCAGTTTG-1	5	5	Macrophages
4677	1299	7.11995	P140	ATCGTCCAGAGATGCC-1	1	1	CD4+ T cells
5368	1404	7.8614	P140	ATCGTCCCAATTCACG-1	6	6	B cells
3451	1143	8.867	P140	ATCGTCCCAGACTCTA-1	4	4	CD8+ T cells
2970	1563	4.17508	P140	ATCGTCCCAGCCGTTG-1	23	23	Peri-islet Schwann cells
3617	1183	9.64888	P140	ATCGTCCTCTCGTCGT-1	6	6	B cells
466	260	4.93562	P140	ATCGTGAAGAGCATCG-1	5	5	Macrophages
3353	1475	8.6788	P140	ATCGTGACAAGCACAG-1	12	12	NK cells
3100	1301	9.41935	P140	ATCGTGAGTGAGCCAA-1	16	16	PDAC
6750	1899	4.94815	P140	ATCTCTACAAACTCTG-1	6	6	B cells
7989	2852	0.926274	P140	ATCTCTACATGCAGCC-1	14	14	Myofibroblasts
8665	2584	4.27005	P140	ATCTCTAGTGTGTGGA-1	15	15	Mast cells
6463	2118	6.90082	P140	ATCTTCAAGGCACCAA-1	12	12	NK cells
5922	1567	7.86896	P140	ATCTTCACAGTAGGAC-1	1	1	CD4+ T cells
4319	1426	6.36721	P140	ATCTTCACATAGGTAA-1	7	7	CD4+ T cells
3949	1311	9.31881	P140	ATCTTCACATGGTACT-1	1	1	CD4+ T cells
383	230	6.00522	P140	ATGAAAGAGAGAGGTA-1	11	11	Erythrocytes
7049	2166	7.49042	P140	ATGAAAGAGAGCCGTA-1	7	7	CD4+ T cells
6895	1976	8.0203	P140	ATGAAAGAGCGCCATC-1	26	26	B cells
6671	2079	8.33458	P140	ATGAAAGCAATCAGCT-1	4	4	CD8+ T cells
3718	1310	7.47714	P140	ATGAAAGGTACCGTGC-1	6	6	B cells
3612	1290	6.25692	P140	ATGAAAGGTATAATGG-1	7	7	CD4+ T cells
4183	1349	6.55032	P140	ATGAAAGGTTCAACGT-1	0	0	NK cells
463	311	0.431965	P140	ATGAAAGGTTTGACAC-1	5	5	Macrophages
6631	2380	6.22832	P140	ATGAAAGTCTTCCAGC-1	21	21	Monocytes
700	344	8.28571	P140	ATGACCAAGCTAAATG-1	8	8	Fibroblasts
1332	333	8.48348	P140	ATGACCACACGAGGAT-1	17	17	Plasma cells
878	351	4.32802	P140	ATGAGGGCAAGTGCAG-1	11	11	Erythrocytes
2466	902	7.98865	P140	ATGAGGGGTATCGAAA-1	1	1	CD4+ T cells
610	433	7.54098	P140	ATGATCGAGAAGATCT-1	15	15	Mast cells
3976	1280	7.36922	P140	ATGATCGAGACTAGAT-1	6	6	B cells
943	395	9.65005	P140	ATGATCGAGCGTATAA-1	11	11	Erythrocytes
2835	1056	6.63139	P140	ATGATCGAGTACGAGC-1	1	1	CD4+ T cells
991	471	4.33905	P140	ATGATCGCACTCAAGT-1	1	1	CD4+ T cells
370	241	7.2973	P140	ATGATCGGTTAGGACG-1	5	5	Macrophages
4915	2035	7.26348	P140	ATGATCGGTTCCTTGC-1	14	14	Myofibroblasts
3030	1151	1.74917	P140	ATGCATGAGAAAGTCT-1	5	5	Macrophages
851	413	2.82021	P140	ATGCATGAGGGACAGG-1	5	5	Macrophages
504	245	2.57937	P140	ATGCATGCACCCAACG-1	11	11	Erythrocytes
6597	1688	9.09504	P140	ATGCATGCAGTTACCA-1	6	6	B cells
4095	1559	8.10745	P140	ATGCATGGTGAGAACC-1	1	1	CD4+ T cells
318	227	1.57233	P140	ATGCATGGTGGACTGA-1	5	5	Macrophages
4289	1620	6.08533	P140	ATGCATGGTTCTAACG-1	12	12	NK cells
676	398	2.21893	P140	ATGCATGTCACCCTCA-1	13	13	Endothelial cells
5383	1456	6.76203	P140	ATGCCTCAGTCGCCAC-1	1	1	CD4+ T cells
4893	1745	6.47864	P140	ATGCCTCCACGACCTG-1	0	0	NK cells
361	224	4.98615	P140	ATGCCTCCACTTGTGA-1	9	9	Neutrophils
3393	1255	8.25228	P140	ATGCCTCCAGTTTCGA-1	7	7	CD4+ T cells
511	307	8.41487	P140	ATGCCTCCATCCTAAG-1	2	2	PDAC
4535	599	7.27674	P140	ATGCCTCGTCGTTATG-1	17	17	Plasma cells
8078	2134	9.44541	P140	ATGCCTCTCGTTCTGC-1	6	6	B cells
3983	1664	3.16344	P140	ATGCGATAGACCAAGC-1	7	7	CD4+ T cells
4805	1175	0.208117	P140	ATGCGATGTATCGATC-1	11	11	Erythrocytes
4898	1385	9.94283	P140	ATGCGATTCCTACTGC-1	1	1	CD4+ T cells
2556	346	1.13459	P140	ATGGAGGCACTATCGA-1	17	17	Plasma cells
2921	1224	5.68299	P140	ATGGAGGCATGGAAGC-1	0	0	NK cells
3396	1450	8.00942	P140	ATGGAGGGTGGTCCCA-1	4	4	CD8+ T cells
5459	1712	8.86609	P140	ATGGAGGGTTTCTATC-1	6	6	B cells
3525	1207	8.14184	P140	ATGGAGGTCATCGTAG-1	6	6	B cells
6830	1814	8.68228	P140	ATGGATCGTACCAGAG-1	6	6	B cells
1940	221	1.23711	P140	ATGGGAGTCAAACCCA-1	17	17	Plasma cells
335	240	2.98507	P140	ATGGGAGTCCCAGGCA-1	11	11	Erythrocytes
6636	2001	9.84027	P140	ATGGGTTAGCACCGAA-1	6	6	B cells
939	444	0.319489	P140	ATGGGTTTCATTCGGA-1	5	5	Macrophages
4491	1654	6.70229	P140	ATGGGTTTCCGCACGA-1	7	7	CD4+ T cells
3135	1121	9.56938	P140	ATGGGTTTCTATCGGA-1	2	2	PDAC
4611	1477	8.11104	P140	ATGGGTTTCTCCATAT-1	6	6	B cells
3701	1490	6.0254	P140	ATGGTTGAGTCCTGTA-1	7	7	CD4+ T cells
374	224	9.35829	P140	ATGGTTGGTACAAGTA-1	2	2	PDAC
3060	1065	9.77124	P140	ATGGTTGGTAGTGGCA-1	10	10	B cells
4439	1396	6.21762	P140	ATGGTTGGTTAAGACA-1	1	1	CD4+ T cells
936	380	6.51709	P140	ATGGTTGTCCGGGACT-1	11	11	Erythrocytes
9162	2460	6.41781	P140	ATGTCCCAGACCGCCT-1	6	6	B cells
857	380	2.80047	P140	ATGTCCCAGCAATTCC-1	5	5	Macrophages
5430	2029	5.26703	P140	ATGTCCCCAATTTCTC-1	7	7	CD4+ T cells
3615	1233	6.00277	P140	ATGTCCCGTCATGGCC-1	12	12	NK cells
5412	1704	9.12786	P140	ATGTCCCTCCTATGGA-1	6	6	B cells
6173	2016	7.14401	P140	ATGTCTTAGGCGTTAG-1	4	4	CD8+ T cells
6974	2224	5.23373	P140	ATGTCTTCAAAGGCTG-1	15	15	Mast cells
6381	1906	9.51262	P140	ATGTCTTCACGAGGAT-1	6	6	B cells
3642	1449	2.7732	P140	ATGTCTTCAGGAATAT-1	7	7	CD4+ T cells
5138	1592	7.9603	P140	ATGTCTTCAGGTTCGC-1	6	6	B cells
1820	727	8.24176	P140	ATGTCTTTCCATACAG-1	24	24	Islet cells
3093	1191	4.10605	P140	ATGTCTTTCCATAGAC-1	0	0	NK cells
354	228	7.34463	P140	ATTACCTCATCATCCC-1	11	11	Erythrocytes
5391	1964	8.53274	P140	ATTACTCAGCACGATG-1	9	9	Neutrophils
468	369	9.40171	P140	ATTACTCCAGCATCTA-1	13	13	Endothelial cells
3054	1218	7.36739	P140	ATTACTCCATCATTGG-1	4	4	CD8+ T cells
4154	1580	5.17573	P140	ATTACTCGTATTTCTC-1	7	7	CD4+ T cells
621	271	2.73752	P140	ATTACTCGTGGTACAG-1	3	3	PDAC
1756	306	0.797267	P140	ATTACTCGTGTTCCAA-1	17	17	Plasma cells
3305	1148	9.98487	P140	ATTACTCGTTCAACGT-1	0	0	NK cells
2363	226	2.07364	P140	ATTACTCGTTCTCTCG-1	17	17	Plasma cells
453	271	9.27152	P140	ATTACTCTCATCACTT-1	8	8	Fibroblasts
3747	1445	7.25914	P140	ATTACTCTCATGCTAG-1	1	1	CD4+ T cells
6601	1692	6.7111	P140	ATTATCCAGGGAGTTC-1	6	6	B cells
6280	1914	8.07325	P140	ATTATCCGTCAGATTC-1	6	6	B cells
586	358	9.04437	P140	ATTATCCGTCTCTCAC-1	5	5	Macrophages
396	210	4.54545	P140	ATTATCCTCAACTGGT-1	11	11	Erythrocytes
5239	1929	7.27238	P140	ATTCACTAGGCCTGAA-1	4	4	CD8+ T cells
7949	1857	5.47239	P140	ATTCACTCACACCTGG-1	1	1	CD4+ T cells
4091	1446	8.11538	P140	ATTCACTCACTCACTC-1	7	7	CD4+ T cells
3258	1212	6.96746	P140	ATTCACTCATGACACT-1	1	1	CD4+ T cells
4965	1714	8.41893	P140	ATTCACTGTAAGCTCT-1	6	6	B cells
2058	994	6.51118	P140	ATTCACTGTCGTATGT-1	6	6	B cells
6239	2429	3.39798	P140	ATTCACTTCAGCGTCG-1	14	14	Myofibroblasts
3333	1423	6.39064	P140	ATTCACTTCGAACTCA-1	4	4	CD8+ T cells
8171	1972	9.24	P140	ATTCAGGAGCGAATGC-1	6	6	B cells
8517	2297	8.25408	P140	ATTCAGGAGCGAGTAC-1	21	21	Monocytes
2529	987	9.45038	P140	ATTCAGGAGTCCCAAT-1	9	9	Neutrophils
5328	1580	8.67117	P140	ATTCAGGCACAGACGA-1	6	6	B cells
3921	832	1.93828	P140	ATTCAGGGTTAAGGAT-1	24	24	Islet cells
4979	1727	8.95762	P140	ATTCATCAGAGGTTAT-1	7	7	CD4+ T cells
738	480	5.28455	P140	ATTCATCCATCCTATT-1	8	8	Fibroblasts
3337	1340	9.97902	P140	ATTCATCGTACGTAGG-1	0	0	NK cells
1408	417	7.10227	P140	ATTCATCGTATCGAAA-1	11	11	Erythrocytes
3882	1360	4.66255	P140	ATTCATCTCCATTTCA-1	1	1	CD4+ T cells
3059	1173	7.22458	P140	ATTCATCTCTACTATC-1	10	10	B cells
4987	1853	6.1159	P140	ATTCCATAGAAGCCAC-1	7	7	CD4+ T cells
5733	1797	6.76784	P140	ATTCCATAGACTCTTG-1	1	1	CD4+ T cells
6052	1697	9.9967	P140	ATTCCATAGTTCTACG-1	1	1	CD4+ T cells
1865	780	8.31099	P140	ATTCCATAGTTGAAGT-1	14	14	Myofibroblasts
4301	1477	7.69588	P140	ATTCCATGTTATGACC-1	15	15	Mast cells
1949	1188	4.10467	P140	ATTCCATTCAGCAATC-1	18	18	Fibroblasts
5749	1844	8.55801	P140	ATTCCATTCCAACTAG-1	6	6	B cells
7534	2167	2.80064	P140	ATTCCATTCGGAATGG-1	19	19	Dendritic cells
9510	2319	9.55836	P140	ATTCCCGAGAGGGTGG-1	10	10	B cells
4390	1489	9.15718	P140	ATTCCCGGTACCCACG-1	6	6	B cells
912	304	9.86842	P140	ATTCCCGGTCCTGAAT-1	11	11	Erythrocytes
343	242	4.37318	P140	ATTCCCGGTTCACCGG-1	8	8	Fibroblasts
4006	307	1.44783	P140	ATTCCCGTCCGCAGTG-1	17	17	Plasma cells
7297	2054	8.3596	P140	ATTCCCGTCGCTAAAC-1	10	10	B cells
718	384	1.11421	P140	ATTCCCGTCTAGGCCG-1	11	11	Erythrocytes
3806	1185	8.25013	P140	ATTCCCGTCTTTGCAT-1	6	6	B cells
6039	1575	8.47822	P140	ATTCCTACACCTCTGT-1	1	1	CD4+ T cells
498	356	8.03213	P140	ATTCCTACATGTAACC-1	5	5	Macrophages
5882	1960	8.84053	P140	ATTCCTATCAAAGACA-1	7	7	CD4+ T cells
3458	1523	4.3956	P140	ATTCCTATCGACCAAT-1	7	7	CD4+ T cells
562	291	8.54093	P140	ATTCGTTAGGTTTGAA-1	8	8	Fibroblasts
8106	2919	6.02023	P140	ATTCGTTAGTAGACCG-1	18	18	Fibroblasts
385	267	9.35065	P140	ATTCGTTCACATAGCT-1	5	5	Macrophages
3834	1440	5.42514	P140	ATTCGTTCATGACTCA-1	0	0	NK cells
4335	1598	8.02768	P140	ATTCGTTGTACACTCA-1	7	7	CD4+ T cells
7379	2098	7.50779	P140	ATTCGTTGTACCTAAC-1	7	7	CD4+ T cells
6647	1749	7.53723	P140	ATTCGTTGTATCACCA-1	6	6	B cells
3586	1314	5.68879	P140	ATTCGTTTCTTCACAT-1	7	7	CD4+ T cells
3639	1455	5.27617	P140	ATTCTACAGGCCCACT-1	0	0	NK cells
3833	1407	4.66997	P140	ATTCTACAGTTACGGG-1	10	10	B cells
3214	1214	6.19166	P140	ATTCTACGTTGGAGGT-1	1	1	CD4+ T cells
5883	1520	6.25531	P140	ATTCTTGAGGCTAGCA-1	7	7	CD4+ T cells
3854	1273	6.40893	P140	ATTCTTGCATAGACTC-1	0	0	NK cells
6005	2254	2.64779	P140	ATTCTTGGTACGGCAA-1	19	19	Dendritic cells
542	340	6.08856	P140	ATTCTTGTCCGTCAAA-1	5	5	Macrophages
3885	1460	5.53411	P140	ATTCTTGTCTACTCAT-1	7	7	CD4+ T cells
4089	1307	6.62754	P140	ATTGGGTAGTCACGAG-1	7	7	CD4+ T cells
783	454	1.14943	P140	ATTGGGTGTACAGAGC-1	5	5	Macrophages
5828	1700	7.87577	P140	ATTGGGTTCCATCTCG-1	10	10	B cells
4511	1408	5.60851	P140	ATTGGGTTCGATTCCC-1	7	7	CD4+ T cells
7657	2151	9.83414	P140	ATTGTTCAGAAACACT-1	6	6	B cells
4361	1238	6.5352	P140	ATTGTTCAGCGACTGA-1	7	7	CD4+ T cells
4526	1568	5.92134	P140	ATTGTTCCATTCACCC-1	1	1	CD4+ T cells
3178	1204	6.98553	P140	ATTTACCCAAATTGCC-1	12	12	NK cells
4028	1573	8.6147	P140	ATTTACCGTAGTACGG-1	1	1	CD4+ T cells
4441	1702	6.07971	P140	ATTTACCGTCAAAGAT-1	12	12	NK cells
322	219	6.21118	P140	ATTTCACAGATCCCGC-1	11	11	Erythrocytes
4239	1304	6.46379	P140	ATTTCACCAAATGGTA-1	6	6	B cells
9449	3617	1.05831	P140	ATTTCACCAATCTCTT-1	20	20	Endothelial cells
5530	1710	9.18626	P140	ATTTCACGTCCTGGGT-1	10	10	B cells
721	337	6.24133	P140	ATTTCACGTCTTCCGT-1	11	11	Erythrocytes
4931	1245	7.76719	P140	ATTTCACGTTGTTGAC-1	6	6	B cells
7351	2299	6.0672	P140	ATTTCACTCCTGGCTT-1	6	6	B cells
2853	1202	5.43288	P140	ATTTCACTCGAAACAA-1	0	0	NK cells
1594	829	9.28482	P140	ATTTCACTCTCACTCG-1	0	0	NK cells
2146	683	1.21156	P140	ATTTCTGAGGGACCAT-1	11	11	Erythrocytes
5502	2058	9.19666	P140	ATTTCTGCAGCGCGTT-1	7	7	CD4+ T cells
5248	1498	9.27973	P140	ATTTCTGCAGGATCTT-1	1	1	CD4+ T cells
4558	1121	9.5656	P140	ATTTCTGGTGTGTCGC-1	7	7	CD4+ T cells
1188	477	4.46128	P140	ATTTCTGGTTACCCTC-1	11	11	Erythrocytes
3663	1229	5.54191	P140	ATTTCTGTCAGCTAGT-1	10	10	B cells
8293	2557	6.90944	P140	ATTTCTGTCGACGACC-1	5	5	Macrophages
2924	1127	5.95075	P140	ATTTCTGTCTCTCGCA-1	1	1	CD4+ T cells
8452	2356	7.12257	P140	ATTTCTGTCTTCGACC-1	6	6	B cells
5486	1459	7.61939	P140	CAAAGAACAGGACGAT-1	6	6	B cells
4125	1454	9.04242	P140	CAAAGAATCGTTATCT-1	7	7	CD4+ T cells
4237	1471	7.00968	P140	CAACAACAGCTGAGCA-1	1	1	CD4+ T cells
2346	742	1.91816	P140	CAACAACCATAATGCC-1	5	5	Macrophages
4448	1434	7.41906	P140	CAACAACCATCCGTGG-1	7	7	CD4+ T cells
661	323	6.65658	P140	CAACAGTCAAGAGTTA-1	5	5	Macrophages
410	215	7.07317	P140	CAACCAAAGCATTGTC-1	5	5	Macrophages
4071	1151	6.65684	P140	CAACCAATCATGGTAC-1	5	5	Macrophages
6252	1758	7.21369	P140	CAACCAATCCAATCTT-1	1	1	CD4+ T cells
798	339	2.38095	P140	CAACCAATCCAGCTCT-1	5	5	Macrophages
3719	1417	6.82979	P140	CAACCAATCGCCAATA-1	0	0	NK cells
8341	2744	8.59609	P140	CAACCAATCGTTCTCG-1	21	21	Monocytes
4354	845	2.73312	P140	CAACCTCAGAGCCCAA-1	24	24	Islet cells
4712	1410	8.12818	P140	CAACCTCGTAGGAGTC-1	6	6	B cells
6599	1625	5.87968	P140	CAACCTCTCACAACCA-1	7	7	CD4+ T cells
3718	1327	7.82679	P140	CAACGATCACAGCCTG-1	6	6	B cells
3514	1206	4.72396	P140	CAACGATCAGTTGAAA-1	12	12	NK cells
9000	2489	9.28889	P140	CAACGGCAGACCGTTT-1	5	5	Macrophages
768	334	3.125	P140	CAACGGCAGCATCAAA-1	11	11	Erythrocytes
3493	1257	7.30031	P140	CAACGGCAGTGAGTGC-1	1	1	CD4+ T cells
9694	3077	3.24943	P140	CAACGGCCAAGGATGC-1	18	18	Fibroblasts
4088	1499	7.82779	P140	CAACGGCTCACCCTGT-1	0	0	NK cells
4940	1497	9.61538	P140	CAACGGCTCTCGTCAC-1	7	7	CD4+ T cells
2386	1090	8.42414	P140	CAAGACTCAAATCAGA-1	0	0	NK cells
3293	1258	5.98239	P140	CAAGACTCACATGGTT-1	7	7	CD4+ T cells
367	229	7.62943	P140	CAAGACTCACTGAGGA-1	5	5	Macrophages
4075	1222	6.52761	P140	CAAGACTGTCCAGGTC-1	6	6	B cells
1946	320	2.20966	P140	CAAGAGGCATTGAAGA-1	17	17	Plasma cells
5821	1844	9.07061	P140	CAAGAGGGTCTAGTGT-1	10	10	B cells
6073	1652	8.94122	P140	CAAGAGGGTCTTCTAT-1	6	6	B cells
5078	1610	6.79401	P140	CAAGAGGGTGAGAACC-1	7	7	CD4+ T cells
2715	1213	4.75138	P140	CAAGAGGTCCGTGGGT-1	0	0	NK cells
4159	1449	9.76196	P140	CAAGAGGTCCTTCTGG-1	6	6	B cells
4743	1809	7.06304	P140	CAAGAGGTCGAAGGAC-1	4	4	CD8+ T cells
7796	3174	7.54233	P140	CAAGCTAGTGCGAGTA-1	20	20	Endothelial cells
4917	1678	8.01302	P140	CAAGCTATCTTTCCGG-1	6	6	B cells
5284	2016	6.16957	P140	CAAGGGAAGGCGAACT-1	7	7	CD4+ T cells
4607	1359	3.99392	P140	CAAGGGACAATCTCGA-1	1	1	CD4+ T cells
3418	1219	9.7718	P140	CAAGGGACATGAATCC-1	0	0	NK cells
2509	835	6.81546	P140	CAAGGGAGTAGTCTGT-1	10	10	B cells
2787	1164	7.92967	P140	CAAGGGAGTCCCTCAT-1	6	6	B cells
3722	1486	5.29285	P140	CAAGGGAGTGACGCCT-1	0	0	NK cells
2388	840	7.99832	P140	CAAGGGATCGTCCATC-1	7	7	CD4+ T cells
632	315	5.6962	P140	CAATACGAGCAATAAC-1	15	15	Mast cells
1515	731	5.47855	P140	CAATACGAGCTCATAC-1	9	9	Neutrophils
6596	1899	6.57975	P140	CAATACGCAATGTGGG-1	6	6	B cells
7427	1911	8.02477	P140	CAATACGCATGTACGT-1	6	6	B cells
3862	1389	9.70999	P140	CAATACGGTAACAGTA-1	1	1	CD4+ T cells
4478	1663	7.34703	P140	CAATACGGTAGCTGTT-1	6	6	B cells
5391	1720	7.92061	P140	CAATCGAAGAGCATTA-1	6	6	B cells
5835	1634	6.99229	P140	CAATCGAAGCCTTCTC-1	7	7	CD4+ T cells
340	208	1.17647	P140	CAATCGACATCAGTGT-1	5	5	Macrophages
5910	1557	9.61083	P140	CAATCGACATGCAGCC-1	6	6	B cells
1304	782	0.843558	P140	CAATCGATCATCTACT-1	24	24	Islet cells
3296	1094	8.16141	P140	CAATGACCAACACAAA-1	1	1	CD4+ T cells
4209	1361	8.90948	P140	CAATGACGTAGATTAG-1	7	7	CD4+ T cells
5909	1623	8.46167	P140	CAATGACTCAAAGAAC-1	6	6	B cells
9644	3214	8.33679	P140	CAATTTCCAGGGAGAG-1	18	18	Fibroblasts
324	256	5.8642	P140	CAATTTCGTACGATTC-1	2	2	PDAC
4064	1372	6.34843	P140	CAATTTCGTATAATGG-1	1	1	CD4+ T cells
5664	1491	7.87429	P140	CAATTTCTCACGACTA-1	7	7	CD4+ T cells
3369	1405	8.07361	P140	CAATTTCTCGCTAGCG-1	12	12	NK cells
749	336	1.46862	P140	CACAACAGTAGGTACG-1	11	11	Erythrocytes
4871	1417	7.30856	P140	CACAACAGTATGTCCA-1	1	1	CD4+ T cells
8129	2602	5.91709	P140	CACAACATCGAAGTGG-1	5	5	Macrophages
4129	1314	5.01332	P140	CACAACATCTGTCCGT-1	10	10	B cells
6100	1865	4.98361	P140	CACACAAAGATAACGT-1	6	6	B cells
471	286	5.9448	P140	CACACAACACCGTCTT-1	5	5	Macrophages
940	491	8.93617	P140	CACACAACATTGGCAT-1	5	5	Macrophages
8323	2685	7.60543	P140	CACACAAGTAGATTGA-1	5	5	Macrophages
6284	1288	6.36537	P140	CACACAAGTGTCACAT-1	24	24	Islet cells
3659	1288	9.15551	P140	CACACAAGTGTTTCTT-1	1	1	CD4+ T cells
3894	1518	7.03647	P140	CACAGATAGACCTCCG-1	1	1	CD4+ T cells
2934	1217	7.56646	P140	CACAGATAGCTGAGCA-1	0	0	NK cells
3871	1443	8.0341	P140	CACAGATCAGGCATGA-1	7	7	CD4+ T cells
1919	883	4.53361	P140	CACAGATGTCTTCATT-1	5	5	Macrophages
4124	1663	9.62658	P140	CACAGATGTTAGAGTA-1	4	4	CD8+ T cells
1125	212	3.37778	P140	CACAGATTCAAGCCAT-1	11	11	Erythrocytes
3066	1241	6.22962	P140	CACAGATTCTGTCCCA-1	1	1	CD4+ T cells
729	351	6.31001	P140	CACAGGCCAGATTAAG-1	5	5	Macrophages
6019	2058	8.85529	P140	CACAGGCTCCATACTT-1	4	4	CD8+ T cells
359	261	6.40669	P140	CACAGGCTCCGTGGGT-1	5	5	Macrophages
3146	1157	7.59695	P140	CACAGGCTCCTAAGTG-1	0	0	NK cells
3527	1390	7.40006	P140	CACAGGCTCTGCGAGC-1	7	7	CD4+ T cells
6736	1898	8.87767	P140	CACAGGCTCTGGACCG-1	6	6	B cells
4489	1445	8.08643	P140	CACATGAAGCCATTGT-1	1	1	CD4+ T cells
466	251	3.43348	P140	CACATGAAGGACAAGA-1	5	5	Macrophages
758	370	8.97098	P140	CACATGAAGTCTCCTC-1	2	2	PDAC
3659	372	0.929216	P140	CACATGAGTACAGTTC-1	17	17	Plasma cells
553	276	6.69078	P140	CACATGAGTTTACCAG-1	5	5	Macrophages
3066	1188	7.2407	P140	CACCAAAAGGTTGGAC-1	6	6	B cells
6001	2054	6.36561	P140	CACCGTTGTTCACGAT-1	12	12	NK cells
3775	1096	6.4106	P140	CACCGTTGTTCTAACG-1	7	7	CD4+ T cells
1548	745	9.36693	P140	CACGAATAGACTCGAG-1	10	10	B cells
6719	2388	5.59607	P140	CACGAATGTGGTGATG-1	7	7	CD4+ T cells
3870	1544	6.43411	P140	CACGAATGTGTCCTAA-1	0	0	NK cells
5040	1384	3.39286	P140	CACGGGTAGACTCAAA-1	1	1	CD4+ T cells
8592	691	0.232775	P140	CACGGGTCATGAATAG-1	17	17	Plasma cells
3816	1406	9.85325	P140	CACGGGTGTTGCGTAT-1	7	7	CD4+ T cells
4672	1782	4.53767	P140	CACGGGTTCAGACCGC-1	7	7	CD4+ T cells
3315	257	1.62896	P140	CACGTGGAGAGAGGTA-1	17	17	Plasma cells
2051	229	2.43784	P140	CACGTGGCAACACAAA-1	17	17	Plasma cells
3198	1359	6.50407	P140	CACGTTCAGCTTAAGA-1	7	7	CD4+ T cells
4119	1465	8.35154	P140	CACGTTCAGGTTATAG-1	4	4	CD8+ T cells
517	294	4.44874	P140	CACGTTCCAGCTAACT-1	5	5	Macrophages
5926	1506	7.17179	P140	CACGTTCCATGCCGGT-1	1	1	CD4+ T cells
9050	2487	5.71271	P140	CACGTTCTCGACGACC-1	7	7	CD4+ T cells
4861	1490	9.2985	P140	CACGTTCTCGGAATTC-1	10	10	B cells
6508	2045	4.36386	P140	CACGTTCTCTGAATGC-1	15	15	Mast cells
3655	1225	9.35705	P140	CACTAAGCATCTTAGG-1	1	1	CD4+ T cells
605	296	3.63636	P140	CACTGAAAGCACTAGG-1	17	17	Plasma cells
1448	227	4.07459	P140	CACTGAAAGCATGAAT-1	17	17	Plasma cells
4368	1404	7.62363	P140	CACTGAAAGCTGAGCA-1	7	7	CD4+ T cells
838	372	4.17661	P140	CACTGAAGTCAACACT-1	11	11	Erythrocytes
5027	1468	9.9264	P140	CACTGAAGTGATGTAA-1	1	1	CD4+ T cells
7351	2563	6.63855	P140	CACTGGGAGAAACCCG-1	14	14	Myofibroblasts
5396	1591	5.72646	P140	CACTGGGCAACGACAG-1	7	7	CD4+ T cells
3474	1364	8.66436	P140	CACTGGGGTCTTCTAT-1	21	21	Monocytes
4834	1548	8.75052	P140	CACTGGGTCTACCTTA-1	10	10	B cells
321	237	7.16511	P140	CACTGTCAGCTACGTT-1	14	14	Myofibroblasts
9971	2819	6.90001	P140	CACTGTCAGTATAACG-1	21	21	Monocytes
3191	1298	6.70636	P140	CACTGTCCAGGCACTC-1	4	4	CD8+ T cells
3976	1280	7.19316	P140	CACTGTCTCCGTGCGA-1	7	7	CD4+ T cells
4961	1217	6.75267	P140	CACTTCGCAGTGGGTA-1	1	1	CD4+ T cells
770	348	9.61039	P140	CAGAGCCAGATGAACT-1	5	5	Macrophages
5732	1551	5.05932	P140	CAGAGCCAGCTTACGT-1	6	6	B cells
4798	1301	8.8787	P140	CAGATACAGTCGGCCT-1	6	6	B cells
618	217	9.87055	P140	CAGATACCATTCGGGC-1	11	11	Erythrocytes
403	297	8.18859	P140	CAGATACGTGGCAACA-1	11	11	Erythrocytes
3560	1173	7.41573	P140	CAGATACGTTTCGTTT-1	1	1	CD4+ T cells
706	268	5.52408	P140	CAGATCAGTGGAAATT-1	11	11	Erythrocytes
314	250	8.28025	P140	CAGATCATCAACGCTA-1	8	8	Fibroblasts
5172	1744	9.12606	P140	CAGATCATCTGCACCT-1	7	7	CD4+ T cells
5774	1693	5.33426	P140	CAGATTGCAGAAGCTG-1	6	6	B cells
1208	561	7.28477	P140	CAGATTGTCGTCCTCA-1	11	11	Erythrocytes
8194	2532	5.79692	P140	CAGATTGTCGTGGTAT-1	15	15	Mast cells
8717	3136	5.78181	P140	CAGCAATAGGGCAGGA-1	19	19	Dendritic cells
506	275	7.70751	P140	CAGCAATTCGGATTAC-1	5	5	Macrophages
5933	1785	9.92752	P140	CAGCAATTCTATTCGT-1	6	6	B cells
3205	1246	3.83775	P140	CAGCAATTCTTCCAGC-1	1	1	CD4+ T cells
3960	1314	8.93939	P140	CAGCACGAGAATAGTC-1	10	10	B cells
4590	1461	4.85839	P140	CAGCACGAGAGCTGCA-1	12	12	NK cells
4084	1662	5.77865	P140	CAGCACGCAGCTGCCA-1	7	7	CD4+ T cells
4034	1365	9.54388	P140	CAGCACGCATTGAGCT-1	1	1	CD4+ T cells
4845	1552	8.00826	P140	CAGCACGGTTTCTTAC-1	0	0	NK cells
391	255	5.37084	P140	CAGCACGTCCCAGCGA-1	5	5	Macrophages
6467	1867	8.38101	P140	CAGCACGTCCGTAATG-1	6	6	B cells
759	339	1.18577	P140	CAGCACGTCCTAGAGT-1	5	5	Macrophages
3700	1143	7.56757	P140	CAGCACGTCTAGCCTC-1	1	1	CD4+ T cells
5246	1514	9.18795	P140	CAGCAGCAGCAGAAAG-1	6	6	B cells
4468	1461	9.89257	P140	CAGCAGCCATAATGAG-1	6	6	B cells
991	375	6.35721	P140	CAGCAGCCATGGTACT-1	17	17	Plasma cells
2951	1204	3.49034	P140	CAGCAGCGTACCGTGC-1	0	0	NK cells
574	302	9.40767	P140	CAGCAGCTCTATCCAT-1	17	17	Plasma cells
6991	2596	8.0103	P140	CAGCCAGAGTGGTTCT-1	14	14	Myofibroblasts
1007	627	8.143	P140	CAGCCAGCACGGTAGA-1	14	14	Myofibroblasts
6212	2294	5.15132	P140	CAGCCAGCATGACGTT-1	21	21	Monocytes
3255	1045	7.95699	P140	CAGCCAGGTACAACGG-1	6	6	B cells
3791	1298	7.96624	P140	CAGCGTGGTCAAGGCA-1	6	6	B cells
520	260	5.76923	P140	CAGCGTGTCGGAATGG-1	5	5	Macrophages
3805	1192	8.56767	P140	CAGGGCTTCAAGCCGC-1	7	7	CD4+ T cells
4140	1435	8.86473	P140	CAGGGCTTCCCTGTTG-1	1	1	CD4+ T cells
7041	2248	8.91919	P140	CAGGGCTTCGGCTGTG-1	14	14	Myofibroblasts
2195	1066	8.01822	P140	CAGGGCTTCGTGGTAT-1	4	4	CD8+ T cells
7284	1750	7.9352	P140	CAGGGCTTCTCGCCTA-1	10	10	B cells
3609	1507	1.60709	P140	CAGGTATAGACCATTC-1	7	7	CD4+ T cells
6898	1791	9.42302	P140	CAGGTATAGATTGACA-1	1	1	CD4+ T cells
5017	1696	8.01276	P140	CAGGTATAGCTAATGA-1	0	0	NK cells
2495	1131	6.81363	P140	CAGGTATGTATCGTGT-1	7	7	CD4+ T cells
3504	1405	9.33219	P140	CAGGTATGTGCGTGCT-1	7	7	CD4+ T cells
2486	1022	0.643604	P140	CAGGTATTCCATTTGT-1	15	15	Mast cells
9141	2784	6.41068	P140	CAGGTATTCCTTATGT-1	21	21	Monocytes
7242	2098	7.18034	P140	CAGTGCGAGCAGAAAG-1	26	26	B cells
348	252	4.31034	P140	CAGTGCGAGCCTGTGC-1	3	3	PDAC
835	537	4.43114	P140	CAGTGCGAGTTCCATG-1	24	24	Islet cells
2229	895	8.43428	P140	CAGTGCGCATCACGGC-1	0	0	NK cells
7773	2583	3.43497	P140	CAGTGCGGTACCTGTA-1	15	15	Mast cells
2386	963	8.08885	P140	CAGTTAGGTGTCTTCC-1	0	0	NK cells
6319	2015	9.62178	P140	CAGTTAGTCACGAACT-1	12	12	NK cells
489	235	8.17996	P140	CAGTTAGTCGACACTA-1	11	11	Erythrocytes
6516	1851	7.15163	P140	CAGTTCCCAACCCGCA-1	1	1	CD4+ T cells
3841	1364	7.73236	P140	CAGTTCCCACCTAAAC-1	10	10	B cells
3783	1179	5.84192	P140	CAGTTCCCAGTGCCTG-1	1	1	CD4+ T cells
3935	1490	5.54003	P140	CAGTTCCCATCATTTC-1	7	7	CD4+ T cells
5031	1619	7.17551	P140	CAGTTCCTCGTTCAGA-1	7	7	CD4+ T cells
4202	1635	6.73489	P140	CAGTTCCTCTTCTAAC-1	0	0	NK cells
3680	1468	4.91848	P140	CATAAGCCAGATAAAC-1	6	6	B cells
9014	2515	8.86399	P140	CATAAGCCATCACAGT-1	26	26	B cells
6242	1690	9.17975	P140	CATAAGCTCGACCAAT-1	7	7	CD4+ T cells
4237	1210	7.26929	P140	CATAAGCTCTGCAGCG-1	1	1	CD4+ T cells
4696	1407	8.32624	P140	CATAAGCTCTTAGCCC-1	6	6	B cells
5325	1932	5.8216	P140	CATACAGAGAATTGTG-1	19	19	Dendritic cells
3745	1017	7.66355	P140	CATACAGAGCGCCTCA-1	7	7	CD4+ T cells
5115	1596	6.47116	P140	CATACAGCAGGGAGAG-1	1	1	CD4+ T cells
4920	1405	5.42683	P140	CATACAGTCACTAGCA-1	6	6	B cells
489	355	5.93047	P140	CATACAGTCATCTGTT-1	8	8	Fibroblasts
4674	1585	9.09285	P140	CATACAGTCTCCTGAC-1	1	1	CD4+ T cells
340	206	9.11765	P140	CATACAGTCTTTGCGC-1	11	11	Erythrocytes
3490	1315	5.10029	P140	CATACCCAGAGAGTTT-1	0	0	NK cells
5021	1819	3.78411	P140	CATACCCGTACGGTTT-1	7	7	CD4+ T cells
4628	343	2.89542	P140	CATACCCGTTGTATGC-1	17	17	Plasma cells
1033	473	1.93611	P140	CATACCCTCCTACTGC-1	5	5	Macrophages
3290	1232	6.68693	P140	CATACCCTCGGCGATC-1	1	1	CD4+ T cells
3204	1219	4.36954	P140	CATACCCTCTGGGTCG-1	1	1	CD4+ T cells
335	231	9.55224	P140	CATACTTAGCGAGGAG-1	9	9	Neutrophils
8884	2318	9.12877	P140	CATACTTAGTGCTCAT-1	5	5	Macrophages
3224	1268	8.49876	P140	CATACTTAGTTACGTC-1	7	7	CD4+ T cells
5826	1771	7.84415	P140	CATACTTCAAGACCGA-1	6	6	B cells
5473	1775	5.40837	P140	CATACTTCACCAGACC-1	19	19	Dendritic cells
643	397	5.75428	P140	CATACTTTCATGACAC-1	8	8	Fibroblasts
4335	1209	6.11303	P140	CATAGACGTAGAGACC-1	1	1	CD4+ T cells
2666	1247	1.35034	P140	CATAGACGTGTCCATA-1	4	4	CD8+ T cells
5702	1756	7.55875	P140	CATAGACTCATCACAG-1	10	10	B cells
5189	1235	5.80073	P140	CATAGACTCCGATAAC-1	7	7	CD4+ T cells
3998	1443	8.8044	P140	CATCCACAGTGCAACG-1	1	1	CD4+ T cells
4488	1095	7.77629	P140	CATCCACCAACCTATG-1	9	9	Neutrophils
2334	917	8.69751	P140	CATCCACGTTCTAAGC-1	0	0	NK cells
4661	1448	8.75349	P140	CATCCCAAGGGTGAGG-1	1	1	CD4+ T cells
6024	1692	6.80611	P140	CATCCCACAAGGCCTC-1	6	6	B cells
5424	1715	4.57227	P140	CATCCCACATACCATG-1	0	0	NK cells
658	362	5.0152	P140	CATCCCATCGTTCTAT-1	5	5	Macrophages
4133	1380	8.83136	P140	CATCCCATCTACGGTA-1	6	6	B cells
6429	1786	8.66387	P140	CATCCGTAGCACCCAC-1	6	6	B cells
407	241	7.12531	P140	CATCCGTAGCCTCTTC-1	5	5	Macrophages
1974	727	4.66059	P140	CATCCGTCACAGCCTG-1	19	19	Dendritic cells
1447	360	8.77678	P140	CATCCGTGTATCAGCT-1	2	2	PDAC
1699	1017	3.59035	P140	CATCCGTGTGGCTTGC-1	23	23	Peri-islet Schwann cells
5113	1706	6.45414	P140	CATCCGTGTTAGCTAC-1	7	7	CD4+ T cells
4131	1742	5.08351	P140	CATCGCTTCACAATGC-1	4	4	CD8+ T cells
8466	2387	5.17364	P140	CATCGCTTCACTGCTC-1	26	26	B cells
5563	1489	8.46665	P140	CATCGGGAGAATTGTG-1	5	5	Macrophages
2290	525	1.74672	P140	CATCGGGAGATCGGTG-1	11	11	Erythrocytes
350	203	8.85714	P140	CATCGGGCAGCTTTGA-1	5	5	Macrophages
6323	1856	6.92709	P140	CATCGGGGTAGTTACC-1	6	6	B cells
4077	1348	5.71499	P140	CATCGTCGTTCATCTT-1	6	6	B cells
5628	2180	2.96731	P140	CATCGTCGTTTAGAGA-1	18	18	Fibroblasts
375	292	2.93333	P140	CATGAGTAGGCACGAT-1	13	13	Endothelial cells
3619	1176	7.73694	P140	CATGAGTAGTGCACTT-1	1	1	CD4+ T cells
5953	1688	4.66991	P140	CATGAGTCACTCCTGT-1	4	4	CD8+ T cells
1644	799	6.32603	P140	CATGAGTCAGTGTATC-1	0	0	NK cells
9032	2821	8.35917	P140	CATGAGTGTAAGATTG-1	5	5	Macrophages
5471	1906	9.74228	P140	CATGCAACAATAGTGA-1	4	4	CD8+ T cells
7689	1991	7.92041	P140	CATGCAAGTCCCACGA-1	6	6	B cells
5854	1435	8.57533	P140	CATGCCTAGAGGCCAT-1	1	1	CD4+ T cells
5666	1986	6.61843	P140	CATGCCTAGGATGAGA-1	14	14	Myofibroblasts
5023	1603	7.86383	P140	CATGCCTCAGTCGCTG-1	7	7	CD4+ T cells
4268	1551	8.57545	P140	CATGCCTGTCGCAGTC-1	7	7	CD4+ T cells
8967	2876	6.61314	P140	CATGCCTGTGGCCACT-1	5	5	Macrophages
8344	2331	6.00431	P140	CATGCCTTCCTTCAGC-1	1	1	CD4+ T cells
4304	1447	6.29647	P140	CATGCCTTCGCTGATA-1	6	6	B cells
465	229	8.8172	P140	CATGCGGAGGACAAGA-1	8	8	Fibroblasts
7930	1891	8.95334	P140	CATGCGGAGTCATAGA-1	6	6	B cells
672	355	8.48214	P140	CATGCGGCATCGAACT-1	5	5	Macrophages
5805	1760	9.8708	P140	CATGCGGTCTCATGCC-1	6	6	B cells
8532	2991	7.04407	P140	CATGCGGTCTCCATAT-1	14	14	Myofibroblasts
3877	1345	6.31932	P140	CATGCTCAGAAGCTCG-1	5	5	Macrophages
3987	1476	6.32054	P140	CATGCTCAGGATATGT-1	7	7	CD4+ T cells
8241	2396	5.21781	P140	CATGCTCCATCCGATA-1	6	6	B cells
2901	1001	4.68804	P140	CATGCTCCATCCTATT-1	2	2	PDAC
417	236	7.67386	P140	CATGCTCGTGCAACGA-1	11	11	Erythrocytes
4975	1834	2.81407	P140	CATGCTCTCAAGAGGC-1	15	15	Mast cells
500	285	3.4	P140	CATGCTCTCCACGTAA-1	5	5	Macrophages
5745	2038	8.45953	P140	CATGGATAGCTCCCTT-1	4	4	CD8+ T cells
3099	1249	7.74443	P140	CATGGATCACGCCAGT-1	7	7	CD4+ T cells
3183	1115	5.96921	P140	CATGGATGTCTGATAC-1	1	1	CD4+ T cells
3610	1423	6.01108	P140	CATGGATTCGACATCA-1	4	4	CD8+ T cells
2721	290	9.88607	P140	CATGGATTCTAGACAC-1	17	17	Plasma cells
7320	1905	6.46175	P140	CATGGTAGTCTCTCAC-1	1	1	CD4+ T cells
6154	2180	8.64478	P140	CATGGTAGTGGCTGAA-1	14	14	Myofibroblasts
6012	1502	8.68263	P140	CATGGTAGTGTCTTCC-1	6	6	B cells
3051	1106	6.48968	P140	CATGGTATCATTCGTT-1	0	0	NK cells
1795	641	6.74095	P140	CATGGTATCGCAGAGA-1	2	2	PDAC
2147	257	2.00279	P140	CATTCATCACATGACT-1	17	17	Plasma cells
1552	502	4.57474	P140	CATTCATCACTGGCCA-1	11	11	Erythrocytes
5487	1683	9.73209	P140	CATTCATCATGCAGCC-1	6	6	B cells
3941	1542	6.36894	P140	CATTCATGTCAGCTTA-1	1	1	CD4+ T cells
1334	424	3.82309	P140	CATTCATGTTTAAGGA-1	11	11	Erythrocytes
3491	1224	6.78889	P140	CATTCATTCCCTTGTG-1	6	6	B cells
5665	1536	6.10768	P140	CATTCATTCTGAATGC-1	7	7	CD4+ T cells
519	256	8.67052	P140	CATTCCGAGAATAGTC-1	5	5	Macrophages
421	273	9.02613	P140	CATTCCGAGAATCTAG-1	5	5	Macrophages
6180	1584	9.44984	P140	CATTCCGCACTAACGT-1	1	1	CD4+ T cells
3560	1395	8.53933	P140	CATTCCGGTAACTGCT-1	0	0	NK cells
3531	1380	8.49618	P140	CATTCCGGTTCAAAGA-1	4	4	CD8+ T cells
7355	2015	7.70904	P140	CATTCCGTCATTTGCT-1	6	6	B cells
830	583	1.80723	P140	CATTCCGTCCGCAGTG-1	18	18	Fibroblasts
4509	1401	9.02639	P140	CATTCTACAGGGAGAG-1	1	1	CD4+ T cells
668	217	5.08982	P140	CATTCTAGTAAGTTAG-1	5	5	Macrophages
5056	1911	8.16851	P140	CATTGAGAGGTTCACT-1	7	7	CD4+ T cells
768	273	1.04167	P140	CATTGAGGTAGGCTGA-1	11	11	Erythrocytes
6205	1844	8.02579	P140	CATTGCCAGATTAGAC-1	10	10	B cells
7982	1970	2.38036	P140	CATTGCCCAGAGTCTT-1	2	2	PDAC
6861	1701	9.09488	P140	CATTGCCGTGCATTTG-1	6	6	B cells
3335	1213	8.78561	P140	CATTGCCGTGTTATCG-1	7	7	CD4+ T cells
4419	1374	4.41276	P140	CATTGCCTCCCGAGGT-1	1	1	CD4+ T cells
4637	1428	8.28122	P140	CATTGTTAGTGGAATT-1	7	7	CD4+ T cells
2033	206	1.22971	P140	CATTGTTGTGTTCGAT-1	17	17	Plasma cells
451	249	7.76053	P140	CATTGTTTCCATCCGT-1	9	9	Neutrophils
2157	1164	6.4905	P140	CATTGTTTCTCCGAGG-1	24	24	Islet cells
5739	1712	5.54104	P140	CATTGTTTCTGTCAGA-1	1	1	CD4+ T cells
7223	1795	4.76256	P140	CATTTCAAGCTGTTAC-1	6	6	B cells
4126	1324	6.34998	P140	CATTTCACACACGTGC-1	1	1	CD4+ T cells
4163	1429	6.96613	P140	CATTTCACAGCTATTG-1	1	1	CD4+ T cells
4145	1476	7.18938	P140	CATTTCACAGTTAGAA-1	15	15	Mast cells
6004	1663	8.04464	P140	CATTTCACATACTGAC-1	6	6	B cells
6772	1601	8.49084	P140	CATTTCATCCGAGATT-1	6	6	B cells
5795	2259	2.58844	P140	CATTTCATCCTTCTGG-1	7	7	CD4+ T cells
5447	1544	7.41693	P140	CATTTCATCTCTCTAA-1	10	10	B cells
5092	1697	4.87038	P140	CCAAGCGCATCGAAGG-1	5	5	Macrophages
3545	745	9.05501	P140	CCAAGCGGTCGGAACA-1	24	24	Islet cells
4734	1691	7.87917	P140	CCAATGACAAGTCCAT-1	0	0	NK cells
2337	999	7.83055	P140	CCAATGAGTGTTAACC-1	0	0	NK cells
2568	899	8.02181	P140	CCAATGAGTTGCACGC-1	1	1	CD4+ T cells
7313	1817	8.54642	P140	CCAATGATCGTTGCCT-1	6	6	B cells
6864	1695	8.65385	P140	CCAATGATCTCTTGCG-1	6	6	B cells
2252	258	5.50622	P140	CCAATGATCTTCCACG-1	17	17	Plasma cells
8275	2141	7.87915	P140	CCAATTTAGACTTGTC-1	6	6	B cells
2747	1290	4.76884	P140	CCAATTTGTGACTATC-1	4	4	CD8+ T cells
4318	1464	6.62344	P140	CCAATTTTCAAGGTGG-1	12	12	NK cells
9828	3499	4.6398	P140	CCACAAACATTCCTCG-1	20	20	Endothelial cells
3408	1362	9.82981	P140	CCACAAAGTGGAACAC-1	12	12	NK cells
4539	1433	5.66204	P140	CCACAAATCGCTCATC-1	7	7	CD4+ T cells
4513	1436	7.91048	P140	CCACACTAGCCTAGGA-1	1	1	CD4+ T cells
4348	1606	9.65961	P140	CCACACTCACACCAGC-1	6	6	B cells
602	384	8.63787	P140	CCACACTCATACTGTG-1	5	5	Macrophages
3628	1454	4.32745	P140	CCACACTGTCCCTGAG-1	0	0	NK cells
8481	2175	9.04374	P140	CCACACTTCAGACCTA-1	1	1	CD4+ T cells
4996	1752	7.36589	P140	CCACACTTCCCATAAG-1	4	4	CD8+ T cells
5050	1702	7.06931	P140	CCACACTTCGTTCCTG-1	1	1	CD4+ T cells
3768	1377	9.26221	P140	CCACCATGTTTACCTT-1	0	0	NK cells
5882	1662	3.74022	P140	CCACCATGTTTCTATC-1	1	1	CD4+ T cells
6118	1707	4.65839	P140	CCACGAGCACATATCG-1	5	5	Macrophages
1981	812	7.72337	P140	CCACGAGTCCTACACC-1	1	1	CD4+ T cells
7352	1974	9.27639	P140	CCACGAGTCGTCTCAC-1	10	10	B cells
3730	1527	4.02145	P140	CCACTTGAGACCATAA-1	0	0	NK cells
5091	2222	8.07307	P140	CCACTTGCAAGACCTT-1	14	14	Myofibroblasts
3520	241	4.54545	P140	CCACTTGCACCTAAAC-1	17	17	Plasma cells
4572	1756	7.54593	P140	CCACTTGCATGACAAA-1	7	7	CD4+ T cells
5967	1855	7.4912	P140	CCACTTGGTACAACGG-1	7	7	CD4+ T cells
488	269	5.7377	P140	CCACTTGTCGCCTAGG-1	5	5	Macrophages
2944	298	2.24185	P140	CCATAAGAGGTACAGC-1	17	17	Plasma cells
3789	1525	3.69491	P140	CCATCACAGGAGGGTG-1	7	7	CD4+ T cells
4411	1477	4.85151	P140	CCATCACAGTATAACG-1	0	0	NK cells
5294	1440	6.44125	P140	CCATCACCAACACGTT-1	7	7	CD4+ T cells
4092	1310	9.2131	P140	CCATCACCACAAGCCC-1	6	6	B cells
778	440	5.26992	P140	CCATCACGTTTGCCGG-1	5	5	Macrophages
3354	1171	7.45379	P140	CCCAACTAGAATCTAG-1	1	1	CD4+ T cells
1137	618	5.18909	P140	CCCAACTAGGATATGT-1	5	5	Macrophages
5289	307	0.359236	P140	CCCAACTCACTTCTCG-1	17	17	Plasma cells
4496	1544	6.73932	P140	CCCAACTCATCAACCA-1	0	0	NK cells
1552	481	1.86856	P140	CCCAACTGTGGCCACT-1	5	5	Macrophages
6471	2092	6.16597	P140	CCCAACTGTGTGTTTG-1	9	9	Neutrophils
9893	2947	9.98686	P140	CCCAACTTCATTGGTG-1	14	14	Myofibroblasts
4032	1358	5.53075	P140	CCCAACTTCCTACGGG-1	6	6	B cells
7108	1574	7.92065	P140	CCCAACTTCTCGTCGT-1	6	6	B cells
365	262	2.73973	P140	CCCAACTTCTGTCAGA-1	11	11	Erythrocytes
8637	2195	9.55193	P140	CCCATTGAGAGGCTGT-1	10	10	B cells
6476	1963	9.21865	P140	CCCATTGCAGCTTCGG-1	10	10	B cells
2826	991	2.79547	P140	CCCATTGTCGTGCACG-1	6	6	B cells
3384	1324	8.65839	P140	CCCGAAGAGTATAACG-1	0	0	NK cells
774	524	7.88114	P140	CCCGGAACATGAAGCG-1	22	22	PDAC
3547	395	0.676628	P140	CCCGGAACATGGAGAC-1	17	17	Plasma cells
4922	332	1.70662	P140	CCCGGAATCCATGATG-1	17	17	Plasma cells
2743	1214	4.2654	P140	CCCGGAATCCGTGCGA-1	7	7	CD4+ T cells
338	265	5.02959	P140	CCCTAACCACGACGAA-1	8	8	Fibroblasts
2909	1183	7.66586	P140	CCCTAACCACGCAGTC-1	1	1	CD4+ T cells
7013	2101	8.51276	P140	CCCTAACCAGACCAAG-1	6	6	B cells
2496	1055	9.57532	P140	CCCTCAAAGAACGTGC-1	7	7	CD4+ T cells
3550	1287	7.43662	P140	CCCTCAACAGCGACAA-1	15	15	Mast cells
7307	1866	7.99234	P140	CCCTCAAGTGAGCCAA-1	1	1	CD4+ T cells
6132	2025	7.82779	P140	CCCTCAATCACTTCTA-1	6	6	B cells
4378	1725	5.57332	P140	CCCTCAATCATCACTT-1	7	7	CD4+ T cells
895	348	4.02235	P140	CCCTCAATCCTGCTAC-1	11	11	Erythrocytes
6558	2481	5.90119	P140	CCCTCAATCTGTCTCG-1	14	14	Myofibroblasts
4123	1722	4.31724	P140	CCCTCTCAGAGAGTTT-1	4	4	CD8+ T cells
7258	2426	8.61119	P140	CCCTCTCCATCATGAC-1	15	15	Mast cells
3681	1416	5.40614	P140	CCCTCTCCATTGCCTC-1	0	0	NK cells
4388	1808	8.29535	P140	CCCTCTCGTACAAAGT-1	7	7	CD4+ T cells
3579	1416	7.06901	P140	CCCTCTCGTGGCAACA-1	0	0	NK cells
8374	2341	6.98591	P140	CCCTCTCTCGGTAGAG-1	14	14	Myofibroblasts
4294	1267	8.05776	P140	CCCTCTCTCTGTCAGA-1	1	1	CD4+ T cells
5269	1795	6.28203	P140	CCCTGATCACGTTGGC-1	6	6	B cells
3546	1400	5.49915	P140	CCCTGATCAGCTGTTA-1	4	4	CD8+ T cells
3589	1393	5.37754	P140	CCCTGATGTCCGGTCA-1	1	1	CD4+ T cells
4554	1426	7.40009	P140	CCCTGATTCATGCAGT-1	10	10	B cells
4160	1356	4.51923	P140	CCCTTAGTCTCTCAAT-1	6	6	B cells
3508	1465	8.46636	P140	CCGAACGAGGTTCAGG-1	7	7	CD4+ T cells
7789	2898	8.1782	P140	CCGAACGAGTGCGCTC-1	23	23	Peri-islet Schwann cells
8759	2999	3.10538	P140	CCGAACGAGTTGTCAC-1	14	14	Myofibroblasts
571	394	8.4063	P140	CCGAACGCAACCGATT-1	13	13	Endothelial cells
3146	1298	6.64336	P140	CCGAACGCAACTCATG-1	6	6	B cells
1029	439	8.94072	P140	CCGAACGCACTCACTC-1	5	5	Macrophages
3996	1503	6.90691	P140	CCGAACGGTACAGTCT-1	7	7	CD4+ T cells
5932	1987	6.6588	P140	CCGAACGGTCAGACTT-1	14	14	Myofibroblasts
3674	1267	6.85901	P140	CCGAACGTCATTACCT-1	7	7	CD4+ T cells
4794	1303	8.11431	P140	CCGAACGTCCGATCGG-1	6	6	B cells
2715	1063	5.63536	P140	CCGAACGTCGCAGTCG-1	7	7	CD4+ T cells
6250	2303	4.672	P140	CCGATGGAGCGTTCAT-1	14	14	Myofibroblasts
450	247	7.77778	P140	CCGATGGCACATATCG-1	5	5	Macrophages
308	211	6.49351	P140	CCGATGGCAGACCCGT-1	3	3	PDAC
5518	349	2.82711	P140	CCGATGGCATAATGCC-1	17	17	Plasma cells
4835	1581	5.72906	P140	CCGATGGTCCATTCGC-1	1	1	CD4+ T cells
373	327	4.02145	P140	CCGATGGTCCGATCGG-1	2	2	PDAC
4574	1499	8.41714	P140	CCGCAAGGTAGCACAG-1	10	10	B cells
7252	2018	8.65968	P140	CCGCAAGTCATTCTTG-1	6	6	B cells
3709	1197	6.65948	P140	CCGGACACAGTGGGTA-1	1	1	CD4+ T cells
8143	2285	2.39469	P140	CCGGACATCTAGCATG-1	15	15	Mast cells
4428	1412	7.18157	P140	CCGGGTACAACCGACC-1	7	7	CD4+ T cells
4360	1745	5.57339	P140	CCGGGTACAGCACCCA-1	7	7	CD4+ T cells
5172	1661	8.29466	P140	CCGGGTAGTTACCTTT-1	6	6	B cells
505	298	9.50495	P140	CCGGTAGAGAAGAACG-1	15	15	Mast cells
3380	1560	9.76331	P140	CCGGTAGAGAGATCGC-1	18	18	Fibroblasts
2451	1118	5.50796	P140	CCGGTAGAGTCCCAAT-1	7	7	CD4+ T cells
476	338	4.20168	P140	CCGGTGAAGCATCGAG-1	5	5	Macrophages
8321	2627	3.74955	P140	CCGGTGAAGCCGGAAT-1	19	19	Dendritic cells
6875	2760	3.62182	P140	CCGGTGACAACAGCTT-1	14	14	Myofibroblasts
777	347	6.94981	P140	CCGGTGACAGTGGCTC-1	5	5	Macrophages
2738	1072	4.6019	P140	CCGGTGAGTCCAGTTA-1	7	7	CD4+ T cells
4959	1315	6.85622	P140	CCGGTGAGTTGAGAGC-1	1	1	CD4+ T cells
4231	1573	7.53959	P140	CCGTAGGAGGACTGGT-1	7	7	CD4+ T cells
4019	279	1.06992	P140	CCGTAGGTCCAGTGTA-1	17	17	Plasma cells
2896	1265	6.35359	P140	CCGTGAGAGAATCCCT-1	14	14	Myofibroblasts
1940	906	6.64948	P140	CCGTGAGAGGTAGACC-1	0	0	NK cells
478	237	2.30126	P140	CCGTGAGCATGACTTG-1	11	11	Erythrocytes
398	264	7.78894	P140	CCGTGAGGTGCCGTAC-1	3	3	PDAC
2457	222	1.9943	P140	CCGTGAGTCGAGATAA-1	17	17	Plasma cells
7724	2458	6.31797	P140	CCGTTCAAGTGCCGAA-1	26	26	B cells
6410	2373	6.63027	P140	CCGTTCACACTCTGCT-1	14	14	Myofibroblasts
5426	1568	7.13233	P140	CCGTTCAGTGGACCAA-1	10	10	B cells
2319	1020	9.4006	P140	CCGTTCATCATCCTAT-1	10	10	B cells
7467	2105	8.27642	P140	CCGTTCATCCAAAGGG-1	26	26	B cells
6534	1944	9.21335	P140	CCGTTCATCCCTGTTG-1	6	6	B cells
3616	1360	5.83518	P140	CCGTTCATCTGCTCTG-1	7	7	CD4+ T cells
3764	1375	8.97981	P140	CCTAACCAGCTACGTT-1	7	7	CD4+ T cells
316	230	9.17722	P140	CCTAACCCATATCTCT-1	5	5	Macrophages
3455	1343	7.38061	P140	CCTAACCGTGCATGTT-1	0	0	NK cells
6404	2053	6.94878	P140	CCTAAGACAGAACCGA-1	6	6	B cells
4099	1323	9.6365	P140	CCTAAGATCAGCTTCC-1	6	6	B cells
1439	491	8.13065	P140	CCTAAGATCTTTACAC-1	11	11	Erythrocytes
4451	1546	9.88542	P140	CCTACGTCACATGGTT-1	10	10	B cells
5875	1779	9.99149	P140	CCTACGTCACTAGGCC-1	6	6	B cells
1111	436	0.360036	P140	CCTACGTCACTGTCCT-1	11	11	Erythrocytes
5139	1843	3.01615	P140	CCTACGTGTCTGCAAT-1	15	15	Mast cells
5750	1447	5.7913	P140	CCTACGTTCACGAACT-1	1	1	CD4+ T cells
938	444	2.1322	P140	CCTATCGAGACGAAGA-1	5	5	Macrophages
1018	589	3.43811	P140	CCTATCGCAAGTGGTG-1	12	12	NK cells
4158	1399	8.17701	P140	CCTCAACTCCCGATCT-1	4	4	CD8+ T cells
3828	1055	6.63532	P140	CCTCAACTCGCTGTTC-1	1	1	CD4+ T cells
5590	1838	7.45975	P140	CCTCAACTCGTCTCAC-1	1	1	CD4+ T cells
5264	1990	5.16717	P140	CCTCACACAACACAAA-1	12	12	NK cells
5924	2056	6.1445	P140	CCTCACAGTAATCAAG-1	6	6	B cells
6545	2040	7.53247	P140	CCTCACATCACCTACC-1	6	6	B cells
6652	1757	8.89958	P140	CCTCACATCACTGATG-1	1	1	CD4+ T cells
823	402	4.13123	P140	CCTCAGTCAATGTCAC-1	24	24	Islet cells
431	246	8.35267	P140	CCTCAGTCACCCAACG-1	17	17	Plasma cells
7437	2203	9.54686	P140	CCTCAGTGTTTCAGAC-1	6	6	B cells
4346	1449	8.37552	P140	CCTCAGTTCCGATAAC-1	7	7	CD4+ T cells
3746	1394	9.12974	P140	CCTCATGCAAGGCGTA-1	7	7	CD4+ T cells
7135	1947	5.74632	P140	CCTCATGGTAGCGTTT-1	6	6	B cells
3029	1274	8.58369	P140	CCTCATGGTAGGCAAC-1	9	9	Neutrophils
4015	288	9.98755	P140	CCTCATGGTGTCGATT-1	17	17	Plasma cells
5416	1755	8.60414	P140	CCTCATGGTTTCGACA-1	7	7	CD4+ T cells
6784	1652	9.34552	P140	CCTCATGTCGGCATCG-1	6	6	B cells
4595	1572	9.55386	P140	CCTCCAAAGCATGATA-1	10	10	B cells
4955	1561	6.9223	P140	CCTCCAATCTGTCCGT-1	7	7	CD4+ T cells
4387	1590	4.80966	P140	CCTCCTCAGCTTCTAG-1	0	0	NK cells
4826	1520	8.70286	P140	CCTCCTCAGGAAGTCC-1	7	7	CD4+ T cells
501	230	6.18762	P140	CCTCCTCAGGTAGACC-1	5	5	Macrophages
2349	678	5.15113	P140	CCTCCTCAGTCCTGTA-1	17	17	Plasma cells
737	318	3.39213	P140	CCTCCTCGTAAGTTGA-1	11	11	Erythrocytes
3239	638	5.06329	P140	CCTCCTCGTATGCTAC-1	24	24	Islet cells
5262	1600	8.15279	P140	CCTCCTCGTATTAAGG-1	6	6	B cells
4002	1820	2.92354	P140	CCTCCTCTCTCCGCAT-1	0	0	NK cells
2056	602	5.64202	P140	CCTCTAGAGGTTGACG-1	17	17	Plasma cells
2953	1336	9.14324	P140	CCTCTAGCAGTCAGTT-1	4	4	CD8+ T cells
4734	521	3.78116	P140	CCTCTAGGTACTTCCC-1	17	17	Plasma cells
654	452	4.58716	P140	CCTCTAGGTCATAGTC-1	13	13	Endothelial cells
3047	1105	8.33607	P140	CCTCTCCCACTGATTG-1	15	15	Mast cells
474	227	4.43038	P140	CCTCTCCGTCGGTGAA-1	11	11	Erythrocytes
1082	477	2.21811	P140	CCTGCATAGTTTCGAC-1	24	24	Islet cells
6075	1939	4.54321	P140	CCTGCATCACCAACAT-1	6	6	B cells
3263	1198	8.12136	P140	CCTGCATGTTTGCCGG-1	10	10	B cells
2587	244	1.31426	P140	CCTGTTGCACAAATCC-1	17	17	Plasma cells
597	262	8.0402	P140	CCTGTTGCACCGCTAG-1	11	11	Erythrocytes
4773	1446	5.92919	P140	CCTGTTGGTCACCCTT-1	10	10	B cells
6820	2105	6.52493	P140	CCTGTTGTCCCATTTA-1	6	6	B cells
6704	1896	8.74105	P140	CCTGTTGTCGCAGTCG-1	6	6	B cells
3341	1303	7.84196	P140	CCTTCAGAGCGCCTCA-1	26	26	B cells
985	332	5.58376	P140	CCTTCAGCAGATTAAG-1	11	11	Erythrocytes
3897	1548	5.9533	P140	CCTTGTGAGAGTTGTA-1	0	0	NK cells
347	219	2.01729	P140	CCTTGTGAGGTGAGAA-1	5	5	Macrophages
4094	1382	9.55056	P140	CCTTGTGAGTTTCAGC-1	12	12	NK cells
4124	1632	3.58875	P140	CCTTGTGGTACATACC-1	0	0	NK cells
7437	2827	3.34812	P140	CCTTGTGGTCACATTG-1	4	4	CD8+ T cells
4358	1580	9.29325	P140	CCTTTGGCAGGTATGG-1	1	1	CD4+ T cells
3307	1119	6.86423	P140	CCTTTGGGTGTACATC-1	1	1	CD4+ T cells
5571	1534	5.06193	P140	CCTTTGGGTTACACTG-1	1	1	CD4+ T cells
462	213	8.87446	P140	CCTTTGGTCGGAAGGT-1	11	11	Erythrocytes
5265	532	2.67806	P140	CCTTTGGTCTAGGCAT-1	17	17	Plasma cells
3244	1065	9.58693	P140	CGAAGTTAGTCTGCGC-1	1	1	CD4+ T cells
5924	1718	8.9973	P140	CGAAGTTGTATCTCTT-1	6	6	B cells
6289	1559	8.1094	P140	CGAAGTTTCGGATACT-1	1	1	CD4+ T cells
435	258	5.74713	P140	CGAATTGAGAGGCGGA-1	11	11	Erythrocytes
4601	1536	6.97674	P140	CGAATTGAGCGGATCA-1	1	1	CD4+ T cells
4095	1499	8.93773	P140	CGAATTGGTAGAGTTA-1	7	7	CD4+ T cells
6676	1936	5.13781	P140	CGAATTGGTCTCACAA-1	7	7	CD4+ T cells
5279	1863	5.43664	P140	CGAATTGGTCTTACAG-1	1	1	CD4+ T cells
456	335	7.45614	P140	CGAATTGGTTCGGCGT-1	13	13	Endothelial cells
3918	1473	7.45278	P140	CGACAGCAGAGTCAAT-1	1	1	CD4+ T cells
3774	1382	8.98251	P140	CGACAGCAGCCTCAGC-1	1	1	CD4+ T cells
589	308	8.82852	P140	CGACAGCAGCCTCTCT-1	8	8	Fibroblasts
6476	2224	6.51637	P140	CGACAGCTCAACTTTC-1	7	7	CD4+ T cells
848	518	1.41509	P140	CGACAGCTCCGTTTCG-1	18	18	Fibroblasts
6249	1978	6.32101	P140	CGAGAAGAGATTGCGG-1	26	26	B cells
6030	1562	7.18076	P140	CGAGAAGAGCAACTCT-1	6	6	B cells
6812	1988	6.88491	P140	CGAGAAGAGGGCATGT-1	1	1	CD4+ T cells
9444	2558	8.28039	P140	CGAGGAACAAGAGTGC-1	9	9	Neutrophils
5240	1795	4.4084	P140	CGAGGAACATGCAGCC-1	7	7	CD4+ T cells
3816	1524	9.66981	P140	CGAGGAATCACGTAGT-1	4	4	CD8+ T cells
5290	1577	7.24008	P140	CGAGGCTAGTTGGCTT-1	1	1	CD4+ T cells
3348	1174	9.85663	P140	CGAGGCTGTTATAGCC-1	0	0	NK cells
3203	1215	7.27443	P140	CGAGGCTTCTAAACGC-1	1	1	CD4+ T cells
3013	1101	6.57152	P140	CGAGGCTTCTCTTGCG-1	15	15	Mast cells
848	440	6.36792	P140	CGAGTGCGTAACACGG-1	1	1	CD4+ T cells
3575	1493	6.40559	P140	CGAGTGCGTTGTAGCT-1	7	7	CD4+ T cells
3624	1030	9.21634	P140	CGAGTGCTCGTAATGC-1	1	1	CD4+ T cells
3734	336	5.16872	P140	CGAGTTAAGCCAGAGT-1	17	17	Plasma cells
4846	1631	8.79076	P140	CGAGTTATCGAGTACT-1	7	7	CD4+ T cells
2098	889	9.86654	P140	CGATCGGAGAGCCGAT-1	4	4	CD8+ T cells
5868	1486	7.97546	P140	CGATCGGAGTGAGCCA-1	6	6	B cells
861	345	5.92334	P140	CGATCGGAGTTACTCG-1	11	11	Erythrocytes
1434	394	8.92608	P140	CGATCGGGTAGGTGCA-1	24	24	Islet cells
3231	270	3.24977	P140	CGATCGGGTGACATCT-1	17	17	Plasma cells
3993	1360	7.88881	P140	CGATCGGTCATACGAC-1	7	7	CD4+ T cells
2540	1111	8.58268	P140	CGATGCGAGTTACTCG-1	0	0	NK cells
4853	1604	7.47991	P140	CGATGCGCACCACATA-1	1	1	CD4+ T cells
4009	1243	7.70766	P140	CGATGCGGTCCCTAAA-1	10	10	B cells
6061	2665	7.39152	P140	CGATGGCAGTCATGAA-1	20	20	Endothelial cells
4115	1348	8.18955	P140	CGATGGCCACTAGGCC-1	7	7	CD4+ T cells
4202	1296	6.06854	P140	CGATGGCTCGATGCAT-1	1	1	CD4+ T cells
2887	250	3.35989	P140	CGCAGGTAGGCGTCCT-1	17	17	Plasma cells
5516	2419	3.08194	P140	CGCAGGTGTACGATTC-1	23	23	Peri-islet Schwann cells
2319	1000	9.7887	P140	CGCAGGTTCAGGAGAC-1	7	7	CD4+ T cells
559	355	9.48122	P140	CGCAGGTTCCCACAGG-1	9	9	Neutrophils
3599	1295	9.44707	P140	CGCAGGTTCCGCAGTG-1	1	1	CD4+ T cells
9605	2430	5.4659	P140	CGCATAAAGCGAAACC-1	10	10	B cells
3297	1285	7.7343	P140	CGCATAAAGGCTCTCG-1	0	0	NK cells
5397	1520	5.48453	P140	CGCATAAGTCACCGAC-1	1	1	CD4+ T cells
7091	1714	5.923	P140	CGCATAAGTGCTTCAA-1	1	1	CD4+ T cells
753	509	4.91368	P140	CGCATAAGTTCTCTCG-1	7	7	CD4+ T cells
5693	1832	7.14913	P140	CGCATAATCAGACTGT-1	1	1	CD4+ T cells
6315	1536	6.34996	P140	CGCATAATCTGTCGCT-1	7	7	CD4+ T cells
681	263	8.37004	P140	CGCATGGGTGGCCCAT-1	11	11	Erythrocytes
4059	1276	7.09534	P140	CGCATGGGTTTACGTG-1	1	1	CD4+ T cells
9550	2430	7.88482	P140	CGCATGGTCTTGATTC-1	6	6	B cells
3572	1111	7.89474	P140	CGCCAGAAGACTTCGT-1	1	1	CD4+ T cells
6324	1932	8.87097	P140	CGCCAGACAAGGCTTT-1	15	15	Mast cells
1222	423	9.00164	P140	CGCCATTAGATGAATC-1	11	11	Erythrocytes
773	557	8.7969	P140	CGCCATTAGTGCACTT-1	19	19	Dendritic cells
5148	1424	5.78866	P140	CGCCATTAGTTGAAAC-1	1	1	CD4+ T cells
3003	1113	7.42591	P140	CGCCATTGTTGGAGAC-1	1	1	CD4+ T cells
1300	771	7	P140	CGCCATTTCATCGCTC-1	19	19	Dendritic cells
3227	1270	8.76976	P140	CGCGTGAAGTGGCCTC-1	6	6	B cells
8953	2962	5.93097	P140	CGCGTGACAGCGTTTA-1	20	20	Endothelial cells
353	294	6.23229	P140	CGCGTGAGTTCCACAA-1	13	13	Endothelial cells
1545	296	2.3301	P140	CGCGTGATCAACTCTT-1	17	17	Plasma cells
854	335	6.90867	P140	CGGAACCAGTGTACCT-1	11	11	Erythrocytes
3926	1507	7.00458	P140	CGGAACCCAGGCGATA-1	7	7	CD4+ T cells
5313	1606	6.90759	P140	CGGAATTAGTCTGCAT-1	5	5	Macrophages
9926	3059	8.01934	P140	CGGAATTGTGTAAACA-1	18	18	Fibroblasts
666	375	8.55856	P140	CGGAATTTCCGATGTA-1	2	2	PDAC
7054	1856	7.03147	P140	CGGAATTTCGCTACGG-1	6	6	B cells
4063	1282	9.45114	P140	CGGAATTTCGTAACCA-1	6	6	B cells
3351	1199	6.53536	P140	CGGAATTTCTCTTCAA-1	0	0	NK cells
530	262	4.33962	P140	CGGAATTTCTGTAACG-1	11	11	Erythrocytes
5493	1490	8.7566	P140	CGGACACAGGTTCTTG-1	10	10	B cells
2993	1027	8.41965	P140	CGGACACGTATGCTTG-1	10	10	B cells
6573	1617	9.75202	P140	CGGACACGTGCGGATA-1	6	6	B cells
1572	202	1.97201	P140	CGGAGAATCATTGCCC-1	17	17	Plasma cells
5784	2054	9.59544	P140	CGGCAGTTCACCTGGG-1	15	15	Mast cells
4342	1250	6.47167	P140	CGGCAGTTCCGCGATG-1	1	1	CD4+ T cells
5978	1988	4.55002	P140	CGGGACTCAGGCCTGT-1	5	5	Macrophages
4897	1828	6.2283	P140	CGGGACTGTATGAGGC-1	7	7	CD4+ T cells
598	230	9.36455	P140	CGGGACTTCTAGATCG-1	11	11	Erythrocytes
8106	1064	1.89983	P140	CGGGCATAGGGTTAGC-1	17	17	Plasma cells
1153	571	8.32611	P140	CGGGCATCAGTCTACA-1	11	11	Erythrocytes
381	278	2.62467	P140	CGGGCATGTAAGATCA-1	8	8	Fibroblasts
968	342	4.85537	P140	CGGGTCATCAGTCTTT-1	11	11	Erythrocytes
4727	1473	8.67358	P140	CGGTCAGAGGAACTCG-1	4	4	CD8+ T cells
3759	1180	7.18276	P140	CGGTCAGAGTGTGTTC-1	1	1	CD4+ T cells
3064	264	1.89295	P140	CGGTCAGCAATCCTAG-1	17	17	Plasma cells
716	321	2.93296	P140	CGGTCAGCAGAACTAA-1	11	11	Erythrocytes
3034	1084	9.65722	P140	CGGTCAGGTAAGGTCG-1	0	0	NK cells
356	286	2.24719	P140	CGGTCAGGTCGCACAC-1	2	2	PDAC
574	356	2.26481	P140	CGGTCAGGTCTGTCCT-1	3	3	PDAC
659	375	2.88316	P140	CGGTCAGGTGATACTC-1	5	5	Macrophages
1454	513	5.98349	P140	CGGTCAGGTGCAGATG-1	8	8	Fibroblasts
5689	430	4.49991	P140	CGGTCAGTCTCTCGAC-1	17	17	Plasma cells
451	242	6.87361	P140	CGTAAGTAGCTCAGAG-1	11	11	Erythrocytes
5923	2219	4.60915	P140	CGTAAGTGTTCGTGCG-1	4	4	CD8+ T cells
2932	1224	5.93452	P140	CGTAATGGTCTGCATA-1	0	0	NK cells
4743	1852	7.14738	P140	CGTAATGGTTGGACTT-1	4	4	CD8+ T cells
6364	2123	6.15965	P140	CGTAATGTCATTACTC-1	4	4	CD8+ T cells
7393	2299	8.31868	P140	CGTAATGTCCGCGATG-1	26	26	B cells
4804	1419	8.97169	P140	CGTAGTACAAACGTGG-1	6	6	B cells
4383	1191	4.49464	P140	CGTAGTATCGGCCAAC-1	1	1	CD4+ T cells
3724	1259	8.75403	P140	CGTAGTATCGTCGATA-1	0	0	NK cells
1070	410	7.75701	P140	CGTCAAAAGAGCAAGA-1	9	9	Neutrophils
3379	1421	7.28026	P140	CGTCAAACAAGGTCTT-1	12	12	NK cells
3851	1467	8.95871	P140	CGTCAAAGTCACCTTC-1	12	12	NK cells
762	442	7.87402	P140	CGTCAAAGTTGGCCTG-1	2	2	PDAC
494	324	4.8583	P140	CGTCAAATCGGAGCAA-1	15	15	Mast cells
3245	1259	7.64253	P140	CGTCCATAGAGGACTC-1	0	0	NK cells
5926	1878	6.07492	P140	CGTCCATTCAATGCAC-1	6	6	B cells
1176	429	2.04082	P140	CGTGAATAGTAGTCAA-1	13	13	Endothelial cells
3790	1213	8.75989	P140	CGTGAATCAGCGTTGC-1	15	15	Mast cells
6065	1581	9.36521	P140	CGTGAATCAGTTGGTT-1	6	6	B cells
3797	1361	6.34712	P140	CGTGAATTCTCTCGAC-1	7	7	CD4+ T cells
4393	1491	9.5379	P140	CGTGATAGTGTCCTAA-1	6	6	B cells
6934	2100	5.985	P140	CGTGATAGTTTCACTT-1	5	5	Macrophages
3734	1314	6.66845	P140	CGTGATATCATTGAGC-1	4	4	CD8+ T cells
2554	1036	9.20125	P140	CGTGCTTGTAACCAGG-1	7	7	CD4+ T cells
3559	1176	7.95167	P140	CGTGCTTGTCAACCTA-1	7	7	CD4+ T cells
6560	2164	7.30183	P140	CGTGCTTTCGAACCAT-1	7	7	CD4+ T cells
3634	1199	8.9158	P140	CGTGCTTTCGATTCCC-1	15	15	Mast cells
2438	226	5.16817	P140	CGTTAGATCACCATAG-1	17	17	Plasma cells
7006	583	1.57008	P140	CGTTCTGCAATAGGAT-1	17	17	Plasma cells
3416	1355	8.19672	P140	CGTTCTGCAATGTGGG-1	4	4	CD8+ T cells
5422	1712	7.91221	P140	CGTTCTGGTCAACACT-1	6	6	B cells
5425	1618	7.74194	P140	CGTTCTGTCCAGCTCT-1	7	7	CD4+ T cells
4218	1780	7.89474	P140	CGTTCTGTCCATATGG-1	21	21	Monocytes
8352	2993	6.16619	P140	CGTTGGGAGCGTGTTT-1	20	20	Endothelial cells
6793	1673	8.40571	P140	CGTTGGGAGGAATCGC-1	10	10	B cells
4170	1333	8.29736	P140	CGTTGGGGTAACCCGC-1	1	1	CD4+ T cells
5686	1800	5.92684	P140	CGTTGGGGTCGCCACA-1	7	7	CD4+ T cells
1594	814	6.5872	P140	CGTTGGGGTGCATGAG-1	7	7	CD4+ T cells
501	368	6.98603	P140	CGTTGGGGTTGGGCCT-1	2	2	PDAC
9331	2545	7.98414	P140	CTAACCCAGGTACTGG-1	26	26	B cells
3300	1154	8.51515	P140	CTAACTTCAACGGTAG-1	1	1	CD4+ T cells
6713	1827	5.39252	P140	CTAACTTCATCTTCGC-1	1	1	CD4+ T cells
5417	1868	2.23371	P140	CTAACTTTCAACCTCC-1	7	7	CD4+ T cells
3067	1203	5.37985	P140	CTAACTTTCTCCTGAC-1	1	1	CD4+ T cells
3511	1155	9.456	P140	CTAAGTGAGCACCTGC-1	7	7	CD4+ T cells
1690	720	8.69822	P140	CTAAGTGAGCGTCGAA-1	0	0	NK cells
4686	1483	7.29834	P140	CTAAGTGGTCACTACA-1	0	0	NK cells
9427	3219	5.45242	P140	CTAAGTGGTTTGTTCT-1	14	14	Myofibroblasts
1862	614	1.02041	P140	CTAAGTGTCCAAACCA-1	11	11	Erythrocytes
6640	1855	7.7259	P140	CTAAGTGTCTCCGATC-1	6	6	B cells
3064	1146	6.20104	P140	CTACAGAAGCGTGAGT-1	0	0	NK cells
6402	2153	8.95033	P140	CTACAGAAGTACCCTA-1	7	7	CD4+ T cells
6205	1619	8.46092	P140	CTACAGAAGTTGAATG-1	6	6	B cells
303	221	9.57096	P140	CTACAGAGTGTGGTCC-1	8	8	Fibroblasts
3179	1085	6.76313	P140	CTACAGATCTGTAAGC-1	1	1	CD4+ T cells
2972	1211	9.48856	P140	CTACATTAGAGTGACC-1	12	12	NK cells
5704	1726	8.32749	P140	CTACATTCAACTCGTA-1	14	14	Myofibroblasts
1539	694	6.43275	P140	CTACATTTCTGCCTGT-1	5	5	Macrophages
8644	2049	7.45025	P140	CTACATTTCTGGTGGC-1	6	6	B cells
8338	2171	6.68026	P140	CTACCCACATGTAACC-1	1	1	CD4+ T cells
2904	1340	4.7865	P140	CTACCCATCTCATAGG-1	4	4	CD8+ T cells
7483	337	3.58145	P140	CTACCTGAGAGCTGAC-1	17	17	Plasma cells
4820	1526	9.31535	P140	CTACCTGCACTTACAG-1	6	6	B cells
7376	2367	9.23265	P140	CTACCTGCATGACGTT-1	7	7	CD4+ T cells
3970	1314	9.59698	P140	CTACCTGGTCAAGTTC-1	0	0	NK cells
3704	1534	6.2905	P140	CTACCTGTCAGCTGAT-1	21	21	Monocytes
5961	1908	5.06626	P140	CTACCTGTCATGGTAC-1	6	6	B cells
5241	1732	8.87235	P140	CTACCTGTCGACATCA-1	10	10	B cells
7072	2002	6.73077	P140	CTACCTGTCTTCCAGC-1	6	6	B cells
1001	213	8.29171	P140	CTACCTGTCTTTGCTA-1	17	17	Plasma cells
3773	1434	5.35383	P140	CTACGGGAGAGCCATG-1	7	7	CD4+ T cells
1681	709	9.04224	P140	CTACGGGCACAAATCC-1	8	8	Fibroblasts
4153	1390	7.51264	P140	CTACGGGGTAGTTACC-1	1	1	CD4+ T cells
524	296	3.05344	P140	CTACGGGTCATGAAAG-1	5	5	Macrophages
713	368	5.75035	P140	CTACGGGTCGTCAGAT-1	5	5	Macrophages
5380	2189	7.91822	P140	CTACTATCACTGTTCC-1	23	23	Peri-islet Schwann cells
1571	747	2.29153	P140	CTACTATGTATGGAGC-1	5	5	Macrophages
835	225	8.38323	P140	CTACTATGTCCGGACT-1	17	17	Plasma cells
1324	634	7.85498	P140	CTACTATGTTAAACAG-1	5	5	Macrophages
9283	2256	9.89982	P140	CTACTATTCAAGGACG-1	6	6	B cells
8757	2160	8.83864	P140	CTACTATTCGAGTACT-1	6	6	B cells
1741	746	1.78059	P140	CTACTATTCTGGAAGG-1	5	5	Macrophages
9502	2717	5.45148	P140	CTACTATTCTTCTCAA-1	1	1	CD4+ T cells
8922	2347	9.21318	P140	CTAGACAAGAGAGCGG-1	26	26	B cells
3796	1117	5.79557	P140	CTAGACACAGTTCACA-1	7	7	CD4+ T cells
5174	1518	9.14186	P140	CTAGACACAGTTGAAA-1	6	6	B cells
4572	1653	4.37445	P140	CTAGACACATGCGGTC-1	7	7	CD4+ T cells
3033	238	3.0333	P140	CTAGGTAAGACGCAGT-1	17	17	Plasma cells
3404	1293	4.31845	P140	CTAGGTACACGGTGTC-1	0	0	NK cells
3442	1217	7.72807	P140	CTAGGTACATACCATG-1	1	1	CD4+ T cells
9094	2957	6.22388	P140	CTAGGTACATCCCACT-1	14	14	Myofibroblasts
359	202	2.50696	P140	CTAGGTAGTAAGAACT-1	5	5	Macrophages
504	353	5.95238	P140	CTAGGTAGTACAGAAT-1	8	8	Fibroblasts
771	289	9.59792	P140	CTAGGTAGTATTTCGG-1	11	11	Erythrocytes
3793	1451	8.64751	P140	CTAGGTATCCGGACGT-1	0	0	NK cells
1712	359	4.84813	P140	CTAGGTATCTCAGGCG-1	17	17	Plasma cells
7698	2732	5.32606	P140	CTATAGGAGCAACAGC-1	19	19	Dendritic cells
4031	1286	8.9804	P140	CTATAGGAGTCACGCC-1	6	6	B cells
5652	2546	5.62633	P140	CTATAGGCATCACAGT-1	18	18	Fibroblasts
2451	848	8.85353	P140	CTATAGGTCACTGTCC-1	15	15	Mast cells
4673	1577	7.85363	P140	CTATAGGTCCAATCTT-1	1	1	CD4+ T cells
2760	1071	9.67391	P140	CTATAGGTCTCGCGTT-1	1	1	CD4+ T cells
650	334	1.38462	P140	CTATCCGAGTTAGAAC-1	7	7	CD4+ T cells
529	308	5.29301	P140	CTATCCGCACTAGAGG-1	11	11	Erythrocytes
4254	1454	8.53315	P140	CTATCCGTCTACCAGA-1	1	1	CD4+ T cells
3537	1288	5.73933	P140	CTATCTAAGAGTACCG-1	7	7	CD4+ T cells
7695	1989	7.57635	P140	CTATCTACACGTATAC-1	6	6	B cells
4323	1421	7.63359	P140	CTATCTAGTAGTTACC-1	7	7	CD4+ T cells
5699	2022	9.24724	P140	CTATCTAGTATGGAAT-1	7	7	CD4+ T cells
7070	1901	8.92504	P140	CTATCTATCTATACTC-1	6	6	B cells
4054	1417	5.50074	P140	CTCAACCAGGACAACC-1	0	0	NK cells
5657	2216	5.14407	P140	CTCAACCCATGATAGA-1	4	4	CD8+ T cells
4153	1612	7.32001	P140	CTCAACCCATTGACCA-1	0	0	NK cells
667	320	6.5967	P140	CTCAACCTCATGAGAA-1	11	11	Erythrocytes
5020	1204	9.24303	P140	CTCAAGAAGCGTCAGA-1	17	17	Plasma cells
360	249	9.44444	P140	CTCAAGAAGTGAGCCA-1	8	8	Fibroblasts
3967	1467	8.94883	P140	CTCAAGAGTTTACACG-1	7	7	CD4+ T cells
653	306	2.14395	P140	CTCAAGATCTTCGTAT-1	11	11	Erythrocytes
1091	535	3.39138	P140	CTCAATTCAGTGTATC-1	5	5	Macrophages
4819	1612	4.85578	P140	CTCAATTCATTAGGAA-1	6	6	B cells
7669	2098	6.51975	P140	CTCAATTTCATCGCCT-1	1	1	CD4+ T cells
6912	2539	5.03472	P140	CTCACTGAGAGTCAAT-1	19	19	Dendritic cells
379	233	5.80475	P140	CTCACTGCACACACGC-1	9	9	Neutrophils
7587	2735	5.4567	P140	CTCACTGCATCCGTTC-1	18	18	Fibroblasts
2992	1302	7.21925	P140	CTCACTGTCCCACAGG-1	0	0	NK cells
5236	1990	7.56303	P140	CTCACTGTCCCGGTAG-1	7	7	CD4+ T cells
818	340	3.30073	P140	CTCAGAACATATGCGT-1	11	11	Erythrocytes
6243	1728	7.54445	P140	CTCAGAAGTGATAGAT-1	10	10	B cells
5388	2018	5.82777	P140	CTCAGAAGTTACCTTT-1	7	7	CD4+ T cells
2128	243	0.516917	P140	CTCAGAATCACAGTGT-1	17	17	Plasma cells
4865	1614	6.96814	P140	CTCAGAATCCAGTTCC-1	1	1	CD4+ T cells
2767	1175	7.26419	P140	CTCAGGGAGTTGCCCG-1	6	6	B cells
2304	820	4.77431	P140	CTCAGTCAGCTACTGT-1	2	2	PDAC
5635	1476	9.15705	P140	CTCAGTCAGGTACTGG-1	1	1	CD4+ T cells
1314	583	3.04414	P140	CTCAGTCCATCAGTCA-1	2	2	PDAC
5834	1536	6.17072	P140	CTCAGTCCATCGAACT-1	1	1	CD4+ T cells
8840	3203	1.97964	P140	CTCAGTCGTTGTACGT-1	20	20	Endothelial cells
6939	1962	7.96945	P140	CTCAGTCGTTTACTTC-1	6	6	B cells
3732	1436	9.32476	P140	CTCAGTCTCCGAGCTG-1	0	0	NK cells
5239	1668	9.25749	P140	CTCAGTCTCTGCATGA-1	1	1	CD4+ T cells
4835	1633	9.22441	P140	CTCATCGAGCATTGAA-1	10	10	B cells
3653	1381	5.72132	P140	CTCATCGAGCCAACCC-1	1	1	CD4+ T cells
5004	1527	7.29416	P140	CTCATCGCATCTGGGC-1	7	7	CD4+ T cells
5156	1495	9.56168	P140	CTCATGCAGATACTGA-1	1	1	CD4+ T cells
4572	1594	5.993	P140	CTCATGCAGTTACTCG-1	1	1	CD4+ T cells
4562	1891	7.36519	P140	CTCATGCCATAATCGC-1	7	7	CD4+ T cells
4684	1580	9.41503	P140	CTCATGCGTTGGATCT-1	10	10	B cells
2562	1247	6.75254	P140	CTCATGCTCCCAAGTA-1	12	12	NK cells
5071	1959	3.27352	P140	CTCATTATCGTCAGAT-1	7	7	CD4+ T cells
1346	705	8.84101	P140	CTCCAACAGTGGTCAG-1	1	1	CD4+ T cells
3561	1604	3.67874	P140	CTCCAACGTGGATACG-1	4	4	CD8+ T cells
4903	347	0.571079	P140	CTCCAACGTTTGATCG-1	17	17	Plasma cells
8599	2431	7.55902	P140	CTCCACAAGCGCAATG-1	15	15	Mast cells
3692	1386	9.3987	P140	CTCCACACACACCTGG-1	7	7	CD4+ T cells
436	285	3.44037	P140	CTCCACACATCGGTTA-1	5	5	Macrophages
6273	1577	5.93018	P140	CTCCATGGTTTCGACA-1	7	7	CD4+ T cells
4814	1343	7.37432	P140	CTCCCAAAGTGGTTGG-1	1	1	CD4+ T cells
4476	1605	8.78016	P140	CTCCCAAAGTTTGTCG-1	6	6	B cells
4603	1394	9.08103	P140	CTCCCAAGTAGGTTTC-1	7	7	CD4+ T cells
4953	1937	7.61155	P140	CTCCCAAGTCTTCTAT-1	7	7	CD4+ T cells
3355	1219	4.97765	P140	CTCCCAAGTGAATTGA-1	1	1	CD4+ T cells
7330	2687	3.90177	P140	CTCCCAAGTTGGAGGT-1	18	18	Fibroblasts
4167	1775	6.1915	P140	CTCCCAATCTCTAAGG-1	7	7	CD4+ T cells
3363	1381	8.44484	P140	CTCCCTCAGAACTGAT-1	12	12	NK cells
1671	236	4.96709	P140	CTCCCTCCACAACCGC-1	17	17	Plasma cells
5841	1722	8.88546	P140	CTCCCTCCAGCTGTGC-1	6	6	B cells
451	351	3.7694	P140	CTCCGATCAATGTGGG-1	13	13	Endothelial cells
734	349	6.40327	P140	CTCCGATGTCTGTTAG-1	11	11	Erythrocytes
6808	1791	6.37485	P140	CTCCGATTCATCGACA-1	6	6	B cells
6096	2118	4.01903	P140	CTCCGATTCCTCTAAT-1	3	3	PDAC
5678	2006	4.45579	P140	CTCCTCCCAATCTCGA-1	7	7	CD4+ T cells
8031	3041	7.57066	P140	CTCCTCCGTGGTCCGT-1	20	20	Endothelial cells
321	203	4.98442	P140	CTCCTTTCATTGGGAG-1	11	11	Erythrocytes
5704	2079	9.51964	P140	CTCCTTTGTAGATCGG-1	4	4	CD8+ T cells
6687	1758	8.74832	P140	CTCCTTTTCACCCTGT-1	1	1	CD4+ T cells
1650	212	0.606061	P140	CTCCTTTTCATGGCCG-1	17	17	Plasma cells
4750	1697	8.33684	P140	CTCCTTTTCGCTCCTA-1	12	12	NK cells
5187	1592	7.7887	P140	CTCGAGGCACATATCG-1	1	1	CD4+ T cells
9097	2869	4.07827	P140	CTCGAGGCAGGTCAAG-1	7	7	CD4+ T cells
7189	1837	8.81903	P140	CTCGAGGGTAAGATAC-1	6	6	B cells
3539	1207	8.56174	P140	CTCGAGGTCTTGAACG-1	10	10	B cells
3615	1323	6.36238	P140	CTCTCAGAGGAAGAAC-1	0	0	NK cells
3796	1444	6.61222	P140	CTCTCAGCAGCTAACT-1	4	4	CD8+ T cells
512	292	7.42188	P140	CTCTCAGGTCATAACC-1	5	5	Macrophages
5069	1777	9.72578	P140	CTCTCAGGTTGCATTG-1	21	21	Monocytes
412	299	4.85437	P140	CTCTCGAAGCGTGTTT-1	8	8	Fibroblasts
4137	1880	4.73773	P140	CTCTGGTCAAGGTACG-1	14	14	Myofibroblasts
3628	1531	9.12348	P140	CTCTGGTCAGCTTCCT-1	21	21	Monocytes
3986	1411	8.35424	P140	CTCTGGTGTGTAGCAG-1	1	1	CD4+ T cells
2501	1048	6.9972	P140	CTCTGGTTCGTCGATA-1	0	0	NK cells
4481	1364	8.07855	P140	CTGAATGCAAAGCAAT-1	1	1	CD4+ T cells
3318	1349	6.35925	P140	CTGAATGCAATAGTGA-1	0	0	NK cells
5743	1898	4.77103	P140	CTGAATGGTGGCTTAT-1	15	15	Mast cells
3308	1395	4.74607	P140	CTGAATGTCGGACGTC-1	7	7	CD4+ T cells
4781	1420	7.94813	P140	CTGAGCGCATCATTTC-1	6	6	B cells
4349	350	9.95631	P140	CTGAGCGGTATGGTTC-1	17	17	Plasma cells
5924	1465	7.47806	P140	CTGAGCGGTGTTCCAA-1	1	1	CD4+ T cells
6652	1742	9.06494	P140	CTGAGCGGTTAATGAG-1	6	6	B cells
2060	531	6.06796	P140	CTGAGGCAGGCACCAA-1	24	24	Islet cells
2357	928	7.5944	P140	CTGAGGCCACGGTCTG-1	1	1	CD4+ T cells
7679	1748	6.19872	P140	CTGAGGCCACTTACAG-1	1	1	CD4+ T cells
9852	2420	4.7503	P140	CTGAGGCGTATCATGC-1	7	7	CD4+ T cells
4288	1411	7.74254	P140	CTGATCCAGGGATCTG-1	6	6	B cells
4050	1483	8.88889	P140	CTGATCCGTAGTGTGG-1	0	0	NK cells
1017	601	1.86824	P140	CTGATCCGTGGCTGAA-1	5	5	Macrophages
3667	1327	6.51759	P140	CTGATCCTCAGACATC-1	7	7	CD4+ T cells
6258	1671	5.48098	P140	CTGATCCTCTGCGATA-1	1	1	CD4+ T cells
1189	483	0.58873	P140	CTGCAGGAGAAGAGCA-1	11	11	Erythrocytes
2272	1050	8.97887	P140	CTGCAGGGTGCTCCGA-1	1	1	CD4+ T cells
5198	1733	9.31127	P140	CTGCATCAGCATAGGC-1	7	7	CD4+ T cells
6798	2023	6.00177	P140	CTGCATCAGCTGGCCT-1	1	1	CD4+ T cells
4544	1754	7.5044	P140	CTGCATCCACGCCAGT-1	4	4	CD8+ T cells
3501	1235	4.99857	P140	CTGCATCGTGACCGTC-1	1	1	CD4+ T cells
4402	1332	9.81372	P140	CTGCATCGTGGATGAC-1	1	1	CD4+ T cells
4376	1500	8.20384	P140	CTGCATCGTTGGTGTT-1	7	7	CD4+ T cells
302	238	7.61589	P140	CTGCCATAGAACCGCA-1	13	13	Endothelial cells
5727	1728	5.08119	P140	CTGCCATAGGTGCCAA-1	1	1	CD4+ T cells
3741	1402	8.82117	P140	CTGCCATAGTGGATAT-1	1	1	CD4+ T cells
467	229	1.92719	P140	CTGCCATGTGATAGAT-1	11	11	Erythrocytes
4880	1753	7.76639	P140	CTGCCATGTTCTTAGG-1	12	12	NK cells
5688	2148	8.38608	P140	CTGCCTACACTTGAGT-1	7	7	CD4+ T cells
2711	1218	8.11509	P140	CTGCGAGCAAATTGGA-1	0	0	NK cells
4761	1474	7.93951	P140	CTGCGAGCAGTGGTGA-1	6	6	B cells
5423	1510	9.47815	P140	CTGCGAGCATCGGTTA-1	6	6	B cells
4352	1225	4.80239	P140	CTGCGAGTCTTCGACC-1	1	1	CD4+ T cells
3396	1248	4.71143	P140	CTGCTCAAGGAACGCT-1	0	0	NK cells
4174	1331	4.38428	P140	CTGCTCAAGTGAACAT-1	1	1	CD4+ T cells
3732	1550	9.83387	P140	CTGCTCAGTCCTCCAT-1	7	7	CD4+ T cells
7947	2202	7.17252	P140	CTGCTCATCTCAAAGC-1	6	6	B cells
3968	1300	7.8629	P140	CTGGACGAGAATTTGG-1	10	10	B cells
2969	1176	9.93601	P140	CTGGACGAGACAAGCC-1	12	12	NK cells
9311	2847	8.40941	P140	CTGGACGTCGCGAAGA-1	14	14	Myofibroblasts
9935	2723	8.10267	P140	CTGGCAGCAAACGAGC-1	21	21	Monocytes
5626	1557	7.53644	P140	CTGGCAGCAATAACGA-1	1	1	CD4+ T cells
5511	1528	8.69171	P140	CTGGCAGCACTTCTCG-1	10	10	B cells
5116	1536	6.62627	P140	CTGGCAGGTGCCTTTC-1	1	1	CD4+ T cells
9915	2462	4.62935	P140	CTGGCAGGTTCTTGCC-1	21	21	Monocytes
860	374	4.88372	P140	CTGGCAGTCCAATCTT-1	11	11	Erythrocytes
3755	1462	7.24368	P140	CTGGTCTAGTACGTCT-1	12	12	NK cells
4498	1499	8.42597	P140	CTGGTCTCAATCTAGC-1	10	10	B cells
5264	1751	7.16185	P140	CTGGTCTCATTCCTAT-1	7	7	CD4+ T cells
4808	1545	5.28286	P140	CTGGTCTTCTATCGTT-1	1	1	CD4+ T cells
4530	1420	9.71302	P140	CTGTACCAGCGCATCC-1	6	6	B cells
3636	1240	5.0055	P140	CTGTACCGTCATAGTC-1	1	1	CD4+ T cells
6646	1591	5.68763	P140	CTGTACCTCCATACTT-1	0	0	NK cells
881	452	3.63224	P140	CTGTAGAAGAATTCAG-1	11	11	Erythrocytes
3395	1289	4.6539	P140	CTGTAGACATGGAGAC-1	7	7	CD4+ T cells
3059	623	8.89179	P140	CTGTAGAGTAACGCGA-1	2	2	PDAC
4221	1537	8.742	P140	CTGTAGATCCCAAGTA-1	10	10	B cells
3380	1062	9.31953	P140	CTGTAGATCGTGCGAC-1	1	1	CD4+ T cells
1450	220	9.17241	P140	CTGTATTCATCCGGTG-1	17	17	Plasma cells
5081	1312	7.63629	P140	CTGTATTTCACCGACG-1	7	7	CD4+ T cells
8541	3109	3.80518	P140	CTGTATTTCGTGCACG-1	14	14	Myofibroblasts
3195	337	1.81534	P140	CTGTATTTCTTTGCGC-1	17	17	Plasma cells
6608	1589	5.06961	P140	CTGTCGTAGCATTGAA-1	1	1	CD4+ T cells
5691	1608	7.57336	P140	CTGTCGTAGGTGAGAA-1	15	15	Mast cells
8826	2853	7.48924	P140	CTGTCGTCAACTCCCT-1	7	7	CD4+ T cells
946	574	7.7167	P140	CTGTCGTGTACCTAGT-1	7	7	CD4+ T cells
7065	2398	9.46921	P140	CTGTCGTGTTCCGTTC-1	14	14	Myofibroblasts
9464	2993	5.07185	P140	CTGTGAACAGTGTGCC-1	5	5	Macrophages
5695	2185	5.70676	P140	CTGTGAATCCCTCGAT-1	7	7	CD4+ T cells
2053	911	7.9396	P140	CTGTGGGAGACCAACG-1	4	4	CD8+ T cells
3275	1150	8.9771	P140	CTGTGGGCACACCTGG-1	1	1	CD4+ T cells
9696	2562	6.6316	P140	CTGTGGGGTGAGTAGC-1	26	26	B cells
4769	1767	7.7165	P140	CTGTGGGTCCTGCTAC-1	7	7	CD4+ T cells
3085	1301	7.32577	P140	CTTACCGAGCTGAAAT-1	4	4	CD8+ T cells
4356	1412	8.51699	P140	CTTACCGGTCTGTCCT-1	7	7	CD4+ T cells
9468	3085	2.52429	P140	CTTAGGAAGGCTGTAG-1	16	16	PDAC
692	407	9.68208	P140	CTTAGGACATGGACAG-1	11	11	Erythrocytes
9971	2993	4.59332	P140	CTTAGGATCGACATTG-1	5	5	Macrophages
3831	1209	7.07387	P140	CTTCAATCATAAGCGG-1	15	15	Mast cells
3669	1283	6.92287	P140	CTTCAATCATCCGTGG-1	10	10	B cells
3928	1173	8.91039	P140	CTTCAATGTGATACCT-1	1	1	CD4+ T cells
5668	1729	3.03458	P140	CTTCAATGTGCTAGCC-1	7	7	CD4+ T cells
7169	1973	5.9283	P140	CTTCAATGTTAGGACG-1	10	10	B cells
4336	1541	6.08856	P140	CTTCAATGTTCAGCTA-1	0	0	NK cells
5448	1531	5.837	P140	CTTCCGAAGACAACAT-1	1	1	CD4+ T cells
3235	324	1.79289	P140	CTTCCGAAGACACACG-1	17	17	Plasma cells
5052	2150	4.27553	P140	CTTCCGACAGCTGTAT-1	14	14	Myofibroblasts
2101	929	5.61637	P140	CTTCCGAGTAGCGATG-1	0	0	NK cells
3898	1557	8.95331	P140	CTTCCGATCACGATAC-1	4	4	CD8+ T cells
5757	2015	9.50148	P140	CTTCCGATCTAGAGCT-1	18	18	Fibroblasts
1658	228	4.16164	P140	CTTCCTTCACGCAAAG-1	17	17	Plasma cells
420	223	2.14286	P140	CTTCCTTCAGAGTAAT-1	5	5	Macrophages
436	320	9.63303	P140	CTTCGGTAGCTGTGCC-1	13	13	Endothelial cells
5337	1366	8.5816	P140	CTTCGGTAGGGCAGTT-1	1	1	CD4+ T cells
8371	2460	9.90324	P140	CTTCGGTAGTCTTGGT-1	21	21	Monocytes
4778	1622	4.12306	P140	CTTCGGTCAGGGACTA-1	1	1	CD4+ T cells
345	276	7.53623	P140	CTTCTAACATCAGCAT-1	8	8	Fibroblasts
3496	1087	7.86613	P140	CTTCTCTAGACACACG-1	0	0	NK cells
3466	1368	6.14541	P140	CTTCTCTAGGCTAAAT-1	1	1	CD4+ T cells
2895	302	1.65803	P140	CTTCTCTGTGAATTAG-1	17	17	Plasma cells
1962	857	7.9001	P140	CTTCTCTTCATAGACC-1	4	4	CD8+ T cells
4507	1593	6.03506	P140	CTTCTCTTCCGCGATG-1	0	0	NK cells
8213	2118	8.68136	P140	CTTCTCTTCCTTCTTC-1	5	5	Macrophages
2870	1285	3.34495	P140	CTTGAGATCAAATGCC-1	4	4	CD8+ T cells
2155	285	3.85151	P140	CTTGATTAGCGTTACT-1	17	17	Plasma cells
636	299	4.08805	P140	CTTGATTCAGAGGTTG-1	11	11	Erythrocytes
4284	1470	2.66106	P140	CTTGATTCATCCTATT-1	15	15	Mast cells
9241	3057	8.74364	P140	CTTGATTGTCTACAGT-1	20	20	Endothelial cells
5837	1556	7.28114	P140	CTTGATTTCGCATTAG-1	1	1	CD4+ T cells
6674	1853	9.03506	P140	CTTGATTTCGTAGAGG-1	6	6	B cells
3886	1453	6.66495	P140	CTTGATTTCTTCTGTA-1	1	1	CD4+ T cells
6666	1868	7.0357	P140	CTTTCAAAGCTCTATG-1	6	6	B cells
7978	2798	5.75332	P140	CTTTCAACAATTTCCT-1	12	12	NK cells
1526	799	1.7038	P140	CTTTCAAGTCTCAGAT-1	13	13	Endothelial cells
2562	1275	5.03513	P140	CTTTCAAGTGTTGCCG-1	4	4	CD8+ T cells
373	271	3.48525	P140	CTTTCGGGTTAATCGC-1	8	8	Fibroblasts
4698	1490	8.36526	P140	GAAACCTCATTGAAGA-1	7	7	CD4+ T cells
6733	1749	5.02005	P140	GAAACCTTCCCGAAAT-1	1	1	CD4+ T cells
2534	1179	5.60379	P140	GAAATGAAGGTGCTTT-1	7	7	CD4+ T cells
1913	723	9.4093	P140	GAAATGAAGTATTGCC-1	15	15	Mast cells
5333	394	0.243765	P140	GAAATGACATAACTCG-1	17	17	Plasma cells
3369	1145	8.04393	P140	GAACACTTCACATACG-1	12	12	NK cells
1016	522	5.70866	P140	GAACACTTCGTTCTGC-1	8	8	Fibroblasts
5752	1698	5.11127	P140	GAACGTTCAACACACT-1	6	6	B cells
6502	2086	5.85974	P140	GAACGTTCACCAGACC-1	7	7	CD4+ T cells
4656	1643	6.16409	P140	GAACGTTCATAGGTTC-1	15	15	Mast cells
8424	2713	5.92355	P140	GAACGTTCATCCGATA-1	18	18	Fibroblasts
301	219	2.65781	P140	GAACGTTTCAGCTAGT-1	8	8	Fibroblasts
1335	614	7.1161	P140	GAACGTTTCTCATTTG-1	6	6	B cells
5249	1469	9.83044	P140	GAACTGTAGCTAGATA-1	6	6	B cells
7681	417	0.45567	P140	GAACTGTAGGTATTGA-1	17	17	Plasma cells
4816	1572	8.43023	P140	GAACTGTAGTGAGTTA-1	6	6	B cells
8917	2879	8.34361	P140	GAACTGTGTAAGATAC-1	21	21	Monocytes
3855	1256	6.58885	P140	GAACTGTGTGACCTGC-1	15	15	Mast cells
596	288	4.36242	P140	GAACTGTTCGTGCACG-1	11	11	Erythrocytes
4958	1458	7.82574	P140	GAAGCCCAGCTTCATG-1	4	4	CD8+ T cells
3286	1318	8.64273	P140	GAAGCCCAGTAAGACT-1	0	0	NK cells
4073	1397	6.9973	P140	GAAGCCCCACAATTCG-1	10	10	B cells
4265	1306	9.4959	P140	GAAGCCCGTGTTCCTC-1	7	7	CD4+ T cells
5567	1722	7.09538	P140	GAAGCGAAGGAGAATG-1	6	6	B cells
464	350	3.66379	P140	GAAGCGATCACGGGAA-1	8	8	Fibroblasts
333	213	7.50751	P140	GAAGCGATCAGGAACG-1	3	3	PDAC
3168	1254	7.89141	P140	GAAGCGATCGTCTACC-1	0	0	NK cells
6072	1677	6.52174	P140	GAAGGACAGGCTGGAT-1	6	6	B cells
336	267	7.7381	P140	GAAGGACGTATTCCTT-1	2	2	PDAC
5235	1490	6.9341	P140	GAAGGACGTCTCCCTA-1	1	1	CD4+ T cells
4798	1416	4.5644	P140	GAAGGGTCATTCACAG-1	1	1	CD4+ T cells
2846	1018	7.73015	P140	GAAGGGTTCGTCAACA-1	7	7	CD4+ T cells
3270	1297	8.3792	P140	GAAGTAAGTACACTCA-1	0	0	NK cells
8764	2047	9.86992	P140	GAATAGAAGTGAGTTA-1	6	6	B cells
3399	1243	7.47279	P140	GAATAGACAACACGAG-1	0	0	NK cells
396	295	6.31313	P140	GAATAGACACTCAGAT-1	13	13	Endothelial cells
5563	1389	1.76164	P140	GAATAGATCCCAATAG-1	7	7	CD4+ T cells
1005	367	5.07463	P140	GAATAGATCGAAACAA-1	5	5	Macrophages
6064	1849	9.20185	P140	GAATCACCAACACGAG-1	7	7	CD4+ T cells
8376	3072	6.72159	P140	GAATCACTCACCCATC-1	14	14	Myofibroblasts
6817	1680	9.93105	P140	GAATCGTCACACGCCA-1	10	10	B cells
2943	1144	8.63065	P140	GAATCGTTCATTTGGG-1	0	0	NK cells
3709	1337	7.98059	P140	GACACGCAGATGGCGT-1	2	2	PDAC
4508	1400	9.76043	P140	GACACGCAGGGCTTCC-1	10	10	B cells
3703	1205	5.99514	P140	GACACGCCAACGAGGT-1	10	10	B cells
4079	1678	5.44251	P140	GACACGCTCTGAGGCC-1	12	12	NK cells
423	301	3.30969	P140	GACAGCCCACGAAGAC-1	8	8	Fibroblasts
1027	270	4.38169	P140	GACAGCCCAGTCACGC-1	17	17	Plasma cells
3312	1018	3.71377	P140	GACAGCCCATATAGCC-1	1	1	CD4+ T cells
899	426	5.89544	P140	GACAGCCCATCATCCC-1	11	11	Erythrocytes
2644	1066	7.0348	P140	GACAGCCTCACTTGGA-1	7	7	CD4+ T cells
4254	1660	9.54396	P140	GACAGCCTCTGGACCG-1	10	10	B cells
2974	1225	7.83457	P140	GACATCAAGAGAGCGG-1	7	7	CD4+ T cells
3375	1214	4.91852	P140	GACATCAAGTTGCCTA-1	1	1	CD4+ T cells
4841	1272	0.26854	P140	GACATCAGTCGTCTCT-1	24	24	Islet cells
4156	1352	8.80654	P140	GACATCAGTCTACATG-1	7	7	CD4+ T cells
2431	999	4.31921	P140	GACATCAGTGAGACGT-1	7	7	CD4+ T cells
9555	2788	8.44584	P140	GACATCAGTTAAGCAA-1	21	21	Monocytes
3663	1317	9.71881	P140	GACCAATAGAGCCGAT-1	6	6	B cells
5647	1625	8.55321	P140	GACCAATCAAGGACAC-1	6	6	B cells
3293	1420	7.68296	P140	GACCAATCAAGGGTCA-1	12	12	NK cells
4376	1446	6.92413	P140	GACCAATCACTGGCCA-1	6	6	B cells
6926	1622	8.40312	P140	GACCCAGCAAGTGACG-1	6	6	B cells
4741	1333	9.34402	P140	GACCCAGCACTCCTTG-1	1	1	CD4+ T cells
5555	2047	8.62286	P140	GACCCAGGTCGTATTG-1	4	4	CD8+ T cells
2723	1163	7.05105	P140	GACCCAGTCGAGCACC-1	4	4	CD8+ T cells
8723	2570	8.64382	P140	GACCCTTAGCGTGAGT-1	18	18	Fibroblasts
3765	1408	4.14343	P140	GACCCTTAGGTAGCAC-1	7	7	CD4+ T cells
2401	1010	7.08038	P140	GACCCTTCAAGGCGTA-1	0	0	NK cells
5134	324	1.49981	P140	GACCCTTCAGAGTGTG-1	17	17	Plasma cells
8656	2735	6.23845	P140	GACCCTTCATCATTTC-1	2	2	PDAC
1154	559	5.89255	P140	GACCGTGAGGTGATCG-1	5	5	Macrophages
719	336	8.48401	P140	GACCGTGAGTAATCCC-1	11	11	Erythrocytes
651	239	9.83103	P140	GACCGTGCAGGTGACA-1	11	11	Erythrocytes
3932	1309	7.09563	P140	GACCGTGGTACTGTTG-1	1	1	CD4+ T cells
2891	1081	9.68523	P140	GACCGTGGTTGCCATA-1	1	1	CD4+ T cells
4219	1501	9.45722	P140	GACCGTGTCAAGTCTG-1	1	1	CD4+ T cells
518	236	5.59846	P140	GACCGTGTCGGAGCAA-1	11	11	Erythrocytes
1783	754	5.3281	P140	GACCGTGTCTGCGGAC-1	1	1	CD4+ T cells
2108	933	8.68121	P140	GACCTTCGTGCGTGCT-1	4	4	CD8+ T cells
309	230	5.82524	P140	GACCTTCGTTATCTTC-1	1	1	CD4+ T cells
5034	1845	8.22408	P140	GACGCTGAGGAGGGTG-1	7	7	CD4+ T cells
4084	1834	5.01959	P140	GACGCTGCAAGCACAG-1	4	4	CD8+ T cells
6350	2374	1.52756	P140	GACGCTGCACAAGCCC-1	23	23	Peri-islet Schwann cells
360	272	7.77778	P140	GACGCTGCACGGTGCT-1	13	13	Endothelial cells
655	308	4.27481	P140	GACGCTGCATATGCGT-1	2	2	PDAC
3964	1384	6.93744	P140	GACGCTGTCAAGCCAT-1	7	7	CD4+ T cells
6155	2642	5.0853	P140	GACGCTGTCATGGTAC-1	14	14	Myofibroblasts
2053	858	7.89089	P140	GACGCTGTCGCTAGCG-1	1	1	CD4+ T cells
4746	1459	5.81542	P140	GACGTTAAGCCTCCAG-1	7	7	CD4+ T cells
369	274	7.31707	P140	GACGTTAAGTAATACG-1	23	23	Peri-islet Schwann cells
5059	2064	5.79166	P140	GACGTTACACAATCTG-1	4	4	CD8+ T cells
357	281	3.92157	P140	GACGTTACAGAGGCAT-1	13	13	Endothelial cells
4827	1283	6.58794	P140	GACGTTACATACTGTG-1	1	1	CD4+ T cells
3753	1574	4.92939	P140	GACGTTATCATTCACT-1	7	7	CD4+ T cells
3547	1497	6.39977	P140	GACGTTATCGCTCCTA-1	7	7	CD4+ T cells
9042	2823	8.67065	P140	GACGTTATCGTCGGGT-1	14	14	Myofibroblasts
7046	1971	9.2109	P140	GACTATGCACACTTAG-1	1	1	CD4+ T cells
2774	1179	8.68782	P140	GACTATGCAGCTGAAG-1	0	0	NK cells
4156	309	0.481232	P140	GACTATGCATGCGTGC-1	17	17	Plasma cells
8139	2788	7.77737	P140	GACTATGTCATCGCCT-1	18	18	Fibroblasts
353	229	8.78187	P140	GACTATGTCGGCCCAA-1	11	11	Erythrocytes
5922	1638	7.78453	P140	GACTATGTCTACACTT-1	1	1	CD4+ T cells
389	237	7.96915	P140	GACTCAACACAAAGCG-1	5	5	Macrophages
1923	968	7.95632	P140	GACTCAAGTCGACTTA-1	18	18	Fibroblasts
2094	700	7.97517	P140	GACTCAATCGCGTCGA-1	1	1	CD4+ T cells
374	267	3.47594	P140	GACTCAATCGTGTCAA-1	5	5	Macrophages
2762	1412	8.3273	P140	GACTCAATCTCCGCAT-1	7	7	CD4+ T cells
3497	1381	6.57707	P140	GACTCTCGTAGGTTTC-1	4	4	CD8+ T cells
1138	640	8.6116	P140	GACTGATCAGAAGTTA-1	6	6	B cells
3903	1519	5.02178	P140	GACTGATCAGAGGCTA-1	7	7	CD4+ T cells
5929	1905	6.86456	P140	GACTGATCAGCACGAA-1	16	16	PDAC
4102	1489	4.04681	P140	GACTGATGTTATGGTC-1	6	6	B cells
3643	1425	7.08208	P140	GACTGATTCAAGAAAC-1	0	0	NK cells
6222	1782	9.57891	P140	GACTGATTCATGAAAG-1	6	6	B cells
929	566	4.73628	P140	GACTGATTCCCGAATA-1	1	1	CD4+ T cells
3339	1334	4.25277	P140	GACTGATTCTGAGCAT-1	17	17	Plasma cells
2515	814	2.70378	P140	GACTGATTCTTCTAAC-1	11	11	Erythrocytes
6522	720	4.8758	P140	GACTTCCCACTGTCGG-1	17	17	Plasma cells
3904	1389	4.71311	P140	GACTTCCCATGTGTCA-1	0	0	NK cells
435	252	1.6092	P140	GACTTCCGTAACATAG-1	11	11	Erythrocytes
7077	2199	9.43903	P140	GAGAAATAGCCTCTTC-1	0	0	NK cells
7197	513	0.514103	P140	GAGAAATAGGTTCACT-1	17	17	Plasma cells
2942	1157	4.38477	P140	GAGAAATCAAGTCCCG-1	0	0	NK cells
4103	1548	5.48379	P140	GAGAAATCAGCTACCG-1	7	7	CD4+ T cells
924	582	8.22511	P140	GAGAAATCATCATCTT-1	19	19	Dendritic cells
[truncated: 50,580 more rows]
