# Supplementary material for: Signatures of Pancreatic Ductal Adenocarcinoma Uncovered by Integrative Multi-Omics Analysis
Source: Cancers (Basel). 2026 Feb 19;18(4):687. doi: 10.3390/cancers18040687 (PMC12939947; doi:10.3390/cancers18040687)
Supplement: Supplementary file 1 [file cancers-18-00687-s001.zip › Supplementary Table S2.xlsx]

## Sheet: README
	README for Supplementary Tables
	This supplementary table contains 5 tabs as follows:
	Tab	Description
	Table S2-1	Differential transcriptomics filtered for statistical significance
	Table S2-2	Differential transcriptomics filtered for statistical significance
	Table S2-3	Common conserved features and associated cell type
	Table S2-4	PDAC cell associated features names
	Table S2-5	PDAC associated features transcript and protein expression profile

## Sheet: TableS2-1
Average Normalized Gene Counts	log2FoldChange	pvalue	qvalue	gene
444.231	-1.017	0.00245094	0.00686522	A1CF
473.951	5.07262	5.48696e-13	1.61189e-11	A2ML1
109.564	2.21582	1.02337e-05	5.35128e-05	AADACP1
1228.27	-1.87116	4.82973e-16	2.61342e-14	ABAT
694.35	-1.42745	7.07787e-11	1.2798e-09	ABCA10
353.691	3.31497	5.66452e-17	3.66189e-15	ABCA12
649.995	3.19053	3.57492e-22	6.16884e-20	ABCA13
435.64	-1.11686	4.69918e-08	4.36367e-07	ABCA3
2761.37	-1.29592	2.69736e-14	1.05183e-12	ABCA5
1383.45	-1.64413	1.04788e-08	1.1408e-07	ABCA8
304.57	-1.7506	2.77862e-09	3.52801e-08	ABCC6
35.6202	-1.11076	0.00274685	0.00755486	ABCC6P1
1211.67	-1.72609	0.000206341	0.000770091	ABCC8
11.9985	1.94779	0.000182316	0.000690895	ABCG8
64.7578	2.67	1.96731e-18	1.62081e-16	ABHD11-AS1
1534.48	2.61622	3.73975e-31	2.92702e-28	ABHD17C
1227.71	-1.00174	1.78447e-05	8.7624e-05	ABI3BP
1170.29	1.06979	1.06374e-06	7.18394e-06	ABLIM3
1669.11	-1.70093	2.58157e-21	3.74669e-19	ACACB
175.117	-2.63733	5.78781e-12	1.33656e-10	ACADL
1276.49	-1.06615	1.36738e-12	3.60169e-11	ACAT1
254.15	1.4785	2.83362e-05	0.000133083	ACHE
390.473	-1.92998	3.89706e-07	2.94497e-06	ACKR1
3.73276	1.34359	0.00178997	0.00521845	ACOD1
487.898	1.42546	1.96036e-10	3.18468e-09	ACOT7
5.01299	1.41071	0.000157313	0.000605081	ACRV1
5931.79	2.02824	1.90977e-19	1.84373e-17	ACSL5
70.0691	-1.93449	1.73355e-12	4.50661e-11	ACSM1
544.592	-1.45515	1.74106e-06	1.11532e-05	ACSM3
6.47577	-2.09995	5.70561e-13	1.66368e-11	ACSM4
75.1869	-1.38132	3.24681e-08	3.15959e-07	ACSM5
9.19253	-1.54451	8.27492e-11	1.47534e-09	ACSM6
1408.32	-1.28093	9.41095e-08	8.18741e-07	ACSS1
66.929	2.76659	1.09677e-10	1.90307e-09	ACTBL2
27.1212	-1.39755	0.000115202	0.000459361	ACTC1
71.7179	-1.06542	1.38142e-08	1.46675e-07	ACTG1P4
822.422	1.79448	9.2076e-06	4.87104e-05	ACTG2
13.056	-1.50119	3.64184e-05	0.000166065	ACTL6B
30.9677	-1.06693	4.23843e-07	3.17613e-06	ACTN2
4.83049	-1.34104	2.11265e-06	1.32775e-05	ACTN3
179.118	-1.5086	1.95532e-10	3.17885e-09	ACVR1C
57.4212	-1.05096	1.36838e-09	1.86493e-08	ACVR2B-AS1
813.327	1.14378	8.10896e-10	1.16149e-08	ACY1
1949.63	1.10153	4.4149e-08	4.12767e-07	ADAM19
4365.43	1.16308	1.51316e-06	9.84292e-06	ADAM28
364.883	-1.05214	4.11835e-05	0.000185116	ADAM33
14.3069	-3.1006	3.39624e-10	5.28238e-09	ADAM7
2244.3	2.1319	6.47008e-23	1.28902e-20	ADAM8
15340.6	1.27101	8.04239e-11	1.43877e-09	ADAM9
414.706	1.83288	3.5884e-06	2.12467e-05	ADAMDEC1
3219.74	-1.28225	4.75734e-07	3.52259e-06	ADAMTS1
5151.09	1.18964	1.84449e-08	1.91302e-07	ADAMTS12
258.884	-1.0646	0.000402532	0.00139228	ADAMTS15
150.945	-1.33018	2.83646e-09	3.59105e-08	ADAMTS17
6.8301	1.98996	6.64071e-05	0.000282914	ADAMTS20
615.732	1.34757	5.84224e-13	1.69805e-11	ADAMTS6
292.634	1.1813	3.64986e-09	4.47102e-08	ADAMTS7
109.67	-1.37208	9.93523e-06	5.21136e-05	ADAMTS8
237.884	-1.16684	5.40783e-10	8.04567e-09	ADAMTS9-AS2
947.775	-1.61255	4.62403e-11	8.76607e-10	ADAMTSL3
74.656	1.91943	2.05124e-17	1.4362e-15	ADAMTSL5
1173.32	1.61784	1.95091e-13	6.42919e-12	ADAP1
41.93	-2.05038	1.69545e-09	2.25871e-08	ADARB2
368.563	-1.59494	2.53962e-16	1.46078e-14	ADCY1
355.051	-1.60326	4.72798e-13	1.41535e-11	ADCY5
188.331	-1.82022	1.40967e-06	9.24387e-06	ADCYAP1
71.1586	-1.53013	1.12989e-10	1.95434e-09	ADCYAP1R1
144.031	-1.12011	2.32789e-05	0.000111534	ADD2
102.647	-1.0111	3.12037e-05	0.000144603	ADGRB3
1857.96	2.53806	6.97482e-12	1.57809e-10	ADGRF1
302.148	2.19586	7.57472e-11	1.36289e-09	ADGRF4
5.34413	-1.28598	0.00227713	0.0064483	ADGRG4
3733.24	1.18776	7.40328e-09	8.38464e-08	ADGRG6
338.441	5.56868	1.11993e-15	5.76131e-14	ADGRG7
779.517	-2.20247	6.27585e-09	7.27315e-08	ADGRV1
19.66	-1.45811	1.08255e-05	5.62313e-05	ADH1A
3313.39	-2.68692	5.27464e-11	9.85455e-10	ADH1B
140.089	-1.47664	2.09378e-14	8.37323e-13	ADHFE1
333.821	-4.07543	4.2352e-13	1.28374e-11	ADIPOQ
8.2209	-1.47305	8.89608e-06	4.73658e-05	ADIPOQ-AS1
1219.94	2.13528	7.11718e-09	8.09409e-08	ADM
220.61	-1.56415	6.23054e-08	5.63294e-07	ADORA1
225.147	1.18338	5.36641e-07	3.92671e-06	ADORA2B
758.576	-1.16125	0.000101453	0.000410818	ADRA2A
308.426	2.89975	2.68327e-12	6.67467e-11	ADTRP
1226.94	2.74892	1.01591e-20	1.28692e-18	AFAP1-AS1
3.97328	-2.21202	5.44524e-12	1.26412e-10	AFM
14.2394	2.24495	3.36421e-06	2.00617e-05	AGBL1
31.8444	-1.29515	9.96784e-07	6.79456e-06	AGBL4
242.314	1.01388	7.18488e-05	0.000303151	AGMAT
186.492	2.84543	1.0295e-11	2.23823e-10	AGMO
11565.8	2.63207	1.28955e-14	5.39321e-13	AGR2
665.689	1.83487	1.04625e-06	7.09646e-06	AGR3
109.754	-1.03598	0.000136684	0.000534324	AGTR1
13.0013	-2.37737	8.85647e-08	7.75118e-07	AGTR2
21675.1	2.56537	5.13555e-26	1.78644e-23	AHNAK2
140.67	1.46363	1.59583e-05	7.95376e-05	AIM2
52.2177	-1.42028	1.81475e-05	8.88919e-05	AJAP1
2573.13	1.80201	2.6983e-16	1.53593e-14	AK4
589.568	-2.23269	3.00597e-20	3.37825e-18	AKAP7
1105.45	2.12141	1.62127e-05	8.05857e-05	AKR1B10
737.576	-1.09112	0.00289623	0.00792296	AKR1C1
36.9751	2.21445	3.73819e-06	2.19749e-05	AKR1C4
6.9653	1.00551	0.000407745	0.00140876	AKR1C8P
44.7156	1.19083	9.09774e-07	6.25016e-06	AKR7A2P1
1487.8	-4.05948	3.43229e-09	4.24245e-08	ALB
8.36344	-1.34768	0.00027598	0.00099702	ALDH1L1-AS2
1744.25	-1.29598	1.65508e-15	8.18758e-14	ALDH1L2
220.551	2.32281	3.72825e-07	2.83402e-06	ALDH3A1
1563.71	1.22206	1.23531e-09	1.69943e-08	ALDH3B1
88.3348	3.6776	9.74617e-15	4.1554e-13	ALDH3B2
20373.1	1.27752	1.24256e-14	5.21661e-13	ALDOA
718.836	1.56884	7.4096e-12	1.66887e-10	ALDOC
68.8404	1.33273	1.23487e-08	1.32333e-07	ALG1L
34.0961	1.89492	1.12931e-06	7.57772e-06	ALKAL1
103.947	-2.57714	5.24319e-11	9.80414e-10	ALKAL2
20.4353	-1.28592	2.19171e-08	2.22573e-07	ALMS1P1
7.49715	1.38459	0.00092692	0.00291609	ALOX12B
9.39299	2.10198	1.19699e-05	6.14912e-05	ALOXE3
174.5	6.17796	2.64379e-16	1.50882e-14	ALPG
18.9624	2.27033	0.000121842	0.000483462	ALPI
703.465	1.47775	1.44753e-07	1.20618e-06	ALPK2
68.228	4.14157	3.10416e-14	1.19138e-12	ALPP
4.22748	1.94279	0.000367855	0.00128512	ALX1
835.191	-2.41977	1.1879e-05	6.11099e-05	AMBP
66.1807	-1.59605	1.26065e-06	8.35775e-06	AMER3
14.5724	-3.09911	1.55927e-14	6.41116e-13	AMHR2
315.065	-1.09752	6.75052e-09	7.74216e-08	AMIGO1
2382.57	1.81171	1.38231e-11	2.92124e-10	AMIGO2
224.832	1.90502	1.36796e-07	1.14379e-06	AMN
25.5063	-3.00089	8.39721e-08	7.38462e-07	AMTN
71.1746	-6.70119	5.67879e-33	6.91393e-30	AMY1A
1.90063	-1.31501	0.00223541	0.006349	AMY1C
245401	-5.30384	1.64464e-07	1.35396e-06	AMY2A
28774.4	-4.93625	5.5529e-14	2.01075e-12	AMY2B
1078.07	-1.10874	3.14519e-26	1.16825e-23	ANGEL1
617.412	-1.19641	4.5986e-13	1.38622e-11	ANGPTL1
8.82986	-1.0275	0.000616497	0.00203279	ANGPTL5
100.336	-1.25225	2.73528e-06	1.67046e-05	ANGPTL7
220.037	1.60586	1.39609e-05	7.05935e-05	ANK1
1660.53	-1.2301	7.55549e-09	8.53497e-08	ANK2
87.064	2.19126	2.14236e-07	1.71789e-06	ANKFN1
247.675	2.04883	1.10129e-05	5.70561e-05	ANKRD1
23.7936	-1.7579	0.00368853	0.00978858	ANKRD20A1
4.00538	1.01349	0.00358561	0.009549	ANKRD20A19P
5.77641	-2.04929	0.000721107	0.00233808	ANKRD20A2
226.725	-1.02321	5.24051e-07	3.84228e-06	ANKRD20A3
264.037	-1.63153	8.58326e-08	7.53313e-07	ANKRD20A4-ANKRD20A20P
41.3919	-2.09306	1.15115e-10	1.98642e-09	ANKRD20A8P
1097.72	1.53016	9.702e-12	2.12407e-10	ANKRD22
1267.68	2.92033	1.53836e-14	6.34899e-13	ANKRD30BP2
5.63655	2.19372	5.55604e-05	0.000242262	ANKRD33
7.3488	1.93386	0.000652279	0.00213545	ANKRD34B
12.6454	-1.84837	6.96884e-08	6.23355e-07	ANKRD34C
56.4116	2.29823	5.13217e-08	4.7251e-07	ANKRD40CL
16.1635	-1.50609	1.29548e-15	6.57187e-14	ANKRD53
222.696	-2.33434	6.22379e-22	9.81254e-20	ANKRD62
4.64037	-1.6617	1.10707e-11	2.38559e-10	ANKRD62P1-PARP4P3
126.534	-1.28358	1.44533e-08	1.52323e-07	ANKS1B
465.212	1.84915	2.36278e-09	3.04054e-08	ANKS4B
2014.04	3.19655	3.08503e-37	8.45106e-34	ANLN
3612.57	1.30937	4.36222e-09	5.24399e-08	ANO1
43.9941	-1.38539	9.10404e-05	0.000373554	ANO3
423.921	-1.22271	1.60532e-05	7.99196e-05	ANO5
92.5764	1.10507	0.00104202	0.00323135	ANO7
4382.66	-2.82458	1.60391e-10	2.6548e-09	ANPEP
2883.43	2.14885	3.88588e-06	2.27333e-05	ANXA10
272.539	2.09953	1.17249e-05	6.04306e-05	ANXA13
53849	1.29807	1.05967e-13	3.7097e-12	ANXA2
3613.55	1.27836	6.38662e-11	1.16442e-09	ANXA3
1200.37	4.56507	9.81544e-19	8.3666e-17	ANXA8
849.316	4.16832	2.16353e-17	1.4957e-15	ANXA8L1
384.114	-1.34404	4.41352e-07	3.29429e-06	ANXA9
1465.88	2.6216	2.2466e-12	5.67215e-11	AOC1
11.6445	-1.00834	1.23956e-05	6.34628e-05	AOC4P
1769.8	-2.37665	6.8124e-13	1.9414e-11	AOX1
1406.07	1.30101	1.42746e-15	7.20799e-14	AP1S3
90.5919	-1.11486	4.26408e-06	2.46238e-05	AP3B2
66.9158	3.26702	2.1234e-13	6.91447e-12	APELA
122.177	2.73274	8.75734e-14	3.08548e-12	APLN
294.865	-1.64088	6.26463e-09	7.26399e-08	APLP1
72.8509	3.70735	6.76118e-15	2.98131e-13	APOBEC1
192.572	-1.3661	1.30886e-05	6.65513e-05	APOBEC2
114.911	-2.16098	1.83932e-07	1.49847e-06	APOH
6498.65	1.86792	2.22866e-15	1.06408e-13	APOL1
1732.96	-1.16819	6.68236e-09	7.67526e-08	APOLD1
7560.17	-2.07073	7.94487e-15	3.46147e-13	AQP1
52.0421	-4.62033	2.22315e-13	7.19652e-12	AQP12A
172.725	-3.57121	5.8375e-06	3.24692e-05	AQP12B
33.4097	-1.16497	0.00132922	0.00401071	AQP4
1323.89	3.20872	1.18053e-13	4.09358e-12	AQP5
70.8887	-1.84249	2.4428e-10	3.89055e-09	AQP7
873.594	-3.88924	4.23492e-06	2.45006e-05	AQP8
657.797	1.2459	0.000395678	0.00137226	AQP9
932.776	1.65719	4.74073e-08	4.39666e-07	AREG
826.734	1.24392	3.41376e-11	6.70364e-10	ARHGAP11A
220.764	1.39037	1.01711e-12	2.75184e-11	ARHGAP11B
1078.03	-1.11792	2.81083e-17	1.91302e-15	ARHGAP24
1620.2	1.0197	1.26875e-13	4.3377e-12	ARHGAP27
3.71973	-1.50804	4.50459e-06	2.57749e-05	ARHGAP36
49.2019	2.33813	1.18997e-05	6.11878e-05	ARHGAP40
53.3622	-2.76075	2.16779e-09	2.81779e-08	ARHGDIG
1095.47	1.20985	1.74553e-09	2.31719e-08	ARHGEF16
484.867	-1.04383	1.38554e-08	1.47042e-07	ARHGEF26
1006.18	2.37159	1.7961e-14	7.30271e-13	ARL14
3.30847	1.66986	0.00203997	0.00584916	ARL14EPL
101.911	-1.90532	2.94431e-05	0.000137667	ARMC3
3302.85	2.01859	1.66102e-16	9.707e-15	ARNTL2
21.3667	1.75216	3.75023e-08	3.5952e-07	ARNTL2-AS1
670.433	-1.16807	0.00122466	0.00372861	ARSE
26.7589	-3.08969	9.37487e-11	1.64756e-09	ART3
482.238	-1.17379	1.50321e-05	7.53841e-05	ART4
3989.18	1.07023	5.22884e-17	3.4003e-15	ASAP2
189.076	-1.12688	7.02569e-05	0.000297233	ASB9
223.161	1.94569	7.58946e-22	1.1796e-19	ASF1B
75.0625	-1.50138	4.62178e-09	5.5315e-08	ASPA
14751.6	1.01159	4.47903e-08	4.18227e-07	ASPH
176.809	1.18653	1.28658e-05	6.55706e-05	ASPHD1
352.556	1.92353	2.18212e-13	7.08463e-12	ASPHD2
1762	2.54568	1.3939e-26	5.55407e-24	ASPM
45.4446	-1.53523	2.44856e-05	0.000116627	ASTN1
333.183	-1.37998	7.76989e-10	1.11674e-08	ASXL3
1910.05	1.16407	1.91749e-09	2.52384e-08	ATAD2
122.686	2.23341	1.29386e-10	2.19296e-09	ATG9B
4.54591	1.95454	0.000957905	0.00299936	ATOH1
4.76813	-1.41457	7.07622e-09	8.05167e-08	ATOH7
120.941	-1.28027	2.9608e-07	2.30255e-06	ATOH8
2431.42	1.34718	0.000740936	0.00239316	ATP10B
751.675	-1.44476	1.48235e-05	7.45464e-05	ATP13A4
6.64877	-1.18313	5.46799e-05	0.000238802	ATP13A4-AS1
7.39611	-1.0906	0.000360687	0.00126411	ATP13A5
103.585	-2.12988	5.10053e-10	7.63892e-09	ATP1A2
1626.04	-1.35826	1.15277e-07	9.82613e-07	ATP2A3
18.1098	-1.38708	5.43077e-09	6.38495e-08	ATP2B2
783.938	2.26312	2.13073e-13	6.92805e-12	ATP2C2
136.597	1.55831	2.18553e-14	8.72423e-13	ATP2C2-AS1
9.31042	-3.51398	2.48208e-13	7.9641e-12	ATP4A
14.6684	1.87588	5.47401e-05	0.00023897	ATP6V0A4
74.2708	1.39923	1.50895e-06	9.81846e-06	ATP6V0D2
140.026	1.55453	5.29615e-10	7.89558e-09	ATP6V1FNB
98.8425	1.8359	5.39804e-09	6.34987e-08	ATP8B3
344.954	-1.64506	4.40235e-07	3.28714e-06	ATRNL1
68.0015	1.53903	1.10278e-10	1.91198e-09	AUNIP
503.208	1.73083	7.90062e-19	6.87072e-17	AURKA
137.579	2.23035	1.24027e-17	9.00018e-16	AURKB
58.1595	-1.30242	0.00135118	0.00406856	AVPR1B
1869.24	-1.80725	7.25934e-06	3.94369e-05	AZGP1
32.0675	-1.38321	4.39327e-15	1.98922e-13	AZIN1-AS1
12.5964	-1.36641	6.58044e-07	4.69435e-06	B3GALT1
1939.8	2.57861	1.91271e-40	1.04792e-36	B3GNT3
2148.91	1.04058	1.65149e-12	4.32406e-11	B3GNT5
15.9893	3.57231	3.10528e-08	3.03012e-07	B4GALNT2
3050.21	-2.09283	1.96402e-28	1.04979e-25	BACE1
3114.85	1.39141	1.44808e-15	7.26195e-14	BAIAP2L1
299.227	2.42798	6.77055e-17	4.3385e-15	BAIAP2L2
4.7936	-2.40946	1.57663e-06	1.02194e-05	BANF2
385.847	1.12468	7.35638e-06	3.99443e-05	BANK1
3.90555	1.73046	0.000890155	0.00281358	BARX1-DT
278.051	1.60687	5.65928e-14	2.04321e-12	BATF
32.3606	1.44945	2.79629e-08	2.75172e-07	BCAN
1336.25	1.28801	2.58609e-10	4.10683e-09	BCAR3
2941.05	2.4682	5.18811e-12	1.21213e-10	BCAS1
1597.84	1.07293	3.33235e-12	8.1233e-11	BCL10
130.103	-1.12274	2.64727e-05	0.000125113	BCL11A
475.54	1.07798	0.000817289	0.0026113	BCL2A1
279.396	1.44275	3.6052e-08	3.4683e-07	BCL2L14
1542.08	1.06055	3.662e-06	2.1614e-05	BCL2L15
146.514	2.36873	2.06153e-12	5.28404e-11	BCO1
154.905	-1.09463	1.12485e-08	1.21434e-07	BCO2
55.5379	-1.53176	7.92785e-06	4.27191e-05	BEGAIN
20.7471	-1.10312	6.25393e-05	0.00026884	BEST3
282.391	-2.05402	3.87839e-07	2.93389e-06	BEX1
215.047	-1.2247	6.18239e-06	3.41967e-05	BEX2
90.3328	-1.37067	1.98014e-08	2.0335e-07	BEX5
153.508	-2.62974	6.20357e-06	3.42965e-05	BHLHA15
96.831	-1.05935	6.30145e-05	0.000270553	BHLHE22
12.2702	-1.29391	2.51785e-09	3.21742e-08	BHMT
268.178	1.6771	2.62108e-15	1.24331e-13	BIK
11655.5	1.29359	3.20747e-05	0.000148201	BIRC3
383.458	2.53616	4.07543e-24	1.00352e-21	BIRC5
93.2644	1.98285	4.11921e-06	2.39259e-05	BIRC7
354.476	3.03362	4.5443e-35	7.11345e-32	BLACAT1
352.69	1.41357	4.15642e-14	1.55175e-12	BLM
805.931	1.7523	5.80348e-10	8.59155e-09	BMP4
131.895	-1.17724	0.00152608	0.00453545	BMP5
74.6572	1.3405	1.76429e-07	1.44217e-06	BMS1P17
74.6572	1.3405	1.76429e-07	1.44217e-06	BMS1P18
35.4891	1.23007	1.49417e-05	7.50164e-05	BMS1P22
121.346	-1.00684	0.000879189	0.00278305	BMX
1085.27	-1.28068	3.03395e-06	1.82964e-05	BNIP3
13.6275	1.48365	0.000134147	0.000525628	BOLL
3.69654	1.73609	0.00365724	0.00972084	BPIFA2
502.906	4.02998	1.39719e-09	1.89594e-08	BPIFB1
1271.76	1.02936	1.96167e-15	9.51109e-14	BPNT1
78.8205	-1.00342	0.000212958	0.00079222	BRE-AS1
6.53337	-1.47613	1.0853e-07	9.3074e-07	BRINP2
161.322	-3.02315	7.96776e-13	2.23006e-11	BRSK2
126.471	-1.31061	3.53608e-08	3.40779e-07	BSN
45.2479	2.19269	3.63806e-07	2.77412e-06	BTBD16
6.02095	-1.90649	1.84069e-07	1.49903e-06	BTBD17
4300.34	-1.80716	1.3274e-15	6.71824e-14	BTG2
69.0005	3.20266	4.32433e-06	2.49257e-05	BTNL3
316.217	2.91314	3.6956e-08	3.54721e-07	BTNL8
221.19	-1.04653	0.000137933	0.000538727	BTNL9
622.195	2.45361	1.15671e-27	5.63317e-25	BUB1
485.625	2.06572	1.8076e-22	3.32888e-20	BUB1B
33.674	-1.21183	1.30421e-10	2.20765e-09	C10orf105
90.2564	1.26575	9.08644e-07	6.24622e-06	C10orf55
11.2541	-2.29402	1.36165e-10	2.29367e-09	C10orf62
8.69734	-3.42605	1.75418e-13	5.86019e-12	C10orf71
8.58133	-4.23083	6.91746e-35	1.01064e-31	C10orf82
9.30145	-1.18872	0.000316912	0.00112691	C10orf90
3.62014	1.22841	0.00203108	0.00582608	C10orf91
9.44329	3.22157	9.02113e-06	4.79384e-05	C10orf99
50.0738	2.41833	6.21083e-06	3.4328e-05	C11orf86
12.4509	1.05943	0.00182859	0.00531832	C11orf87
60.639	2.86566	1.13942e-07	9.72748e-07	C12orf56
11.1558	-1.21171	2.35485e-06	1.46112e-05	C14orf144
15.1812	-3.1021	8.19929e-09	9.16773e-08	C14orf180
1378.02	1.6755	5.34157e-11	9.95413e-10	C15orf48
96.3052	-1.60246	1.31013e-05	6.66005e-05	C15orf54
11.9023	-1.03142	2.32449e-05	0.000111444	C15orf56
68.1344	1.58345	0.000148205	0.000574242	C16orf74
169.315	-1.49221	3.38201e-05	0.000155413	C16orf89
7.46099	-1.71445	3.90715e-15	1.79508e-13	C16orf96
10.1369	1.16478	0.00118763	0.00362796	C17orf50
75.6969	1.35727	3.7931e-11	7.37584e-10	C17orf53
84.483	-1.74457	7.97568e-19	6.90858e-17	C18orf61
1788.29	3.30394	7.75777e-39	3.40023e-35	C19orf33
3155.48	1.36824	3.33978e-17	2.23144e-15	C1GALT1
2986.88	1.06089	1.81711e-06	1.15963e-05	C1orf116
98.974	-1.9418	3.79739e-07	2.88254e-06	C1orf127
24.1233	-1.52301	1.67135e-05	8.27743e-05	C1QL1
29.2922	1.92733	2.35931e-08	2.36741e-07	C1QTNF12
10.5654	-1.114	0.000778559	0.00250251	C1QTNF4
7.29143	-1.76289	3.22705e-10	5.03709e-09	C1QTNF9
4.35526	1.50698	0.00211702	0.0060504	C20orf85
15.8171	-1.34453	0.000106786	0.000430265	C22orf42
247.613	-2.29278	1.19654e-08	1.28729e-07	C2CD4B
8.83565	-1.72895	2.30746e-09	2.9816e-08	C2orf27B
12.0526	1.59486	9.7263e-05	0.000395752	C2orf48
165.814	1.83644	1.86412e-09	2.46245e-08	C2orf54
18.0912	1.27476	0.000473634	0.00160925	C2orf70
51339.5	-1.16796	2.64734e-08	2.62084e-07	C3
28.6472	1.37611	0.000378662	0.00132014	C3orf30
274.526	1.29408	0.000147774	0.000572673	C4BPB
555.975	-1.62024	1.06382e-16	6.45804e-15	C5
124.322	1.1179	2.93801e-13	9.27759e-12	C5orf34
8.66365	-1.14602	0.000448596	0.00153226	C5orf38
111.514	1.67405	8.15431e-07	5.67487e-06	C5orf46
25.2346	-1.16781	2.06414e-06	1.30212e-05	C5orf49
4.25131	2.04607	9.27803e-05	0.00037955	C5orf66-AS1
20.3626	2.87349	7.63976e-16	4.00539e-14	C5orf66-AS2
1873.17	-2.48778	3.20049e-07	2.47054e-06	C6
815.44	1.15306	2.07195e-07	1.66937e-06	C6orf132
71.0625	4.34586	1.82318e-10	2.98396e-09	C6orf15
500.249	2.59711	2.2016e-19	2.09198e-17	C6orf223
23094.3	-2.32506	4.1252e-11	7.93711e-10	C7
20.0862	2.13841	3.45284e-06	2.05399e-05	C7orf57
15.5559	1.3921	0.000283347	0.00102097	C8G
5.78275	-1.98692	4.28327e-08	4.03386e-07	C8orf34-AS1
27.7058	-1.40825	3.7646e-06	2.21183e-05	C8orf49
6.60536	1.62041	3.24167e-05	0.000149592	C9
6.80916	-1.12646	0.0004471	0.00152789	C9orf135
354.508	1.48041	7.06889e-06	3.84977e-05	C9orf152
10.1996	1.22487	2.70227e-05	0.000127548	C9orf50
579.205	1.11313	4.02161e-09	4.86925e-08	CA13
37.0359	1.23826	0.000119631	0.000475465	CA14
72.1484	-2.70468	8.57499e-10	1.22027e-08	CA4
1159.97	3.70456	3.38514e-14	1.29018e-12	CA9
201.757	-1.28423	0.000161239	0.000618402	CACNA1A
43.3263	-1.4043	4.73942e-05	0.000210039	CACNA1B
22.6468	-1.49818	1.37876e-06	9.06287e-06	CACNA1G
193.764	-1.2192	0.000105911	0.000426975	CACNA2D2
356.364	-1.12641	1.93367e-15	9.39608e-14	CACNB2
117.764	1.56626	0.000340275	0.00120238	CACNG4
30.2795	4.05944	1.68511e-10	2.78081e-09	CACNG6
47.6918	-1.87585	1.64136e-06	1.06014e-05	CADM3-AS1
1336.39	-1.35796	1.01702e-05	5.32312e-05	CADPS
351.888	1.66626	1.76672e-05	8.68891e-05	CALB2
7.93029	-1.47843	1.90395e-05	9.2784e-05	CALCA
7.15113	-1.75691	1.16727e-06	7.80851e-06	CALCB
56.1726	2.62325	1.17389e-07	9.98671e-07	CALHM3
9.22447	1.02547	0.00317732	0.00860917	CALML3-AS1
8.16866	2.82504	2.87283e-05	0.000134756	CALML5
61.8466	-2.09684	1.59379e-07	1.31489e-06	CALN1
48.0906	-1.31159	0.00312724	0.00849239	CALY
79.7561	-1.51931	1.26871e-05	6.47502e-05	CAMK2B
1393.82	1.67148	1.21296e-20	1.47678e-18	CAMK2N1
33.2247	-1.70371	2.27636e-07	1.81537e-06	CAMK2N2
7.42986	1.23576	0.000646625	0.00211905	CAND1.11
169.286	-1.23126	7.94752e-16	4.1568e-14	CAND2
5686.81	1.08868	1.72448e-12	4.4937e-11	CAPG
320.238	1.3931	6.13665e-07	4.41196e-06	CAPN12
22.7689	1.33867	8.83925e-05	0.00036371	CAPN14
1742.94	1.38237	9.06695e-09	1.00304e-07	CAPN5
3172.08	2.52342	2.58044e-14	1.01163e-12	CAPN8
417.095	2.05831	0.000180379	0.000684386	CAPN9
1562.4	1.47102	3.06958e-13	9.65134e-12	CARD11
112.904	1.08589	2.35889e-05	0.000112871	CARD14
4.02094	1.60965	0.000423311	0.00145496	CASC19
36.2884	2.80572	2.08662e-17	1.45631e-15	CASC8
18.6565	1.79193	0.00185594	0.00538787	CASP14
34.186	1.05634	7.1414e-05	0.000301607	CASP1P2
28.9717	1.27498	0.000394081	0.00136737	CASP5
50.3508	-1.33395	0.00171896	0.00503555	CASQ2
1317	-1.35039	3.88774e-23	8.11427e-21	CASTOR2
806.939	-1.53371	4.9309e-13	1.46424e-11	CASTOR3
8.75992	-1.24075	2.84012e-06	1.72461e-05	CATIP
35.7007	1.6056	3.30648e-08	3.20908e-07	CATSPER1
543.355	-1.03151	0.000999888	0.00311656	CATSPERB
848.565	-1.19237	3.53994e-07	2.71062e-06	CAVIN2
77.9345	1.18864	4.01439e-07	3.02399e-06	CAVIN4
60.1886	-1.71692	2.49045e-09	3.1885e-08	CBFA2T3
574.16	1.67502	1.15552e-15	5.9305e-14	CBLC
93.2966	-2.57707	1.1584e-11	2.48885e-10	CBLN4
504.886	-2.56253	1.0464e-14	4.41845e-13	CBS
65.902	-2.25145	1.06106e-05	5.52329e-05	CBSL
255.759	2.01165	3.56815e-10	5.53405e-09	CCAT1
98.8497	-2.00509	1.86411e-13	6.19908e-12	CCDC110
32.1436	1.26748	0.000569688	0.00189766	CCDC114
632.398	-2.09003	3.94281e-15	1.80767e-13	CCDC141
91.8231	1.52146	4.45303e-14	1.64845e-12	CCDC150
5.98611	-1.64776	7.22374e-05	0.000304615	CCDC155
49.7421	-1.35045	1.74395e-09	2.31719e-08	CCDC158
10.3026	-1.4866	3.57991e-09	4.39763e-08	CCDC178
24.2979	3.50101	2.43348e-08	2.43515e-07	CCDC190
4.70273	-1.43745	1.2265e-07	1.03699e-06	CCDC196
798.047	-1.17107	6.44429e-07	4.60621e-06	CCDC198
547.492	-1.14183	1.82976e-06	1.16567e-05	CCDC3
12.5901	1.2848	0.000160914	0.000617373	CCDC33
901.698	-1.43336	2.32369e-15	1.10704e-13	CCDC69
15212.8	-1.06035	3.65738e-07	2.78654e-06	CCDC80
41.3032	-1.90816	1.81769e-06	1.15967e-05	CCEPR
45.1782	2.58871	1.13658e-06	7.61719e-06	CCK
31.3945	-3.30904	5.61232e-13	1.64431e-11	CCKBR
304.018	2.03421	1.97285e-05	9.58648e-05	CCL13
190.785	-2.30459	1.56479e-11	3.28471e-10	CCL14
63.6724	2.23989	2.10466e-07	1.69199e-06	CCL15
740.234	1.40661	0.000446905	0.00152767	CCL18
1120.79	-1.03143	0.000392634	0.00136321	CCL2
632.27	3.3419	7.4259e-17	4.67639e-15	CCL20
43.0125	1.84108	1.58168e-05	7.8922e-05	CCL24
35.8561	1.42004	1.45191e-05	7.31966e-05	CCL26
263.437	-1.33621	0.000165507	0.000633663	CCL3
106.183	-1.41283	0.000163582	0.000626731	CCL3L1
133.865	-1.17085	0.000235384	0.000864785	CCL4L2
24.8962	2.81375	2.19989e-08	2.23301e-07	CCL7
542.142	2.04555	1.35081e-22	2.55198e-20	CCNA2
903.234	2.27291	5.55129e-20	5.93447e-18	CCNB1
359.724	2.34456	1.4447e-31	1.26643e-28	CCNB2
5579.88	-1.03919	7.43394e-13	2.09735e-11	CCND2
16.6274	-1.00296	1.5116e-08	1.58957e-07	CCND2-AS1
167.725	1.7526	8.18689e-12	1.82866e-10	CCNE1
240.177	1.07452	8.67862e-10	1.23341e-08	CCNE2
269.031	1.2649	6.32234e-12	1.44629e-10	CCNF
108.265	1.30439	2.27823e-07	1.8162e-06	CCNJL
63.7177	1.35104	1.09198e-06	7.35649e-06	CCR8
4.4429	-1.98195	1.03061e-14	4.36862e-13	CCT8L2
3727.03	1.44267	5.12244e-08	4.71872e-07	CD109
11.0947	1.6415	3.08337e-05	0.000143282	CD164L2
131.842	1.52508	0.00328532	0.00886455	CD177
100.675	1.5365	0.000218999	0.000811525	CD1A
10.76	1.88068	0.0015156	0.00450853	CD200R1L
1547.63	-1.48918	4.19594e-08	3.96524e-07	CD302
1355.63	-2.14432	3.62713e-13	1.11485e-11	CD36
10980.1	2.22379	3.00177e-15	1.4e-13	CD55
260.697	2.88968	2.87173e-14	1.10995e-12	CDA
405.853	2.52239	4.29129e-22	7.07095e-20	CDC20
122.437	1.32308	1.13046e-08	1.2198e-07	CDC25A
94.0223	2.6199	8.6421e-26	2.82674e-23	CDC25C
170.786	2.56464	2.14269e-23	4.6957e-21	CDC45
434.498	2.205	8.31577e-26	2.76121e-23	CDC6
282.709	2.45041	2.67322e-20	3.0672e-18	CDCA2
137.355	2.35163	2.43196e-19	2.27763e-17	CDCA3
412.549	1.03696	1.05298e-08	1.14408e-07	CDCA4
258.362	2.31794	3.23781e-24	8.06325e-22	CDCA5
687.134	2.09858	1.70323e-12	4.44389e-11	CDCA7
279.781	2.34263	4.4622e-25	1.2867e-22	CDCA8
4350.01	1.56412	4.53051e-14	1.6743e-12	CDCP1
48.5582	-1.34197	0.000223351	0.000825002	CDH10
490.793	1.67232	6.74086e-10	9.80266e-09	CDH13
18.1467	3.26312	3.18696e-07	2.46097e-06	CDH16
2126.56	3.1792	1.58614e-08	1.66158e-07	CDH17
188.67	-1.10489	0.00168372	0.00494402	CDH19
764.536	1.14168	0.000382316	0.00133033	CDH2
61.461	-2.11845	3.02305e-07	2.34514e-06	CDH22
626.639	-1.04385	3.31198e-16	1.83752e-14	CDH23
3123.23	2.45061	1.40667e-22	2.6348e-20	CDH3
1065.31	2.78375	3.19131e-10	4.98485e-09	CDHR2
393.373	1.71688	1.82528e-06	1.16322e-05	CDHR5
538.64	-1.01689	1.8046e-20	2.13771e-18	CDIP1
759.882	2.35328	3.48773e-25	1.01912e-22	CDK1
260.834	2.39292	2.0637e-06	1.30212e-05	CDKN2A
157.878	1.96414	2.33241e-18	1.88615e-16	CDKN3
31.1703	-1.31643	2.57216e-10	4.08767e-09	CDNF
263.884	-1.35183	4.11265e-09	4.97125e-08	CDO1
868.031	-1.18623	4.51267e-08	4.20652e-07	CDON
794.41	1.08897	2.07756e-10	3.36013e-09	CDR2L
94.7298	1.6803	4.16855e-10	6.35726e-09	CDRT1
18.144	-1.0221	1.37596e-09	1.8741e-08	CDRT3
1260.19	1.15232	3.78502e-09	4.61853e-08	CDS1
135.294	1.70397	5.692e-12	1.31721e-10	CDSN
157.392	1.19433	6.91324e-11	1.2521e-09	CDT1
33.6187	1.68597	0.000129462	0.000509549	CDX1
1561.85	2.26034	6.98064e-18	5.27519e-16	CEACAM1
11.9055	2.59039	1.07603e-05	5.5959e-05	CEACAM18
10.946	2.18981	0.000237175	0.000870197	CEACAM20
19114.8	3.99383	8.7145e-12	1.93494e-10	CEACAM5
38462.2	2.77501	2.89595e-11	5.76951e-10	CEACAM6
132.59	-1.72223	2.63009e-20	3.0336e-18	CECR2
10.3703	-2.75959	2.91302e-16	1.63689e-14	CECR3
139864	-4.59962	2.41141e-07	1.91125e-06	CEL
50322.5	-4.38954	1.34022e-05	6.80039e-05	CELA2A
14769.1	-4.4818	2.88392e-06	1.74976e-05	CELA2B
109044	-4.4062	3.57273e-06	2.11726e-05	CELA3A
50564.4	-4.51418	3.10484e-06	1.86673e-05	CELA3B
128.694	-1.45536	7.76892e-07	5.44122e-06	CELF3
48.2131	-1.58536	3.30328e-09	4.10657e-08	CELF4
1217.1	-5.92827	3.60091e-13	1.1099e-11	CELP
1894.21	1.7998	3.28309e-19	3.01041e-17	CELSR1
4280.53	2.75897	1.82437e-15	8.90449e-14	CEMIP
86.4076	2.49038	8.07869e-24	1.9037e-21	CENPA
876.598	1.94739	7.26738e-18	5.45427e-16	CENPE
3300.96	2.49325	1.76454e-26	6.90533e-24	CENPF
160.406	1.17682	1.90801e-08	1.96864e-07	CENPH
246.875	1.85519	3.70421e-22	6.29285e-20	CENPI
204.39	2.13814	3.47584e-25	1.01912e-22	CENPK
103.482	2.02513	3.14492e-17	2.11414e-15	CENPM
407.491	1.7028	4.55094e-15	2.04977e-13	CENPU
8.03796	2.23328	1.07684e-05	5.59745e-05	CENPVL1
8.03796	2.23328	1.07684e-05	5.59745e-05	CENPVL2
164.995	1.02603	5.69441e-07	4.13907e-06	CENPW
580.921	2.76972	7.15069e-28	3.56153e-25	CEP55
3.95891	-1.58568	4.26314e-09	5.13898e-08	CER1
22.2544	-1.29964	4.02015e-07	3.0265e-06	CERS1
364.988	-1.82132	3.05385e-24	7.69255e-22	CERS4
349.924	-1.32493	3.67552e-05	0.000167461	CFAP221
46.0829	1.18717	6.68421e-05	0.000284491	CFAP45
39.6473	1.56123	4.98501e-05	0.0002199	CFAP47
229.244	-1.03946	5.88495e-08	5.34475e-07	CFAP70
23.6861	1.58834	2.71295e-05	0.000127986	CFAP73
4.98338	1.00867	0.00171058	0.00501503	CFAP74
79.9127	-1.76463	0.00030841	0.00110006	CFC1
702.056	-1.80052	3.76987e-07	2.8637e-06	CFD
5.65395	-1.30307	0.00118937	0.00363276	CFHR1
16624.7	-2.30983	7.94155e-08	7.02054e-07	CFTR
7.09391	-1.85259	5.34979e-07	3.91716e-06	CFTR-AS1
377.671	1.06708	3.00011e-11	5.94999e-10	CGAS
24.4501	2.03085	0.000124161	0.000490949	CGB3
127.184	4.62998	4.14585e-11	7.96287e-10	CGB5
11.5177	2.49551	5.22851e-08	4.80627e-07	CGB7
50.247	3.14946	7.15376e-08	6.38073e-07	CGB8
3481.27	1.09635	5.00294e-08	4.6164e-07	CGN
2019.27	-1.21413	2.8888e-14	1.11458e-12	CGNL1
55.9053	-1.30459	2.77008e-07	2.16808e-06	CHAD
473.192	1.37625	2.872e-15	1.34775e-13	CHEK1
1903.81	-2.11768	2.4979e-05	0.000118771	CHGA
1108.96	-2.10951	1.97323e-09	2.58942e-08	CHRDL1
5.22906	-1.00661	0.000499369	0.00168702	CHRNA2
232.245	1.28751	1.82455e-10	2.98396e-09	CHRNA5
95.3954	-1.14295	7.35471e-09	8.33825e-08	CHRNB2
8.54549	-2.4098	1.20806e-07	1.02377e-06	CHRNB3
614.584	1.35601	5.75848e-06	3.20541e-05	CHST6
16.4023	-1.38661	5.33541e-05	0.000233571	CHST8
240.96	-2.03819	1.70679e-08	1.77609e-07	CHST9
12.6864	-3.51349	3.30276e-12	8.06014e-11	CIDEA
157.878	-1.47944	0.000110583	0.000443364	CIDEC
511.962	1.35674	1.03515e-14	4.37941e-13	CIP2A
5815.2	-1.01219	6.23723e-23	1.25403e-20	CIRBP
599.664	1.61951	6.30556e-13	1.81824e-11	CIT
333.789	2.42731	5.03915e-27	2.16535e-24	CKAP2L
1167.28	1.02886	7.36751e-13	2.08334e-11	CKLF
523.615	1.99589	1.0543e-11	2.28311e-10	CKMT1A
486.786	2.19064	1.2241e-13	4.22458e-12	CKMT1B
1014.39	1.20489	2.65462e-17	1.81233e-15	CKS1B
379.452	2.05311	2.83253e-20	3.23306e-18	CKS2
276.782	3.57791	1.41662e-05	7.14833e-05	CLCA1
21.0142	3.03172	7.88512e-09	8.86345e-08	CLCA4
23.8267	1.69922	5.29708e-06	2.97731e-05	CLCN1
13.0326	-1.86792	1.71108e-09	2.27815e-08	CLCNKA
17.3779	-1.27695	5.08614e-06	2.87275e-05	CLCNKB
2905.22	1.03196	2.73546e-13	8.6755e-12	CLDN12
10738.8	3.15604	1.31526e-07	1.10352e-06	CLDN18
611.77	1.8274	3.99746e-10	6.12618e-09	CLDN23
8013.94	1.90731	2.30781e-22	4.11184e-20	CLDN4
269.812	-1.17236	7.97892e-05	0.000332255	CLEC10A
31.0267	1.51216	0.00113168	0.00347691	CLEC18B
9.68706	-1.16657	6.64277e-05	0.000282947	CLEC2L
151.044	-1.58178	6.36978e-09	7.36642e-08	CLEC3B
39.5288	-1.09031	0.000627992	0.00206705	CLEC4F
206.295	2.4444	2.81396e-13	8.91157e-12	CLIC3
35412.7	-4.70755	1.05872e-06	7.15443e-06	CLPS
37.2508	-3.95242	4.0131e-11	7.76402e-10	CLPSL1
246.835	2.8444	2.00333e-10	3.24966e-09	CLRN3
560.562	1.05719	8.66587e-09	9.63534e-08	CLSPN
527.878	-1.04733	4.29854e-06	2.48032e-05	CLSTN2
13.2092	-1.16782	2.73569e-06	1.67046e-05	CLSTN2-AS1
3113.06	1.1309	5.33091e-10	7.94201e-09	CLTB
65.2853	-1.24676	6.39377e-05	0.000273778	CLTRN
9084.99	-1.95036	1.39964e-13	4.7262e-12	CLU
16.9728	-1.75364	7.07665e-07	5.00435e-06	CMA1
903.876	1.35879	7.69721e-07	5.39445e-06	CMPK2
107.279	1.23222	2.01872e-12	5.18644e-11	CMTM1
3.53685	-1.04988	0.000103643	0.000418447	CMTM5
273.953	-1.21105	1.1794e-05	6.0701e-05	CNKSR2
731.455	-1.04213	9.40385e-11	1.65132e-09	CNKSR3
11.8962	2.31551	8.67575e-07	5.99398e-06	CNTD2
17.5543	-2.11424	2.9034e-05	0.00013587	CNTFR
58.627	-1.11387	0.00283632	0.00777946	CNTN5
12318.6	1.74486	5.03588e-11	9.48122e-10	COL10A1
16439.8	2.59956	2.47734e-13	7.9641e-12	COL11A1
58448.7	1.75927	9.22027e-10	1.30531e-08	COL12A1
11361.8	-1.26237	1.9572e-06	1.24037e-05	COL14A1
13727.1	3.64469	3.11311e-14	1.19272e-12	COL17A1
353.075	-1.24802	5.92598e-06	3.29196e-05	COL21A1
629.919	1.01143	0.0020245	0.005811	COL22A1
48.6735	-1.82596	8.36186e-14	2.95565e-12	COL25A1
16.2254	2.57233	2.39989e-09	3.08105e-08	COL6A4P1
2855.37	2.11458	2.96015e-11	5.8814e-10	COL7A1
1979.56	1.23183	6.03806e-07	4.35277e-06	COL8A2
91.2697	1.51181	0.00208641	0.00596758	COL9A1
141.331	-1.08701	0.00229101	0.00648006	COL9A3
3485.7	1.09605	0.00225026	0.00638787	COMP
245.123	-1.12744	2.43472e-07	1.92903e-06	COMTD1
1342.67	-1.24476	2.4468e-12	6.1142e-11	COQ8A
1871.37	1.7502	4.40004e-18	3.39532e-16	CORO2A
116.92	-1.17412	1.04487e-08	1.13809e-07	CORO2B
8186.55	2.07302	6.46362e-06	3.55905e-05	CP
225920	-4.40756	5.74471e-06	3.19937e-05	CPA1
53801.5	-4.32039	2.7458e-06	1.67476e-05	CPA2
90.0679	-1.06992	0.00272047	0.00749642	CPA4
374716	-4.35655	1.86707e-05	9.12161e-05	CPB1
335.479	-1.93211	8.2634e-06	4.43419e-05	CPLX2
292.803	1.1085	5.22129e-05	0.00022917	CPNE7
879.096	1.74532	0.000487759	0.00165238	CPS1
339.309	3.42858	9.93838e-08	8.5917e-07	CR2
911.027	1.54314	9.24594e-06	4.88488e-05	CRABP2
1020.71	-1.31631	1.05927e-12	2.85533e-11	CRAT
15.6221	3.4623	1.48031e-07	1.22976e-06	CRCT1
35.764	2.0216	0.000804707	0.00257711	CREB3L3
115.446	2.98817	3.55376e-18	2.78145e-16	CREG2
19.939	-2.62024	4.34118e-08	4.07614e-07	CRH
17.4602	-1.11034	2.27936e-05	0.000109568	CRHBP
11.685	-1.0834	3.09091e-05	0.000143534	CRHR2
1304.55	1.55178	5.60056e-11	1.03575e-09	CRIP1
137.616	2.23167	1.1905e-21	1.76282e-19	CRNDE
430.737	-1.12761	2.11887e-09	2.76234e-08	CRYAB
135.433	-2.14766	1.49515e-05	7.50487e-05	CRYBA2
433.462	3.36265	2.44961e-36	5.36833e-33	CRYBG2
14.7693	1.13483	0.000828604	0.00264167	CRYGN
41.6305	1.70004	1.10733e-07	9.47192e-07	CRYM
5.06742	2.20955	1.68136e-05	8.32324e-05	CSAG3
127.629	-1.87785	1.58018e-11	3.31385e-10	CSDC2
30.3521	2.22589	5.25051e-09	6.20631e-08	CSF2
14.2126	-2.43027	4.35662e-06	2.50855e-05	CSF3
1749.89	2.17639	1.7327e-07	1.41952e-06	CST1
37.4452	3.38623	1.407e-12	3.70162e-11	CST4
229.516	2.7576	4.30312e-10	6.55792e-09	CST6
2919.44	1.6959	5.00167e-16	2.68656e-14	CSTB
25.5954	3.6978	5.86746e-09	6.86155e-08	CT83
5.08068	-1.39288	4.74017e-09	5.65492e-08	CTAGE11P
5.26596	-1.95686	1.54276e-09	2.06407e-08	CTD-2297D10.2
18.3633	-1.6798	9.76224e-08	8.45276e-07	CTD-3080P12.3
5188.98	1.13227	8.94057e-07	6.1556e-06	CTHRC1
52.2809	-1.46157	2.082e-05	0.000100811	CTNNA2
299.952	-2.84863	1.05396e-12	2.84452e-11	CTNND2
105461	-4.21289	5.73178e-06	3.19457e-05	CTRB1
88190.4	-3.42142	0.000196071	0.000737158	CTRB2
49554.7	-4.24292	6.95777e-06	3.80002e-05	CTRC
4940.33	-4.00546	2.46579e-07	1.94871e-06	CTRL
18669	2.55863	5.10307e-10	7.63892e-09	CTSE
65.3399	-1.49454	0.000143698	0.000558856	CTSG
38.8819	-2.272	1.37836e-09	1.8762e-08	CTSLP2
233.964	1.56078	4.54575e-07	3.38383e-06	CTSV
406.467	-1.52095	2.3596e-11	4.7836e-10	CTTNBP2
8.64728	-1.12209	2.27769e-05	0.000109512	CTXN2
53.9498	-1.14728	0.000557776	0.00186194	CTXND1
8.76058	-1.4984	2.272e-06	1.41669e-05	CUX2
9366.67	-3.24667	7.97927e-05	0.000332255	CUZD1
7.18423	1.61056	0.00341698	0.00916114	CWH43
270.322	-1.11148	0.00102406	0.00318284	CX3CR1
4.26263	-1.18438	0.00119136	0.00363832	CXADRP3
2275.56	-1.99719	5.64419e-16	2.98914e-14	CXCL12
98.2547	2.32815	1.59334e-05	7.94495e-05	CXCL13
648.258	-1.08649	0.000726513	0.00235317	CXCL2
299.891	1.2185	0.000699762	0.00227763	CXCL3
3472.94	3.67814	6.88946e-12	1.56459e-10	CXCL5
38.9122	1.80867	0.000209978	0.000782065	CXCR2P1
5.37108	1.35826	0.000840687	0.00267359	CXorf49
5.37108	1.35826	0.000840687	0.00267359	CXorf49B
5.91082	-1.01389	0.000220804	0.000816282	CXorf67
234.745	-1.31503	1.04052e-08	1.13391e-07	CXXC4
11.7898	-1.12035	5.68937e-05	0.000247239	CYP21A2
131.936	3.78615	1.34829e-09	1.83984e-08	CYP24A1
128.596	3.53816	1.71773e-10	2.83038e-09	CYP26A1
90.1401	1.59273	8.11046e-07	5.64794e-06	CYP27C1
34.1558	1.86311	2.83957e-06	1.72461e-05	CYP2B6
1060.14	1.98449	8.93049e-08	7.80972e-07	CYP2C18
430.38	1.75527	4.71556e-07	3.49481e-06	CYP2C19
264.619	1.95956	3.55074e-06	2.1048e-05	CYP2C9
260.59	1.01085	0.000245143	0.000896432	CYP2J2
604.919	2.20581	1.27624e-10	2.16477e-09	CYP2S1
38.6414	1.18146	0.000155649	0.00059906	CYP2W1
130.735	-1.24757	2.26048e-08	2.28498e-07	CYP39A1
6361.14	1.25403	9.74491e-05	0.000396362	CYP3A5
33.594	1.18384	1.86669e-05	9.12161e-05	CYP3A7
12.2927	-1.3955	8.63328e-13	2.39131e-11	CYP46A1
23.0127	1.2209	5.93304e-06	3.29421e-05	CYP4A22
258.165	1.59034	1.10958e-06	7.45217e-06	CYP4F12
29.0931	2.96869	1.14942e-05	5.93379e-05	CYP4F2
32.4906	-1.6507	0.000206748	0.000771475	CYP4F24P
380.776	2.12282	2.81596e-10	4.44289e-09	CYP4F3
4126.8	-1.05782	0.000470217	0.00159864	CYR61
468.445	-1.87703	1.92922e-12	4.97399e-11	CYS1
44.4639	1.00768	0.00310509	0.00843536	CYSRT1
52.4236	-1.33916	8.16177e-11	1.45656e-09	CYYR1-AS1
20.9423	-1.22397	0.000771265	0.00248125	DACH2
27.6163	-2.04404	3.64799e-09	4.47102e-08	DAPL1
21.7179	1.43034	0.000951442	0.00298253	DAW1
28.4249	4.82925	4.04136e-08	3.8357e-07	DAZ2
15.0426	4.10865	4.24703e-06	2.45577e-05	DAZ3
15.3924	-1.37362	5.90025e-10	8.70148e-09	DBH
33.2633	-1.28571	1.84151e-07	1.49913e-06	DBH-AS1
10.4508	-1.45402	6.41422e-07	4.58922e-06	DBX2
7599.48	1.41296	5.44521e-06	3.04807e-05	DCBLD2
958.72	-2.06337	1.94785e-09	2.56225e-08	DCDC2
719.206	-1.41732	3.60817e-12	8.6989e-11	DCLK1
3.97641	1.37232	0.000189994	0.000716401	DCST1
37.1247	1.02312	7.89014e-07	5.51907e-06	DCST1-AS1
19.9676	-1.56456	3.66469e-13	1.12481e-11	DCT
36.3244	-1.15944	0.000663583	0.00216889	DCX
109.324	-1.87106	3.25274e-13	1.01399e-11	DDI1
142.523	1.5559	3.01781e-16	1.68712e-14	DDIAS
20.26	-1.62067	2.27627e-07	1.81537e-06	DDX25
5540.2	1.23461	1.6886e-09	2.25096e-08	DDX60
4394.32	1.25706	3.41226e-12	8.30886e-11	DDX60L
3.18456	-1.86177	1.39936e-05	7.07102e-05	DEFA6
201.052	1.05342	0.00281085	0.00771637	DEGS2
400.345	1.74984	1.20201e-13	4.15489e-12	DEPDC1
224.484	2.41905	3.28717e-18	2.61008e-16	DEPDC1B
69.2803	-1.57367	1.55283e-07	1.28416e-06	DGCR5
20.8405	1.11717	0.000290143	0.00104118	DHDH
1222.74	1.11806	5.02883e-11	9.47608e-10	DHFR
342.469	-1.07567	1.90268e-18	1.57348e-16	DHRS12
124.387	-1.26287	2.9484e-05	0.000137829	DHRS2
1534.52	1.97602	8.95216e-05	0.000368011	DHRS9
357.96	1.80981	1.12151e-20	1.39753e-18	DIAPH3
2557	1.41452	7.51337e-10	1.08326e-08	DIO2
55.6343	-1.543	5.26814e-09	6.22379e-08	DIRAS1
70.7285	-1.10019	0.000381951	0.00132949	DIRAS2
155.425	-1.39524	2.37904e-07	1.88832e-06	DIRAS3
23.0744	-1.2517	5.47394e-05	0.00023897	DISP3
23.2472	-1.09416	7.58056e-06	4.10598e-05	DKFZP434H168
774.557	4.26566	4.46334e-20	4.86637e-18	DKK1
29.187	2.00936	9.31784e-05	0.000380829	DKK4
53.5504	2.87607	6.31518e-22	9.88551e-20	DLEU1-AS1
189.889	1.90255	3.75581e-22	6.33142e-20	DLEU7
358.359	-1.33814	1.67988e-12	4.39315e-11	DLG2
15.0905	1.38178	0.000754339	0.00243358	DLGAP1-AS5
16.4915	-1.33862	6.7865e-08	6.08535e-07	DLGAP3
506.855	2.74	1.05555e-28	5.78309e-26	DLGAP5
100.402	-2.32678	7.47305e-07	5.24742e-06	DLK1
20.899	1.35253	4.26202e-05	0.000191007	DLX5
16069.6	3.21213	1.7159e-07	1.4088e-06	DMBT1
33.3394	2.86877	2.7074e-10	4.28394e-09	DMBX1
107.378	-1.13637	1.93574e-10	3.14936e-09	DMGDH
47.4749	1.15845	0.000935114	0.00293723	DMP1
4.26398	-1.80527	1.18432e-12	3.1613e-11	DMRTC1
4.26398	-1.80527	1.18432e-12	3.1613e-11	DMRTC1B
16.913	-1.01538	0.000762008	0.00245363	DNAAF1
131.853	-1.19366	1.57482e-06	1.02137e-05	DNAH12
454.586	1.66899	2.16341e-05	0.000104361	DNAH2
112.653	3.79919	3.07238e-36	6.12101e-33	DNAH3
68.9032	-1.68238	2.97143e-09	3.74394e-08	DNAH9
1326.08	1.64543	3.1307e-16	1.74135e-14	DNAJA4
4960.66	1.06544	0.000193566	0.000728742	DNAJB1
80.1088	2.02808	4.6356e-05	0.000206027	DNAJB13
47.2778	3.35376	6.48124e-14	2.32465e-12	DNAJB3
436.758	-1.26337	2.22145e-09	2.88236e-08	DNASE1
229.917	-1.35449	1.53008e-10	2.55577e-09	DNMT3B
880.322	1.24681	2.82039e-11	5.63949e-10	DNTTIP1
2078.22	1.06364	4.8377e-11	9.14738e-10	DOK4
1343.53	-1.99182	5.17962e-09	6.12912e-08	DPEP1
97.4545	-2.92899	1.86246e-08	1.92983e-07	DPP10
14.92	-2.67841	1.18647e-07	1.00781e-06	DPP10-AS1
175.259	-1.62257	7.60625e-08	6.74862e-07	DPP6
1238.77	-2.37244	6.0868e-12	1.39806e-10	DPT
2693.77	1.08138	1.44282e-14	6.0113e-13	DPY19L1
236.376	-1.06951	2.15523e-08	2.19174e-07	DPY19L2
11.6406	-1.94567	9.61227e-09	1.05538e-07	DPYS
149.603	3.97423	4.84767e-17	3.17125e-15	DQX1
18.509	-1.35901	4.37347e-05	0.000195561	DRAIC
18.3796	1.75462	0.000145141	0.000563638	DRC1
77.8347	1.90328	6.91554e-05	0.000293311	DRD1
53.4872	-1.38086	0.000105625	0.000425978	DSCAM
64.0576	-1.79178	8.93212e-09	9.91126e-08	DSCAML1
13591.8	1.04667	7.17834e-05	0.000302933	DSG2
1364.44	2.36803	1.78359e-09	2.36464e-08	DSG3
9.36336	1.60791	5.89164e-05	0.000254615	DSG4
447.621	2.20944	6.22566e-26	2.1318e-23	DTL
510.751	-1.70527	5.20106e-21	6.99271e-19	DTNA
322.494	1.50137	8.68844e-10	1.23401e-08	DUOX1
184.642	2.29924	1.771e-12	4.59853e-11	DUOXA1
77.7145	-1.56796	2.47312e-06	1.52586e-05	DUSP26
43.296	1.13889	0.000216534	0.000803206	DUSP5P1
5023.72	1.09605	1.37058e-07	1.14554e-06	DUSP6
9.2055	1.97303	0.000229417	0.000845128	DUSP9
262.932	1.30995	3.5328e-06	2.09757e-05	DUXAP10
310.164	1.41459	5.95585e-07	4.30199e-06	DUXAP8
1723.02	1.35496	7.83869e-08	6.938e-07	DUXAP9
9.39044	-1.11673	1.17527e-07	9.99461e-07	DYNLRB2
1598.15	-1.1691	3.94261e-12	9.4406e-11	DZIP1
202.491	1.86369	6.05805e-20	6.3828e-18	E2F1
250.899	2.82828	3.89541e-18	3.01653e-16	E2F7
167.404	2.51547	1.51496e-24	3.95242e-22	E2F8
549.535	-1.08774	1.38743e-09	1.88503e-08	EBF1
284.021	-1.33066	2.13702e-07	1.71423e-06	EBF2
171.87	-1.12203	2.65786e-07	2.08747e-06	EBF3
88.6377	-2.95015	7.67037e-07	5.37736e-06	ECE2
20.3653	2.80486	4.74664e-08	4.40028e-07	ECEL1P2
150.091	-1.6986	1.16942e-10	2.00846e-09	ECHDC3
1808.52	1.91017	7.30578e-09	8.29136e-08	ECM1
3230.83	1.58664	2.11176e-22	3.79339e-20	ECT2
125.702	-1.06821	3.88703e-08	3.70528e-07	EDA
274.505	2.65566	6.20165e-13	1.79537e-11	EDAR
4091.53	1.14693	9.25666e-07	6.34333e-06	EDIL3
2181.38	1.18353	1.73725e-07	1.42271e-06	EFNA1
69.5368	2.84303	1.27034e-12	3.37449e-11	EFNA2
189.178	2.3696	8.38249e-16	4.35314e-14	EFNA3
256.136	1.39815	3.17782e-15	1.47234e-13	EFNA4
946.014	1.77029	3.2005e-14	1.22407e-12	EFNA5
2128.01	1.38676	1.06364e-13	3.71766e-12	EFNB1
2660.1	1.56366	6.7289e-20	7.05568e-18	EFNB2
557.317	-3.05707	1.61878e-08	1.69253e-07	EGF
161.883	1.91069	3.71182e-09	4.53679e-08	EGFL6
2695.63	2.56771	2.61416e-14	1.0212e-12	EGLN3
2757.13	-1.15128	6.27269e-05	0.000269594	EGR1
355.303	-1.20871	5.88001e-05	0.000254213	EGR3
115.407	-1.41824	1.48302e-05	7.45595e-05	ELAVL4
118.575	1.0405	1.78882e-05	8.77984e-05	ELF3-AS1
1096.38	1.015	4.92785e-16	2.65341e-14	ELF4
63.1612	3.69636	3.81881e-08	3.64988e-07	ELF5
5.98202	2.05938	6.69459e-06	3.67423e-05	ELFN1-AS1
5490.18	1.27059	0.00136883	0.00411267	ELK2AP
226.63	1.07148	1.39158e-07	1.16177e-06	ELL3
29.115	-1.16311	0.000594613	0.00196872	ELOA3C
94.8609	-1.41653	7.51167e-09	8.49424e-08	ELOVL2
570.682	1.15304	4.60834e-09	5.52169e-08	ELOVL6
90.6544	1.30155	1.73639e-10	2.85898e-09	EME1
170.201	-1.27685	5.38044e-11	1.0018e-09	EMID1
263.113	-1.35187	3.86555e-14	1.45057e-12	EML5
7.23458	1.37596	0.000631093	0.00207477	EMX2
8.99486	2.33257	3.68202e-05	0.000167723	EN2
125.778	-1.32043	0.000202782	0.000759265	ENAM
11.0673	-1.10775	0.000546401	0.00182731	ENHO
66.531	1.33225	2.82845e-06	1.71895e-05	ENKUR
29680.7	1.09279	2.84966e-07	2.2248e-06	ENO1
1701.42	1.59805	6.02752e-10	8.86531e-09	ENO2
54.9064	2.77094	3.62663e-09	4.45004e-08	ENTHD1
84.1476	1.27016	9.1231e-06	4.83864e-05	ENTPD2
418.925	-1.06771	2.51157e-05	0.000119291	ENTPD3
126.883	1.14967	0.000889826	0.00281312	ENTPD8
1505.05	-2.24386	1.04065e-11	2.25801e-10	EPB41L4B
3.75513	-1.74511	3.53887e-09	4.35699e-08	EPB42
8516.59	1.0398	5.06336e-09	6.00452e-08	EPCAM
3331.28	2.06466	1.50845e-31	1.27145e-28	EPHA2
2009.4	1.47149	6.7143e-08	6.02308e-07	EPHA4
68.9588	-1.37809	9.73873e-06	5.11932e-05	EPHA6
15.5901	-1.87685	4.99109e-05	0.00022008	EPHA8
1197.9	-1.42696	8.95811e-20	9.08875e-18	EPHX1
498.013	-1.62744	1.81034e-11	3.74634e-10	EPHX2
54.8125	2.38773	2.60248e-08	2.5842e-07	EPHX3
98.2888	2.63401	1.57178e-16	9.25958e-15	EPHX4
8.59691	-2.8086	1.13931e-10	1.96908e-09	EPO
4448.94	2.39653	1.59086e-14	6.52879e-13	EPPK1
1517.24	1.89438	3.38616e-16	1.87393e-14	EPS8L1
1301.8	2.71472	1.33794e-16	8.01121e-15	EPS8L3
1883.26	1.04055	1.03057e-06	6.99224e-06	EPSTI1
540.005	3.22702	1.21741e-07	1.0297e-06	EPYC
152.39	-2.59466	3.70757e-17	2.44789e-15	ERBB4
92.1457	-1.38442	3.011e-08	2.94449e-07	ERC2
7.62553	-1.96528	3.49572e-10	5.42939e-09	ERC2-IT1
747.584	3.09077	9.5126e-12	2.08705e-10	EREG
419.368	-1.40471	9.35973e-06	4.93904e-05	ERICH5
4.71127	-1.09917	1.43387e-06	9.37729e-06	ERLNC1
187.415	1.40197	9.23269e-06	4.87906e-05	ERMN
1719.85	-1.02086	1.02611e-11	2.2353e-10	ERN1
1649.97	2.46267	3.84206e-13	1.17761e-11	ERN2
9954.28	1.97004	2.24659e-14	8.93541e-13	ERO1A
2386.71	-2.29313	9.8498e-19	8.3666e-17	ERO1B
2503.05	-4.0606	6.72499e-12	1.53041e-10	ERP27
210.382	2.12096	4.61704e-19	4.14682e-17	ESCO2
663.653	2.6256	3.99083e-20	4.41712e-18	ESM1
237.82	2.04351	7.5634e-17	4.73577e-15	ESPL1
84.0296	3.13168	2.16112e-18	1.76063e-16	ESPN
237.337	-2.08184	1.26026e-09	1.73049e-08	ESRRG
811.681	1.0074	3.01696e-09	3.79326e-08	ETHE1
441.77	1.39241	2.21254e-08	2.2448e-07	ETV4
1131.66	1.86366	5.95823e-19	5.28642e-17	EVPL
9.83371	1.72226	5.38323e-05	0.000235417	EVPLL
12.1524	2.12874	0.000112529	0.000449686	EVX1
218.918	2.45466	1.31244e-27	6.25264e-25	EXO1
70.056	-1.00941	1.03918e-05	5.42098e-05	EXTL1
32.2724	1.00191	0.00100296	0.00312481	EYA1
453.185	1.05226	3.79621e-12	9.12215e-11	EZH2
16484.9	1.2834	2.06776e-15	9.98128e-14	EZR
4.71141	1.1582	0.000429705	0.00147531	EZR-AS1
241.05	-1.31966	1.70214e-06	1.09391e-05	F10
414.459	-2.62365	5.86783e-07	4.25093e-06	F11
76.1883	1.76395	3.13635e-10	4.90601e-09	F12
2438.89	1.82999	6.19972e-07	4.45028e-06	F5
675.395	-1.58924	2.03677e-13	6.66205e-12	F8
483.529	2.04927	5.35311e-14	1.9455e-12	FA2H
505.724	-3.20337	2.13409e-10	3.43129e-09	FABP4
40.8384	3.48509	3.25924e-12	7.96278e-11	FABP6
201.771	-1.92726	1.24957e-12	3.32737e-11	FAM107A
53.7915	-1.46148	1.45653e-10	2.44036e-09	FAM110D
434.833	2.19705	2.37664e-23	5.1359e-21	FAM111B
4260.69	-1.72143	3.98921e-22	6.67355e-20	FAM129A
24.7568	-1.10722	0.000276176	0.000997264	FAM131C
79.1473	-2.1089	1.1118e-09	1.54896e-08	FAM135B
429.476	-1.25007	9.99444e-09	1.0935e-07	FAM149A
6.46908	-1.93676	6.55339e-06	3.60667e-05	FAM167A-AS1
820.385	-1.35417	1.94692e-14	7.84258e-13	FAM171A1
238.756	1.86908	7.71902e-05	0.000322644	FAM177B
9.02443	-2.35226	1.86781e-13	6.20197e-12	FAM180B
13.3264	-1.20339	1.82052e-06	1.1608e-05	FAM181B
141.604	-1.35166	2.82129e-13	8.92186e-12	FAM184A
39.1455	-1.15723	4.13967e-11	7.95796e-10	FAM186A
84.8873	-2.16162	4.69522e-10	7.0816e-09	FAM189A1
974.622	1.17321	3.81695e-12	9.16193e-11	FAM213B
118.831	1.37529	4.77946e-07	3.53619e-06	FAM216B
6.20594	-2.27786	5.13591e-12	1.20121e-10	FAM217A
76.8897	-1.06773	3.92355e-05	0.000177215	FAM222A
13.3652	-1.0047	4.43264e-06	2.54164e-05	FAM226A
13.3652	-1.0047	4.43264e-06	2.54164e-05	FAM226B
7.3374	2.41961	7.54608e-06	4.08932e-05	FAM25A
995.27	-1.62294	9.17848e-05	0.000376197	FAM3B
5322.38	1.02001	5.57317e-07	4.06172e-06	FAM3C
567.52	2.56178	1.15926e-06	7.75966e-06	FAM3D
12.5381	-1.93176	4.95748e-08	4.57638e-07	FAM47A
5.74307	-1.07932	4.47738e-06	2.56393e-05	FAM71C
85.0356	1.42346	1.31294e-09	1.79607e-08	FAM72A
70.6219	1.10103	1.02925e-06	6.98548e-06	FAM72B
80.3872	1.29767	1.14433e-06	7.66674e-06	FAM72C
1221.17	4.38144	7.9952e-15	3.47649e-13	FAM83A
32.9263	3.7935	4.27525e-11	8.18273e-10	FAM83A-AS1
1854.46	1.46837	1.16577e-17	8.48767e-16	FAM83B
5.86938	1.54023	0.0016953	0.00497422	FAM83C
350.622	2.68222	1.44428e-30	9.89109e-28	FAM83D
510.108	2.34496	6.75732e-17	4.3385e-15	FAM83E
1630.13	1.27654	1.67363e-11	3.4962e-10	FAM83H
521.941	1.5431	2.46847e-14	9.74714e-13	FAM83H-AS1
28.7154	-2.22289	8.71782e-14	3.07651e-12	FAM87A
44.4664	-2.04259	3.63004e-11	7.09212e-10	FAM95A
20.4484	-1.66826	3.89714e-08	3.71168e-07	FAM95B1
134.742	-1.02798	5.70066e-05	0.00024768	FAM95C
439.863	1.5016	1.48251e-14	6.15326e-13	FANCA
141.678	1.22289	2.7671e-12	6.8521e-11	FANCB
754.668	1.00019	1.34094e-10	2.26225e-09	FANCD2
1079.19	1.53517	8.08999e-18	6.03034e-16	FANCI
197.485	-1.4881	1.98346e-09	2.60129e-08	FAR2P2
4.51064	1.19547	0.00162819	0.00479851	FATE1
1751.39	-1.59279	7.71734e-14	2.7411e-12	FBLN5
15.3663	1.32676	9.47651e-05	0.000386665	FBXO39
21.7543	-2.87833	4.98764e-07	3.68152e-06	FBXW12
12.1826	1.59411	6.29158e-05	0.000270247	FCAMR
256.591	-1.16398	0.00108945	0.00336083	FCER1A
41.6074	-1.04691	0.000124151	0.000490949	FCN3
8.05194	1.33055	0.00114456	0.00350958	FCRL4
95.8877	2.41683	3.24327e-06	1.94197e-05	FDCSP
192.394	1.03865	0.000129387	0.000509378	FENDRR
1190.42	2.18213	8.91397e-13	2.44799e-11	FER1L4
26.4909	-1.27188	9.33602e-09	1.02944e-07	FER1L5
2800.84	2.10439	0.00057022	0.00189857	FER1L6
112.879	2.34433	6.68087e-05	0.000284404	FER1L6-AS1
25.2283	1.82107	0.00066678	0.00217869	FER1L6-AS2
2928.55	2.07699	5.50198e-20	5.91059e-18	FERMT1
12.8794	-1.44299	0.000203736	0.000762444	FEV
18.2985	4.00447	9.64058e-10	1.35748e-08	FEZF1
87.5144	4.54662	4.00408e-15	1.83193e-13	FEZF1-AS1
29.7245	-2.20006	1.95874e-07	1.58514e-06	FFAR1
3360.32	1.10233	7.42266e-12	1.6701e-10	FGD6
20.9354	-1.41689	2.1049e-05	0.000101852	FGF10-AS1
93.1636	-1.67056	1.44517e-10	2.42503e-09	FGF12
3.98438	-1.6358	2.78143e-07	2.17541e-06	FGF12-AS2
47.4915	-1.27954	2.91195e-12	7.16222e-11	FGF14-AS2
22.2913	-1.34652	5.46663e-07	3.99338e-06	FGF14-IT1
6.93129	-1.45359	3.98292e-10	6.10817e-09	FGF17
18.1226	1.89409	2.63603e-06	1.61953e-05	FGF20
279.851	3.80049	1.24367e-12	3.3157e-11	FGFBP1
3097.46	-1.16525	1.50185e-18	1.2467e-16	FGFR1
1226.54	-1.61362	4.16618e-08	3.94051e-07	FGFR3
430.977	-2.11694	0.00356373	0.00950002	FGL1
555.39	1.11535	1.59617e-08	1.67049e-07	FHDC1
1375.26	-1.70225	4.72004e-14	1.73848e-12	FHL1
2852.82	1.4798	2.96665e-20	3.35124e-18	FHL2
611.381	-1.29015	6.98699e-06	3.81275e-05	FHL5
92.0342	2.85551	3.2756e-08	3.18148e-07	FIBCD1
326.308	-1.30987	1.90589e-12	4.91962e-11	FIGN
20.9149	-1.92103	9.2621e-08	8.07716e-07	FITM1
679.577	-1.34199	5.79342e-13	1.68609e-11	FKBP11
271.34	-1.33752	6.43337e-05	0.000275205	FKBP9P1
37.4047	2.63657	5.81003e-10	8.59155e-09	FLJ16779
28.8699	1.41463	3.40473e-05	0.000156261	FLJ22447
1955.97	1.57446	4.84147e-12	1.1389e-10	FLJ23867
362.934	1.34098	2.33798e-06	1.45188e-05	FLJ32255
34.0235	-1.096	1.33051e-07	1.11461e-06	FLJ37035
3490.61	-2.21312	6.23056e-21	8.17621e-19	FLRT2
1073.68	1.01735	0.000729848	0.00236083	FLRT3
192.214	-2.11099	1.81506e-11	3.75255e-10	FLT3
68.7544	-1.4838	3.26743e-06	1.95484e-05	FMN2
336467	1.84971	2.49735e-10	3.97455e-09	FN1
1989.24	1.0388	0.000226937	0.000836557	FNDC1
15.497	1.83651	3.61556e-10	5.59965e-09	FNDC11
12746	-1.10201	5.35994e-05	0.000234504	FOS
1275.74	-2.51656	1.44087e-09	1.94079e-08	FOSB
219.932	1.33067	5.93973e-06	3.29709e-05	FOSL1
246.173	2.27564	6.08435e-11	1.11767e-09	FOXA1
19.0092	1.46334	0.00134627	0.0040549	FOXC2
59.6977	2.98703	2.7189e-13	8.63546e-12	FOXD1
61.7638	1.58801	8.48689e-10	1.2093e-08	FOXD2
43.1236	1.04337	1.78362e-06	1.14059e-05	FOXD2-AS1
96.7379	1.1837	4.81677e-05	0.000213166	FOXD4L5
222.3	1.71167	0.00178389	0.00520559	FOXJ1
741.507	2.89782	4.42687e-21	6.02576e-19	FOXL1
458.284	2.15349	7.27566e-17	4.60827e-15	FOXM1
371.088	-1.16056	5.36551e-08	4.91988e-07	FOXP2
51.5297	1.18595	2.45318e-06	1.51483e-05	FOXP3
902.193	1.88458	2.93351e-19	2.71257e-17	FOXQ1
2933.72	-1.4025	1.57448e-08	1.65095e-07	FRAS1
1124.45	-1.73907	9.51388e-12	2.08705e-10	FREM1
8.09869	-2.51517	2.40048e-14	9.49575e-13	FREM2-AS1
393.95	1.43445	2.95191e-10	4.63403e-09	FRMD5
22.4018	-2.002	9.4139e-09	1.03619e-07	FRMPD1
13.7115	-1.65428	4.10164e-06	2.38365e-05	FRMPD4
1834.7	1.44777	1.51665e-09	2.03163e-08	FSCN1
87.6128	-1.35711	0.00242766	0.00680856	FSTL5
13.4424	-1.5601	1.26047e-07	1.06284e-06	FTCD
1637.73	1.63525	2.00174e-13	6.57693e-12	FUT2
1234.33	1.74239	3.63533e-11	7.09423e-10	FUT3
82.507	-1.90363	9.22401e-11	1.62304e-09	FXYD1
1257.57	-2.47165	4.60754e-07	3.42518e-06	FXYD2
4091.7	2.94829	2.7582e-31	2.23874e-28	FXYD3
4.00868	1.77082	0.000360498	0.00126365	FXYD4
2341.65	1.29341	1.89896e-11	3.91494e-10	FXYD5
5.59209	-1.15728	5.61501e-06	3.13431e-05	FXYD6-FXYD2
75.6958	-1.94714	1.16597e-07	9.92703e-07	FYB2
2120.09	-1.02254	1.45368e-14	6.04506e-13	FZD4
6.01145	-1.04654	0.000422526	0.0014525	FZD9
617.52	-2.12929	6.32675e-05	0.000271376	G6PC2
7.31515	-1.23492	1.71696e-06	1.10182e-05	GABARAPL3
12.6052	-1.88848	1.41237e-06	9.25877e-06	GABRA4
5.62195	-1.0743	0.000629386	0.00207133	GABRB1
71.6123	1.30286	8.68177e-05	0.000357903	GABRB2
423.362	-1.28237	5.59913e-05	0.000243665	GABRB3
14.3926	-1.20122	0.00133397	0.00402338	GABRG2
7980.65	2.64516	1.2227e-05	6.26502e-05	GABRP
117.712	1.05097	0.000108914	0.000437312	GAD1
167.696	-1.91486	1.28706e-05	6.558e-05	GAD2
1300.61	1.6178	7.21708e-15	3.16959e-13	GALE
179.082	-1.60781	1.21001e-08	1.29923e-07	GALNT16
103.987	-1.3704	1.18471e-11	2.53791e-10	GALNT17
3244.69	1.02897	3.58363e-08	3.45058e-07	GALNT3
4942.24	2.49389	2.13169e-15	1.02447e-13	GALNT5
3.94325	-1.48424	2.2235e-06	1.38906e-05	GALR1
342.698	-2.31086	9.00446e-15	3.86927e-13	GAMT
67940.7	1.60439	4.84352e-12	1.1389e-10	GAPDH
35.8151	1.14947	3.95997e-06	2.31359e-05	GAPLINC
125.521	-1.57612	1.82175e-10	2.98396e-09	GAS2
161.117	-1.05577	3.75721e-08	3.60031e-07	GATA2
106.629	1.31715	2.81356e-06	1.71085e-05	GATA3
7.13355	1.64542	7.6114e-06	4.12065e-05	GATA3-AS1
329.947	-1.36188	0.00100057	0.00311825	GATA4
18.6853	2.42447	0.000185364	0.000701478	GATA5
12923.7	-2.94586	7.905e-11	1.4165e-09	GATM
989.898	-1.69301	8.56101e-05	0.000353523	GC
329.425	-1.71172	3.74532e-14	1.41029e-12	GCAT
58.3671	-1.77111	6.8422e-07	4.85422e-06	GCK
5946.16	2.58822	2.29415e-11	4.66385e-10	GCNT3
1729.39	1.15467	0.00019767	0.00074215	GDA
21.3169	-1.33846	1.41921e-09	1.91751e-08	GDAP1L1
26.6068	-2.40468	2.79968e-12	6.92494e-11	GDF10
183.411	-1.41095	1.79755e-08	1.86609e-07	GDF7
27.4254	1.56541	1.31179e-06	8.65927e-06	GDNF
47.7139	2.8423	4.44302e-10	6.73832e-09	GDPD2
152.036	1.71684	4.71527e-12	1.11352e-10	GDPD3
405.52	-1.27668	3.38098e-14	1.29018e-12	GDPD5
571.45	-1.30357	2.90986e-05	0.000136144	GFRA1
18.7867	-1.19368	7.53509e-05	0.000315799	GFRA3
394.401	1.05446	1.94232e-07	1.57418e-06	GGH
938.489	-1.25691	5.08403e-07	3.74636e-06	GGT1
557.732	-1.22157	4.33647e-08	4.07345e-07	GGT6
372.491	-1.08177	1.07984e-08	1.17152e-07	GGTA1P
3.85459	-1.30372	5.55525e-07	4.05032e-06	GGTLC1
373.607	-1.27754	4.41777e-09	5.30787e-08	GHR
83.8675	-1.10649	0.000371705	0.00129816	GHRL
275.828	1.70666	1.68072e-15	8.2957e-14	GINS1
163.318	1.34368	2.34455e-12	5.89228e-11	GINS2
181.301	1.07213	2.34074e-06	1.45318e-05	GINS4
2485.52	1.06626	2.68312e-15	1.26999e-13	GIPC1
3136.81	2.70141	2.67825e-19	2.48702e-17	GJB2
772.884	3.27483	1.83677e-38	6.70882e-35	GJB3
270.162	3.15811	1.86442e-22	3.40489e-20	GJB4
161.342	3.57861	8.39406e-17	5.18186e-15	GJB5
145.136	4.26502	4.94353e-14	1.8147e-12	GJB6
136.773	1.20797	0.00044922	0.00153391	GJC2
20.0041	-2.08522	7.388e-09	8.37167e-08	GJC3
72.0491	-1.39449	0.00314306	0.00852921	GJD2
140.55	-1.19656	9.58231e-15	4.0935e-13	GKAP1
13.4079	1.30316	1.66884e-05	8.26875e-05	GLIS1
12.973	1.02366	0.000863324	0.00273921	GLOD5
277.28	-1.82549	2.28284e-06	1.42086e-05	GLP1R
408.51	-1.37232	0.000114466	0.000456759	GLP2R
19.3714	-1.29938	4.91402e-05	0.000217031	GLRA1
165.974	-2.11769	5.35628e-12	1.24478e-10	GLS2
5.33611	-3.59739	4.88453e-24	1.18938e-21	GLYAT
14.7041	-1.04645	3.79681e-05	0.000172271	GLYATL1
10.4601	-2.05614	4.91275e-06	2.78271e-05	GMNC
440.418	-1.12737	2.3066e-09	2.9816e-08	GMNN
655.309	1.24643	1.57645e-10	2.62324e-09	GNA15
134.131	-1.37015	1.65981e-14	6.78635e-13	GNG7
3.94707	1.83521	0.00124097	0.00377246	GNGT1
174.668	-2.97233	1.12445e-06	7.54741e-06	GNMT
4.38867	-1.23683	0.000918009	0.00289179	GOLGA2P11
299.378	-1.03562	1.04987e-05	5.46897e-05	GOLGA7B
4640.01	-1.78144	3.04284e-18	2.42487e-16	GOLGA8B
11.7486	-2.64664	9.28746e-08	8.08962e-07	GOLGA8CP
21.0484	-1.4171	7.79435e-07	5.45729e-06	GOLGA8DP
248.346	-1.0321	5.60408e-06	3.1298e-05	GOLGA8H
32.7487	-1.19923	0.000330131	0.00116974	GOLGA8J
792.419	-1.0959	1.22135e-10	2.08304e-09	GOLGA8N
92982.4	-3.83166	9.27376e-06	4.8984e-05	GP2
47.2299	1.03816	3.50407e-05	0.000160518	GP6
187.497	2.99545	1.13175e-09	1.57376e-08	GPA33
1108.15	-1.57071	3.20966e-21	4.45187e-19	GPAM
605.989	-1.62193	3.43252e-12	8.3489e-11	GPC3
348.387	-2.43482	6.2266e-10	9.1336e-09	GPD1
93.3351	-3.8997	1.88875e-09	2.489e-08	GPHA2
80.0974	-1.28311	0.000341438	0.00120551	GPM6A
121.602	1.41208	2.81795e-07	2.20161e-06	GPR1
40.2813	-2.10314	1.17936e-06	7.87261e-06	GPR119
19.6162	-1.85438	5.80353e-07	4.21559e-06	GPR142
8.17117	-1.84049	2.2059e-06	1.37963e-05	GPR148
16.2591	-1.31737	4.16876e-08	3.94126e-07	GPR150
1108.44	-1.17256	2.51002e-19	2.34073e-17	GPR155
28.6377	1.15819	0.000536377	0.00179791	GPR20
946.107	2.5792	7.52408e-30	4.58028e-27	GPR35
5.96763	-1.01375	1.51002e-05	7.57085e-05	GPR62
20.2891	1.43593	0.000630161	0.00207357	GPR78
262.761	3.25586	4.52031e-12	1.06864e-10	GPR87
8578	3.16637	2.01795e-36	4.9137e-33	GPRC5A
61.0835	1.17468	2.57088e-05	0.000121765	GPRC5D
1030.41	-1.81129	9.23444e-09	1.01951e-07	GPT2
3233.76	1.7118	1.96884e-06	1.24666e-05	GPX2
1289.63	-1.43229	9.65668e-11	1.6903e-09	GPX3
104.949	1.64295	6.598e-10	9.62044e-09	GRAMD2A
3041.86	-1.53544	3.49647e-15	1.60977e-13	GRB10
245.383	-2.06889	5.74665e-09	6.72386e-08	GRB14
604.66	1.54753	7.02859e-09	8.01413e-08	GREB1L
10340.8	1.04138	0.000145096	0.000563638	GREM1
657.189	1.11685	6.21245e-06	3.43282e-05	GRHL1
29.5872	1.03838	0.000927193	0.00291639	GRHL3
18.2415	-1.46478	5.24451e-06	2.95004e-05	GRIA1
148.882	-1.45374	0.000215176	0.00079925	GRIA2
236.405	-1.2819	1.71026e-06	1.09817e-05	GRIA3
100.642	-1.103	0.000310939	0.00110837	GRIA4
7.58924	-1.07895	4.05222e-06	2.35868e-05	GRIK1-AS1
122.649	-1.38237	2.35227e-05	0.000112579	GRIK3
39.0675	-1.39847	7.57409e-09	8.55158e-08	GRIK5
151.77	2.0057	1.00919e-08	1.10306e-07	GRIN2D
31.0537	-1.647	9.63714e-05	0.000392626	GRM4
38.263	1.2979	5.14286e-06	2.89961e-05	GRM5
24.1439	-1.25819	8.01849e-07	5.591e-06	GRM7
84.54	2.01613	6.22748e-09	7.2324e-08	GRP
78.7629	-2.44708	2.08362e-07	1.67754e-06	GRPR
1268.53	1.97893	5.03689e-16	2.69886e-14	GSDMB
188.25	1.69786	1.51447e-06	9.84857e-06	GSDMC
1273.68	1.0116	6.52327e-13	1.87362e-11	GSKIP
343.787	-3.30431	1.05314e-07	9.06144e-07	GSTA2
6.79568	-3.13737	7.71508e-17	4.81698e-15	GSTA7P
179.108	-1.04421	3.71149e-05	0.00016889	GSTM5
19.2055	4.25994	5.26327e-08	4.8322e-07	GTF2H2C
141.626	2.04921	1.55116e-19	1.51757e-17	GTSE1
9.10093	1.5695	1.29052e-05	6.57255e-05	GUCA1A
48.775	-3.61975	2.7782e-07	2.17366e-06	GUCA1C
2345.99	-1.09302	1.18346e-07	1.00603e-06	GUCY1A2
74.5908	3.25115	8.10051e-16	4.22673e-14	GUCY1B2
87.3696	1.36095	0.00247883	0.00693344	GUCY2C
5.0301	1.94387	3.85792e-05	0.00017461	GUCY2GP
60.5429	-2.05744	4.70157e-11	8.90535e-10	GXYLT1P3
3818.7	-1.55205	5.22001e-07	3.82981e-06	H19
6.29892	1.20111	0.000478192	0.00162323	H2BFS
162.606	-1.06959	2.62122e-10	4.15658e-09	HAAO
156.72	1.11299	1.0115e-08	1.10504e-07	HAGHL
99.0591	1.35431	0.00105755	0.00327486	HAL
4.58588	-1.88376	5.88717e-10	8.6939e-09	HAO1
5.6552	-1.03852	0.00232375	0.0065642	HAO2
122.656	4.4387	1.16888e-24	3.16247e-22	HAPLN1
185.272	2.82545	9.67243e-10	1.36053e-08	HAVCR1
148.486	1.54988	0.000640532	0.0021017	HCAR2
119.112	1.58613	0.000725242	0.00234971	HCAR3
23.2225	2.0738	0.000191553	0.000721657	HCG21
24.5734	-1.36902	0.00257178	0.00715144	HCN1
238.968	1.051	5.30451e-05	0.000232311	HECW1
15.6836	1.5554	4.62896e-06	2.64245e-05	HECW1-IT1
725.13	1.40776	2.39936e-12	6.00938e-11	HELLS
2088.19	1.07366	5.1928e-09	6.14141e-08	HELZ2
6.4056	-2.57395	4.52466e-13	1.3677e-11	HEPACAM
2903.25	1.30666	8.73348e-11	1.54599e-09	HEPH
13.3631	-1.20829	0.000277726	0.00100236	HERC2P10
153.006	1.39052	3.98904e-07	3.00825e-06	HES2
7.70044	1.39155	9.56379e-05	0.000390008	HES5
1294.57	-1.09794	1.47477e-06	9.61319e-06	HEYL
58.8732	-1.70368	1.34409e-09	1.83525e-08	HFM1
7.38764	-2.10595	2.00551e-07	1.62001e-06	HHATL
598.52	1.36396	2.09284e-06	1.31757e-05	HHLA2
116.172	1.49317	7.72604e-06	4.17343e-05	HIF1A-AS2
800.613	1.19162	2.35796e-06	1.46263e-05	HILPDA
2025.99	1.59553	2.88382e-16	1.62884e-14	HIST1H1B
13.2954	2.52188	9.32985e-10	1.31742e-08	HIST1H1T
304.042	1.30656	2.1489e-12	5.47596e-11	HIST1H2AB
1050.57	1.35125	6.32765e-13	1.82221e-11	HIST1H2AG
679.683	1.37272	1.17324e-13	4.07473e-12	HIST1H2AH
894.573	1.76373	6.03917e-19	5.33663e-17	HIST1H2AI
517.398	1.6137	2.2411e-14	8.92975e-13	HIST1H2AJ
445.199	1.75143	1.39275e-16	8.24922e-15	HIST1H2AL
725.57	1.53883	1.45728e-17	1.04367e-15	HIST1H2AM
287.849	1.55693	1.86059e-12	4.81403e-11	HIST1H2BB
2325.79	1.38179	1.2079e-24	3.22819e-22	HIST1H2BD
370.135	1.33509	1.19244e-11	2.55198e-10	HIST1H2BE
279.736	1.0551	1.28578e-05	6.55562e-05	HIST1H2BF
698.099	1.10581	2.165e-06	1.35785e-05	HIST1H2BG
342.433	1.0043	0.000646691	0.00211905	HIST1H2BH
873.016	1.61407	2.35404e-19	2.22366e-17	HIST1H2BJ
429.865	1.72194	4.46803e-22	7.2531e-20	HIST1H2BL
338.913	1.82061	5.13782e-14	1.87659e-12	HIST1H2BM
364.249	1.08693	2.08978e-12	5.34395e-11	HIST1H2BN
561.766	2.08514	2.77256e-22	4.82227e-20	HIST1H2BO
998.914	1.41426	1.07731e-13	3.74749e-12	HIST1H3B
628.452	1.77386	1.28788e-14	5.39321e-13	HIST1H3C
769.594	1.26503	2.98962e-11	5.93456e-10	HIST1H3H
427.156	1.55039	1.70462e-14	6.95656e-13	HIST1H3I
260.421	1.54477	8.3197e-11	1.48095e-09	HIST1H3J
951.108	1.27358	1.90677e-10	3.10914e-09	HIST1H4J
253.798	1.17638	2.67186e-07	2.0972e-06	HIST1H4L
2450.86	1.33558	6.09876e-12	1.39806e-10	HIST2H2AA3
2450.86	1.33558	6.09876e-12	1.39806e-10	HIST2H2AA4
55.1711	1.41825	1.39255e-11	2.94005e-10	HIST2H2BC
2649.92	1.19754	3.41126e-16	1.88307e-14	HIST2H2BE
2010.09	1.16641	1.34476e-10	2.26696e-09	HIST2H2BF
838.169	2.15033	2.00678e-18	1.64099e-16	HIST2H3A
838.169	2.15033	2.00678e-18	1.64099e-16	HIST2H3C
325.633	1.45035	3.76741e-09	4.5996e-08	HIST2H3D
1466.57	1.16166	5.43239e-10	8.07041e-09	HIST2H4A
1466.57	1.16166	5.43239e-10	8.07041e-09	HIST2H4B
134.688	1.71397	4.3701e-10	6.65074e-09	HIST3H2A
257.303	1.7001	9.9828e-12	2.18119e-10	HIST3H2BB
455.78	2.11561	3.00322e-25	9.01583e-23	HJURP
3804.83	2.14469	6.02145e-25	1.71377e-22	HK2
412.378	1.08899	0.000285965	0.00102838	HK3
1733.47	1.36481	5.89587e-10	8.70088e-09	HKDC1
41.2368	2.58545	3.00457e-15	1.4e-13	HLA-V
332.999	-1.6271	6.60584e-10	9.62547e-09	HLF
3205.1	2.00756	1.12706e-17	8.23319e-16	HMGA1
1178.03	1.92419	8.17958e-08	7.2106e-07	HMGA2
112.893	-1.44146	8.63533e-05	0.00035639	HMGCLL1
405.853	2.63852	5.77297e-27	2.43298e-24	HMMR
7.61571	1.37346	0.000725339	0.00234971	HMSD
531.236	-1.15904	3.69151e-06	2.17355e-05	HNF1B
129.011	1.63787	5.55567e-07	4.05032e-06	HNRNPA1P33
411.15	-1.16646	2.54969e-16	1.46273e-14	HOGA1
1345.39	-2.2567	3.10575e-13	9.72321e-12	HOMER2
20.2583	4.33538	2.10468e-12	5.37577e-11	HOTAIR
20.2511	-1.19536	5.20953e-06	2.93194e-05	HOTS
62.8433	4.28904	3.54118e-14	1.34041e-12	HOTTIP
21.9638	1.33283	4.85096e-06	2.75412e-05	HOXA-AS2
18.2123	2.03138	7.10594e-06	3.86802e-05	HOXA-AS3
174.849	3.80421	7.22599e-18	5.44184e-16	HOXA10
13.1964	3.02182	7.7107e-08	6.833e-07	HOXA10-AS
41.4009	3.75315	4.38912e-14	1.62754e-12	HOXA11
17.4604	3.30101	5.08845e-10	7.62746e-09	HOXA11-AS
158.518	4.22689	1.24093e-16	7.49174e-15	HOXA13
113.465	1.26309	4.15055e-10	6.33862e-09	HOXA3
13.3331	1.49758	3.07685e-05	0.000143101	HOXA6
21.694	1.55448	0.000333197	0.00117926	HOXA9
56.2698	1.11746	2.01256e-07	1.6251e-06	HOXB-AS3
34.4699	4.60602	3.61081e-13	1.11139e-11	HOXB13
669.873	1.10804	1.41114e-09	1.91013e-08	HOXB3
97.3088	1.42171	2.53974e-09	3.24161e-08	HOXB5
240.351	2.19743	2.90546e-16	1.63684e-14	HOXB6
312.085	1.9417	2.60015e-17	1.78069e-15	HOXB7
18.1977	2.23966	9.8052e-08	8.48661e-07	HOXB8
95.7	3.77374	8.33961e-19	7.19537e-17	HOXB9
5.51124	2.1615	6.04339e-07	4.35517e-06	HOXC-AS1
48.2794	4.63155	2.02324e-13	6.63761e-12	HOXC10
40.5238	4.64771	1.82734e-17	1.28353e-15	HOXC11
4.74756	2.41957	0.000158022	0.000607445	HOXC13
47.403	1.25751	1.06384e-07	9.14638e-07	HOXC4
25.4247	1.03852	0.000239106	0.000876428	HOXC5
60.1473	1.95796	2.24439e-10	3.5929e-09	HOXC6
38.7687	2.20682	4.42974e-10	6.73216e-09	HOXC8
43.1908	3.15312	6.53429e-18	4.95498e-16	HOXC9
19.5059	2.61532	5.15779e-07	3.79178e-06	HOXD10
3.54291	1.98908	0.000690711	0.00225018	HOXD11
26.8783	1.14612	2.42644e-05	0.000115775	HOXD9
33.2976	-1.96915	9.48332e-08	8.24383e-07	HPCAL4
14.2759	-2.40553	2.39081e-12	5.9948e-11	HPD
66.6893	1.68527	7.92991e-07	5.53981e-06	HPDL
1501.96	1.50137	4.98735e-05	0.000219959	HPGD
484.941	-1.86573	5.826e-05	0.000252376	HPN
23.4801	-2.73208	5.13303e-16	2.74367e-14	HPR
232.423	1.67699	1.38874e-08	1.47283e-07	HR
95.2068	3.97565	5.17242e-17	3.37362e-15	HRASLS2
91.2011	-1.63041	2.63929e-05	0.000124813	HRASLS5
852.163	1.28841	2.17576e-12	5.51873e-11	HRH1
1148.21	-1.16585	4.35228e-06	2.50671e-05	HRNR
739.342	2.22968	5.72883e-19	5.10355e-17	HS3ST1
149.454	2.48711	1.06446e-19	1.07007e-17	HS3ST3A1
111.237	-2.23461	3.02872e-11	6.00131e-10	HS6ST3
198.067	2.14652	4.12601e-15	1.87986e-13	HSD17B6
27.0706	-2.05082	5.40387e-07	3.95148e-06	HSD3B1
14.659	-2.20097	3.66774e-08	3.52537e-07	HSD3B2
59.9677	1.19509	4.30751e-08	4.05146e-07	HSF2BP
646.808	1.01238	1.18732e-08	1.27801e-07	HSH2D
12835.7	1.6676	4.27576e-07	3.19915e-06	HSPA1A
11444.8	1.77543	1.20666e-07	1.02299e-06	HSPA1B
72.591	-1.18154	0.000266823	0.000968598	HSPB6
4.54959	-1.15785	1.2838e-06	8.49216e-06	HSPC324
1971	1.03343	4.46737e-12	1.05726e-10	HSPE1
5469.92	1.27801	1.73091e-08	1.79947e-07	HSPH1
1670.31	1.04306	9.4054e-17	5.72554e-15	HTATIP2
80.6574	1.3221	8.8577e-05	0.000364401	HTR1B
92.4368	1.48908	2.97397e-05	0.000138787	HTR1D
49.3674	-1.26019	9.79044e-07	6.68403e-06	HTR1F
63.984	1.64021	0.000963209	0.00301381	HTR3A
235.055	-1.6188	2.49809e-13	8.00375e-12	HUNK
10.1664	1.32951	6.30839e-05	0.000270739	HYAL4
620.957	-1.06366	1.77157e-06	1.13355e-05	HYDIN
4.23508	1.60607	0.00178325	0.00520441	HYPM
545.886	-2.07311	6.3552e-17	4.0963e-15	IAPP
80.2255	2.81807	1.93385e-11	3.97938e-10	IBSP
55.5076	1.81186	1.85826e-07	1.51221e-06	ICAM5
2302.87	1.88	7.37883e-20	7.62769e-18	ID1
705.786	-1.19514	2.43305e-09	3.1218e-08	ID4
1200.61	1.04066	2.15519e-07	1.72691e-06	IER5
7759.97	2.70935	3.30193e-33	4.25658e-30	IFI27
2500.14	1.10514	4.06557e-06	2.36582e-05	IFI44
4312.58	1.62965	3.78605e-06	2.22086e-05	IFI44L
5227.38	2.23731	6.56911e-13	1.88432e-11	IFI6
2445.91	1.13615	0.000356848	0.00125285	IFIT1
12.34	-1.08837	9.55431e-14	3.35549e-12	IFIT1B
2816.8	1.26132	5.18221e-06	2.91949e-05	IFIT3
4753.62	1.13109	3.52514e-05	0.000161315	IFITM1
186.021	1.09594	1.81528e-05	8.8898e-05	IFITM10
4.57444	1.87769	0.000213146	0.000792787	IFNA1
107.51	2.42857	3.10866e-07	2.40389e-06	IFNE
1833.5	-1.38819	2.33154e-05	0.000111684	IGF1
9.86748	-1.24166	3.77644e-05	0.000171418	IGF2-AS
162.542	5.75711	2.70344e-21	3.87228e-19	IGF2BP1
1240.65	1.24932	1.79815e-10	2.95401e-09	IGF2BP2
22.8482	1.36186	2.65366e-07	2.0859e-06	IGF2BP2-AS1
953.998	3.13047	2.00159e-20	2.34774e-18	IGF2BP3
48.3888	-1.54794	1.02124e-05	5.34266e-05	IGFALS
206.653	4.04791	3.11368e-10	4.87751e-09	IGFBP1
3157.43	-1.92737	5.1688e-10	7.72676e-09	IGFBP2
20570.4	1.74984	1.45075e-10	2.43253e-09	IGFBP3
17.6789	3.86473	1.62265e-09	2.16567e-08	IGFL1
642.778	3.64566	7.85544e-21	1.00674e-18	IGFL2
85.1754	2.55769	6.80626e-09	7.78493e-08	IGFL2-AS1
21.28	2.79885	1.41357e-09	1.91136e-08	IGFL3
168.874	-2.95362	6.44717e-11	1.1735e-09	IGFN1
24.4242	1.61559	3.0371e-09	3.8164e-08	IGLON5
84.5506	-1.35976	2.95355e-05	0.00013804	IGSF1
195.049	-1.43875	1.29381e-07	1.08802e-06	IGSF10
119.9	-1.42022	1.24374e-05	6.36387e-05	IGSF11
5.22687	-1.37105	0.000451501	0.00154033	IGSF23
265.359	1.77538	1.19038e-10	2.04125e-09	IGSF9
193.388	1.17499	0.000379838	0.0013236	IGSF9B
136.913	3.29762	2.29241e-11	4.66385e-10	IHH
8.61352	1.07953	0.00245987	0.00688576	IL12B
89.2045	-1.05503	1.1949e-05	6.13979e-05	IL12RB2
27.5393	1.89191	4.428e-05	0.000197637	IL17REL
8.6836	2.17775	9.60447e-05	0.000391449	IL19
148.928	2.92616	3.02782e-17	2.05347e-15	IL1A
517.514	1.71312	6.36199e-08	5.73757e-07	IL1R2
2742.19	1.42636	1.88339e-13	6.24425e-12	IL1RAP
63.9669	1.86009	1.37918e-05	6.98514e-05	IL1RAPL2
950.5	2.39087	1.9205e-23	4.29467e-21	IL1RN
586.71	3.95231	6.91218e-17	4.4035e-15	IL20RB
918.426	-2.29593	1.28553e-09	1.76187e-08	IL22RA1
19.8354	1.84729	2.28324e-05	0.000109731	IL22RA2
524.866	1.51785	1.08104e-09	1.50706e-08	IL2RA
881.672	1.54736	4.02866e-11	7.77868e-10	IL2RG
60.8425	1.56866	6.19609e-05	0.000266563	IL31RA
6.16935	2.50309	4.60203e-07	3.42225e-06	IL36G
6.15126	2.15685	0.000102045	0.000412756	IL36RN
6.33958	1.55723	0.000129982	0.000511135	IL37
207.951	1.63647	4.15198e-08	3.92879e-07	IL4I1
160.229	-1.3631	0.00287487	0.0078724	IL6
504.935	1.17846	2.96556e-08	2.90654e-07	ILDR2
1069.69	-2.02584	1.72987e-12	4.50239e-11	IMPA2
71.5378	-1.38058	3.97321e-05	0.000179163	INA
3576.29	1.51755	3.83164e-14	1.44031e-12	INAVA
2566.9	1.27437	2.42922e-16	1.40096e-14	INF2
57.6532	-1.59183	0.000101597	0.000411314	INHA
9196.66	1.47871	3.83051e-11	7.43539e-10	INHBA
6.52579	-1.11395	0.000277791	0.00100244	INHBC
5824.67	1.09152	3.30462e-10	5.14717e-09	INPP4B
23294.5	-2.67194	2.17115e-05	0.000104688	INS
21.2328	-1.6594	0.00265025	0.00733337	INS-IGF2
18.7196	1.31918	2.45573e-08	2.45405e-07	INSL3
54.4058	-1.42532	0.000571453	0.00190123	INSM1
268.198	-1.04659	1.82626e-10	2.98453e-09	IPW
67.6567	-1.00326	6.67464e-07	4.75381e-06	IQCN
1279.5	3.15952	1.6969e-44	3.71876e-40	IQGAP3
883.689	1.3899	4.85916e-09	5.77799e-08	IRAK2
4179.86	1.02598	4.41493e-07	3.29429e-06	IRF6
836.609	1.02652	3.38682e-06	2.01746e-05	IRF7
5.55627	-1.84159	9.20241e-07	6.31208e-06	IRX1
55.8523	-1.48551	0.000309053	0.001102	IRX2
68.5266	3.29821	2.13021e-17	1.48202e-15	IRX5
1945.5	2.25675	3.59903e-13	1.1099e-11	ISG15
801.131	1.27534	1.04415e-10	1.82041e-09	ISG20
19.9453	1.03666	0.000133938	0.000524995	ISL2
3.79013	1.302	0.00144645	0.00432279	ISM2
3258.84	1.93697	1.9864e-14	7.9583e-13	ITGA11
14210.4	2.09422	6.01325e-22	9.5493e-20	ITGA2
11365.4	1.89605	5.64683e-16	2.98914e-14	ITGA3
19351.8	1.21763	2.5942e-11	5.23497e-10	ITGA6
383.709	-1.3072	4.93618e-09	5.86321e-08	ITGA7
29.6675	-1.17876	0.00256744	0.00714118	ITGAD
8500.63	2.19236	9.65601e-22	1.46952e-19	ITGB4
11699.9	1.69608	1.54903e-10	2.57955e-09	ITGB6
897.639	-2.16166	2.58423e-07	2.03424e-06	ITIH4
1943.67	-1.64817	9.31985e-18	6.92354e-16	ITIH5
6.64994	1.45053	0.00376648	0.00996286	ITIH6
189.903	3.03717	3.24018e-05	0.000149554	ITLN1
109.232	1.41127	6.62512e-06	3.63947e-05	ITPKA
7605.64	1.2063	8.55021e-12	1.90038e-10	ITPR3
20.4587	3.04902	3.22893e-06	1.93392e-05	IVL
801.198	2.45074	2.66521e-11	5.36346e-10	IYD
444.723	-1.06094	5.346e-12	1.24371e-10	JAM2
215.036	1.15201	6.93098e-05	0.00029391	JPH2
2651.88	1.58326	1.14482e-20	1.41745e-18	JPT1
7076.11	1.4068	2.93873e-20	3.3369e-18	JUP
22.7617	-1.49097	1.29968e-05	6.61307e-05	KAAG1
189.834	-1.03825	1.54445e-14	6.36215e-13	KATNAL2
117.432	1.10837	0.000967555	0.00302655	KCCAT333
18.3189	-1.4088	0.000273927	0.000990447	KCNA1
15.9308	-1.44811	5.67911e-09	6.65194e-08	KCNA2
5.71698	-1.70444	1.69854e-06	1.09192e-05	KCNA4
66.7118	-1.50504	1.02272e-05	5.34915e-05	KCNA5
96.238	-1.51368	1.31184e-07	1.10107e-06	KCNA6
356.713	-1.37516	1.74099e-19	1.68822e-17	KCNAB1
78.7722	-1.59559	1.24094e-06	8.24347e-06	KCNB1
84.7329	-1.67304	5.90967e-06	3.2854e-05	KCNB2
15.0369	-1.38229	2.53736e-05	0.000120412	KCNC1
199.393	-1.02632	8.93978e-06	4.75407e-05	KCND3
2129.4	1.44299	5.49959e-07	4.01344e-06	KCNE3
80.3435	-1.712	1.38631e-07	1.15782e-06	KCNG3
50.2708	-1.67699	1.46741e-05	7.39269e-05	KCNH6
26.7918	-1.14644	6.36971e-06	3.51352e-05	KCNH7
70.1062	-1.32122	2.26245e-06	1.41137e-05	KCNIP1
76.2127	-1.56568	2.73491e-16	1.55274e-14	KCNIP2
58.5799	-1.00014	1.4932e-07	1.23859e-06	KCNIP3
10.4283	-1.23659	6.63818e-13	1.89916e-11	KCNJ1
1999.62	-1.65535	8.51708e-07	5.90296e-06	KCNJ15
861.336	-2.45741	4.45604e-06	2.55277e-05	KCNJ16
670.971	-2.0759	5.25732e-18	4.01443e-16	KCNJ5
89.0817	-1.38172	1.65992e-05	8.2301e-05	KCNJ6
749.92	-1.01122	9.44241e-09	1.03777e-07	KCNJ8
1421.89	2.02673	1.7251e-22	3.20386e-20	KCNK1
152.407	-2.0477	2.75737e-05	0.000129869	KCNK16
63.1153	-1.30656	1.89466e-05	9.23724e-05	KCNK17
375.685	-2.74661	2.14635e-09	2.79318e-08	KCNK3
156.271	-1.41851	1.99763e-05	9.69827e-05	KCNMB2
1650.99	3.04671	2.84277e-42	2.07665e-38	KCNN4
23.4059	-1.7435	3.59265e-06	2.12508e-05	KCNQ2
162.543	1.93728	1.90731e-11	3.92846e-10	KCP
156.445	-2.13259	1.73695e-15	8.49671e-14	KCTD16
8.56409	-1.36753	2.62089e-05	0.000124027	KCTD8
179.209	-1.52739	9.28029e-09	1.02406e-07	KIAA0319
119.421	-1.32673	3.05845e-05	0.000142366	KIAA0408
1326.74	1.13021	1.01945e-07	8.7992e-07	KIAA1211
3547.06	-2.31712	3.53576e-13	1.09598e-11	KIAA1324
962.644	1.76398	2.53023e-17	1.73825e-15	KIF11
799.176	-1.75582	1.96941e-09	2.58596e-08	KIF12
581.674	2.60437	1.62912e-30	1.05006e-27	KIF14
330.618	1.70104	7.85192e-17	4.88849e-15	KIF15
260.178	2.24703	4.43706e-22	7.2531e-20	KIF18A
36.0699	-1.97284	1.8316e-09	2.42242e-08	KIF19
888.769	-2.29784	4.2699e-08	4.02473e-07	KIF1A
487.548	2.40844	1.82825e-24	4.71365e-22	KIF20A
946.316	1.10895	4.79068e-10	7.21565e-09	KIF20B
645.943	2.22906	5.56765e-28	2.83756e-25	KIF23
140.542	-1.74426	4.17773e-12	9.95101e-11	KIF26A
3217.02	1.06154	9.99911e-07	6.81164e-06	KIF26B
33.0443	1.57681	1.58265e-10	2.62358e-09	KIF26B-AS1
460.092	2.58645	1.85371e-25	5.80344e-23	KIF2C
437.615	2.65209	1.43672e-31	1.26643e-28	KIF4A
389.31	-1.25572	3.94083e-07	2.97497e-06	KIF5C
365.318	2.408	7.5506e-27	3.1221e-24	KIFC1
254.124	-2.85362	6.6678e-10	9.70929e-09	KIRREL2
10.8076	2.26533	2.37962e-06	1.47315e-05	KISS1
136.284	-1.07144	3.11919e-06	1.87382e-05	KL
238.583	-1.673	8.35488e-20	8.55594e-18	KLB
266.383	-2.02144	1.87367e-07	1.52305e-06	KLF15
4498.75	2.17452	1.0194e-35	1.86169e-32	KLF5
123.171	1.65162	7.30154e-05	0.000307304	KLHDC7B
185.765	-1.42441	3.92114e-13	1.19647e-11	KLHL13
38.9961	-1.30744	4.4437e-08	4.15282e-07	KLHL32
4572.18	-3.8048	1.80559e-06	1.15296e-05	KLK1
882.428	3.91467	1.10862e-21	1.66406e-19	KLK10
8.73618	1.98819	0.00054437	0.00182136	KLK12
10.2994	1.32609	0.00149096	0.00444019	KLK4
52.2059	4.74995	2.92829e-10	4.60354e-09	KLK5
890.68	4.95375	1.0637e-21	1.60766e-19	KLK6
1306.67	3.93998	4.80434e-13	1.43248e-11	KLK7
266.463	3.17505	1.03382e-08	1.12717e-07	KLK8
3.07123	1.56027	0.000577974	0.00191943	KLK9
95.3374	-1.68089	1.46086e-09	1.96289e-08	KLKB1
909.523	2.21586	1.00267e-25	3.2314e-23	KNL1
1792.63	1.12138	1.88723e-08	1.94996e-07	KPNA2
88.4418	2.05969	1.96812e-09	2.58582e-08	KPNA7
22.8442	2.75272	1.20376e-11	2.56868e-10	KREMEN2
9.79368	1.7098	0.000854097	0.00271269	KRT12
237.153	4.72856	6.97771e-12	1.57809e-10	KRT13
103.551	4.01779	4.23534e-12	1.00561e-10	KRT14
365.664	2.42638	4.6802e-13	1.40502e-11	KRT15
2275.86	4.59578	9.88391e-20	9.98183e-18	KRT16
13.2915	2.60839	6.83513e-09	7.81387e-08	KRT16P1
23.743	3.94035	3.03832e-14	1.16815e-12	KRT16P2
19.0156	3.22622	1.67511e-11	3.4962e-10	KRT16P3
10293.2	2.90542	1.05419e-11	2.28311e-10	KRT17
140.619	2.51101	2.14245e-08	2.18178e-07	KRT17P1
22.9667	1.4415	0.000244506	0.0008947	KRT17P2
16.5742	-1.22696	3.88489e-09	4.72198e-08	KRT18P55
27239.2	2.54056	1.51782e-30	1.00797e-27	KRT19
496.55	2.82259	0.000419028	0.00144251	KRT20
45.0188	-1.41473	2.82077e-08	2.77331e-07	KRT222
1678.3	2.14817	4.4056e-06	2.53143e-05	KRT23
4.6314	1.99012	0.000181918	0.000689507	KRT34
75.4987	2.21679	0.000466823	0.00158784	KRT4
5.60069	-1.32629	3.79821e-05	0.000172299	KRT40
946.822	2.17472	0.00146887	0.00438263	KRT5
3368.76	4.65022	1.23699e-13	4.25538e-12	KRT6A
28.1194	2.3278	2.56608e-05	0.000121591	KRT6C
11676.2	1.43876	2.82395e-06	1.71669e-05	KRT7
396.215	1.32426	2.27803e-06	1.41907e-05	KRT7-AS
6.5187	-2.71409	5.66418e-09	6.63799e-08	KRT75
6.71793	2.45395	1.68826e-07	1.3883e-06	KRT78
119.784	2.54913	8.29661e-05	0.000343771	KRT81
3.73519	2.06642	0.000271701	0.000983698	KRTAP4-1
17.5764	1.13535	7.80637e-05	0.000325809	KRTAP5-1
8.77715	1.54626	0.0022597	0.00640556	KRTAP5-2
543.963	-1.5161	1.43797e-15	7.22778e-14	KSR1
1104.9	1.46984	1.53989e-07	1.2749e-06	KYNU
318.806	1.44777	0.00366164	0.00972822	L1CAM
4727	1.20557	9.53438e-11	1.67023e-09	LAD1
19271.7	3.18128	2.42256e-27	1.10605e-24	LAMA3
14919.7	3.15531	1.62931e-35	2.74663e-32	LAMB3
34130.7	2.8966	1.85355e-25	5.80344e-23	LAMC2
205.575	-1.30687	2.04456e-05	9.90858e-05	LAMC3
62.9075	1.73725	4.95453e-13	1.46926e-11	LANCL3
26.0165	-1.06156	0.00351724	0.00939202	LCN10
11718.4	1.8517	1.524e-06	9.90755e-06	LCN2
5.57135	-1.23447	0.000711156	0.00230991	LCN6
44.2838	-1.37833	2.31575e-06	1.4393e-05	LDB3
24115.7	1.43328	1.99303e-13	6.55815e-12	LDHA
24.7058	1.31063	0.000608586	0.00200957	LDLRAD1
1127.95	1.26935	2.09122e-11	4.27908e-10	LEF1
32.4491	1.10549	4.97125e-06	2.81293e-05	LEF1-AS1
703.818	-2.79352	4.58329e-07	3.40946e-06	LEFTY1
12.7316	-2.40968	2.51816e-15	1.19708e-13	LEFTY2
215.699	3.90183	5.86872e-20	6.21319e-18	LEMD1
166.909	-5.19825	2.20694e-30	1.38186e-27	LEP
21.525	-1.99642	3.80976e-11	7.40168e-10	LGALS12
258.978	-2.20577	4.90747e-07	3.62722e-06	LGALS2
7331.08	1.14426	8.50388e-15	3.66855e-13	LGALS3
8444.94	2.08898	2.70914e-08	2.67556e-07	LGALS4
11.9905	3.15113	4.20188e-06	2.43351e-05	LGALS7
31.7923	3.42009	1.2803e-08	1.368e-07	LGALS7B
14.3192	2.37382	2.08742e-06	1.31567e-05	LGALS9B
32.3042	2.37167	4.78905e-07	3.54209e-06	LGALS9C
334.908	-1.81803	5.24937e-18	4.01443e-16	LGI2
17.5338	-1.64543	1.08155e-06	7.29295e-06	LGI3
77.0341	-1.1703	6.9447e-07	4.92057e-06	LGI4
473.412	2.90537	1.55955e-13	5.24999e-12	LGR5
164.748	2.1658	9.85291e-08	8.52118e-07	LGR6
98.6441	-1.52703	0.00185071	0.0053748	LHFPL3-AS2
55.4887	-1.24768	0.00106356	0.00328928	LHFPL4
20.612	-1.74189	1.58745e-10	2.62955e-09	LHFPL5
11.9481	3.46923	1.31908e-07	1.1063e-06	LHX1
6.57234	2.9009	7.0511e-06	3.84104e-05	LHX1-DT
2194.22	1.12309	2.47932e-05	0.000117964	LIF
2400.27	-1.47376	5.06748e-11	9.53252e-10	LIFR
389.223	1.01872	4.76726e-07	3.52835e-06	LIME1
125.89	-1.15757	3.89422e-06	2.277e-05	LIMS3-LOC440895
13.2276	1.12659	1.89942e-06	1.20655e-05	LINC00189
728.135	-1.91815	2.75365e-05	0.000129721	LINC00261
27.0738	-1.65243	7.302e-12	1.64803e-10	LINC00271
6.68728	1.40865	2.961e-05	0.00013827	LINC00337
314.162	-1.6653	1.18433e-18	9.94433e-17	LINC00339
10.8965	1.50287	0.00184365	0.00535573	LINC00431
63.6611	1.89045	0.00272671	0.00751078	LINC00443
25.8894	2.49823	4.62659e-13	1.39274e-11	LINC00456
43.8006	3.41377	1.83348e-13	6.10649e-12	LINC00460
10.0249	2.96488	1.18519e-07	1.00711e-06	LINC00462
13.7803	1.51751	0.000355437	0.0012489	LINC00487
46.2753	1.64051	9.13671e-06	4.84352e-05	LINC00494
48.2071	3.65184	2.11972e-12	5.40788e-11	LINC00520
9.33901	1.36403	3.57767e-05	0.000163377	LINC00524
12.4667	1.11641	0.000220668	0.000816056	LINC00525
9.57782	2.97143	2.82709e-09	3.5854e-08	LINC00536
9.99742	-1.68968	9.1504e-08	7.99566e-07	LINC00538
147.113	1.00964	9.32166e-06	4.92251e-05	LINC00578
14.0187	2.88278	5.83287e-11	1.07418e-09	LINC00589
19.6894	1.79455	1.77794e-11	3.68528e-10	LINC00628
48.9989	-1.25396	1.09937e-07	9.41486e-07	LINC00639
325.6	-1.44037	0.000231085	0.000850272	LINC00643
4.26984	1.16759	0.00156454	0.00463774	LINC00656
21.2243	1.80531	2.88122e-05	0.000134976	LINC00659
9.58037	-1.89878	4.16759e-06	2.41685e-05	LINC00661
98.0004	-3.68879	2.96376e-13	9.33304e-12	LINC00671
752.743	1.16775	8.43994e-12	1.87778e-10	LINC00673
9.37415	-1.04675	1.38309e-05	7.00172e-05	LINC00683
9.94075	-1.00001	7.44676e-07	5.23194e-06	LINC00693
14.4646	1.84857	3.9946e-06	2.33185e-05	LINC00705
37.1699	2.06803	3.42007e-07	2.62433e-06	LINC00707
3.89573	-1.33912	5.62403e-06	3.13854e-05	LINC00710
165.279	1.6518	6.82721e-07	4.84515e-06	LINC00842
176.371	1.8304	4.17237e-26	1.49898e-23	LINC00857
10.0745	-1.76475	1.42239e-08	1.5037e-07	LINC00864
10.9135	-1.11855	0.000265297	0.000963536	LINC00870
13.3481	1.07508	0.000192206	0.000723986	LINC00880
77.9716	1.06809	1.87359e-05	9.14878e-05	LINC00920
41.6477	1.5416	2.66911e-06	1.63664e-05	LINC00922
20.6665	1.42355	3.89245e-05	0.000176064	LINC00939
262.004	1.00222	8.47045e-07	5.87623e-06	LINC00941
34.3139	-1.26337	9.13968e-06	4.84392e-05	LINC00968
80.0201	-1.6349	7.13519e-07	5.03762e-06	LINC00982
118.007	-1.0757	5.27494e-09	6.22725e-08	LINC00987
20.0702	-1.21495	1.88489e-08	1.94846e-07	LINC00989
6.95902	-1.19695	0.000264928	0.000962356	LINC01014
23.6375	1.66478	6.89978e-07	4.89032e-06	LINC01050
11.6667	1.25639	7.88401e-06	4.24934e-05	LINC01096
65.4769	-1.11643	1.03176e-08	1.12548e-07	LINC01099
448.371	2.44073	3.09757e-12	7.5932e-11	LINC01133
11.8115	-1.15773	0.000288573	0.00103589	LINC01146
174.991	-2.60385	1.26472e-08	1.35399e-07	LINC01152
4.59249	2.16002	0.000106943	0.000430662	LINC01169
13.433	1.58496	0.000980199	0.00305998	LINC01225
53.0409	1.21363	2.70103e-12	6.71123e-11	LINC01232
30.6012	4.31543	6.76181e-09	7.74216e-08	LINC01234
6.59129	-1.2732	2.9161e-07	2.27182e-06	LINC01237
57.2186	-2.5423	1.19469e-15	6.08874e-14	LINC01238
4.15155	-2.20698	1.23302e-09	1.69735e-08	LINC01251
13.8847	1.07492	0.00142551	0.0042631	LINC01260
12.2689	1.76041	2.89196e-07	2.25542e-06	LINC01269
3054.95	-1.29571	2.83507e-09	3.59105e-08	LINC01279
8.21548	1.14231	0.00066208	0.0021643	LINC01281
4.48938	2.22536	0.000111544	0.000446726	LINC01300
6.17921	1.3779	0.000150111	0.000580344	LINC01338
33.9314	-1.63134	7.39422e-14	2.63487e-12	LINC01354
21.0806	-1.70224	9.51436e-05	0.000388137	LINC01370
10.5546	-1.28554	1.04775e-06	7.10363e-06	LINC01375
74.7582	1.21729	4.18065e-07	3.13764e-06	LINC01429
61.0741	1.39792	0.0021229	0.00606405	LINC01436
11.0096	1.47223	2.07238e-06	1.30694e-05	LINC01449
42.8922	1.28225	2.91061e-06	1.76399e-05	LINC01450
8.99427	1.8258	5.94845e-05	0.000256817	LINC01468
3.60205	-1.34828	2.96106e-09	3.7337e-08	LINC01484
3.54195	1.67633	0.00356132	0.00949583	LINC01518
10.4292	2.44997	2.31392e-07	1.84197e-06	LINC01524
3.68373	-1.70187	1.7247e-14	7.02543e-13	LINC01529
920.633	4.30326	1.02468e-23	2.38892e-21	LINC01559
56.9087	1.74673	2.34901e-09	3.02459e-08	LINC01561
4.10572	1.35349	0.000287485	0.00103249	LINC01564
8.31716	2.61345	6.85347e-08	6.14038e-07	LINC01583
6.00766	1.19975	0.00227008	0.00643099	LINC01592
55.4344	1.83805	5.04907e-09	5.99082e-08	LINC01605
4.64488	2.08111	0.00040011	0.00138515	LINC01606
1132.62	1.7513	5.76233e-08	5.24861e-07	LINC01614
23.8088	2.32101	2.90013e-12	7.1412e-11	LINC01615
49.4141	-3.14576	7.86739e-13	2.20478e-11	LINC01624
12.941	-2.64815	1.77916e-11	3.68528e-10	LINC01625
11.1396	1.78686	0.000522539	0.00175528	LINC01644
4.50136	1.70116	7.04731e-05	0.000297978	LINC01655
23.5642	-1.02116	2.71411e-05	0.000127986	LINC01697
35.5345	1.05169	0.000138017	0.000538958	LINC01711
4.54307	1.78985	0.000142162	0.000553274	LINC01713
57.6772	-1.24208	1.83322e-10	2.99366e-09	LINC01725
44.9706	-2.87974	2.53149e-10	4.02595e-09	LINC01754
10.0343	1.33568	0.00227014	0.00643099	LINC01781
32.6273	-1.38792	1.26601e-12	3.36707e-11	LINC01783
9.42922	-2.76036	4.0434e-14	1.51472e-12	LINC01785
3.70956	1.65444	0.00225583	0.0063979	LINC01790
9.17806	-1.20516	1.16816e-06	7.80974e-06	LINC01797
252.91	2.45163	6.1287e-06	3.39168e-05	LINC01819
29.1273	-2.90542	1.20962e-10	2.06776e-09	LINC01829
24.087	1.82696	0.000235182	0.000864186	LINC01833
6.1491	2.02351	2.43236e-06	1.50367e-05	LINC01842
74.5416	1.69048	2.0033e-12	5.15285e-11	LINC01843
5.21466	1.47266	9.22508e-05	0.000377742	LINC01845
6.98433	-2.0551	3.1534e-13	9.84426e-12	LINC01886
67.9365	2.96404	2.85377e-09	3.60671e-08	LINC01929
15.6135	2.12713	9.1807e-05	0.000376206	LINC01940
4.78861	-1.00705	0.000108125	0.000434604	LINC01942
12.0612	1.03511	0.00281956	0.0077364	LINC01959
45.429	-1.029	0.000617922	0.00203697	LINC02009
3.74532	1.21205	0.00265647	0.00734871	LINC02011
280.806	1.41293	0.000226456	0.000835205	LINC02038
55.3833	4.00798	3.74484e-34	5.12926e-31	LINC02041
57.9562	1.45206	0.00101278	0.00315091	LINC02042
3.53606	-1.65404	4.42465e-06	2.53891e-05	LINC02059
35.6328	1.91392	2.27056e-10	3.63207e-09	LINC02081
5.3338	-1.26578	0.00052835	0.00177317	LINC02082
14.2071	2.17508	2.44661e-07	1.93635e-06	LINC02085
23.1953	-1.33538	6.6917e-07	4.76441e-06	LINC02097
5.56556	-1.24245	3.98681e-05	0.000179701	LINC02106
10.1131	2.40101	3.20403e-05	0.000148073	LINC02120
18.5372	3.78714	1.242e-13	4.25954e-12	LINC02154
9.28475	2.931	3.01604e-08	2.9481e-07	LINC02156
6.75974	-1.28026	7.95367e-07	5.55464e-06	LINC02185
32.8163	2.973	4.56533e-11	8.67729e-10	LINC02188
5.1894	-1.91017	3.00371e-07	2.33344e-06	LINC02212
5.25572	-1.3435	1.36312e-05	6.90858e-05	LINC02224
22.3347	2.79527	1.17884e-06	7.8715e-06	LINC02254
6.89341	1.94898	1.70683e-06	1.09629e-05	LINC02255
39.1997	2.2701	4.03479e-11	7.78366e-10	LINC02257
5.59018	1.4684	9.8679e-06	5.18224e-05	LINC02313
4.2182	1.20888	0.00225316	0.00639328	LINC02314
24.6232	2.5913	9.7213e-12	2.12617e-10	LINC02323
8.77351	2.29189	2.38331e-06	1.47501e-05	LINC02341
12.609	-2.75293	2.81462e-09	3.57165e-08	LINC02347
21.3933	2.22109	5.14613e-05	0.000226325	LINC02348
3.97923	1.44266	0.000435946	0.00149394	LINC02387
7.59229	-1.40881	8.16136e-07	5.67797e-06	LINC02389
18.0411	2.40543	0.000287093	0.00103142	LINC02411
12.4568	2.0822	5.23861e-05	0.000229838	LINC02433
12.5993	-1.16041	4.45594e-10	6.75325e-09	LINC02447
6.42805	1.73172	4.52191e-05	0.0002015	LINC02454
5.35978	1.96566	0.000122433	0.000485458	LINC02474
21.3868	1.20136	0.000355965	0.00125012	LINC02475
4.04603	-1.16626	0.000170552	0.000650476	LINC02495
3.95742	-1.51932	8.3483e-08	7.34751e-07	LINC02511
558.662	-2.21521	1.61023e-05	8.01278e-05	LINC02532
58.8029	2.68475	6.07508e-11	1.11723e-09	LINC02535
26.0907	2.07909	6.10682e-08	5.53249e-07	LINC02544
27.6381	2.801	6.22233e-11	1.13825e-09	LINC02562
7.00835	1.81537	3.39884e-05	0.000156068	LINC02565
12.6749	-2.62168	6.41723e-12	1.46646e-10	LINC02568
19.6696	1.73463	0.000614796	0.00202788	LINC02575
30.5158	-1.28256	1.76823e-05	8.69437e-05	LINC02580
17.3057	1.75814	4.01734e-06	2.34089e-05	LINC02584
8.58448	2.89716	2.86964e-05	0.000134635	LINCR-0002
11.0836	-1.19432	5.47754e-05	0.000239076	LINGO4
36.593	3.87974	1.65356e-16	9.68926e-15	LINP1
61.9378	-1.11405	0.000161841	0.000620604	LIPC
106.324	-2.10461	1.11241e-16	6.73435e-15	LIPE
2584.66	1.92068	7.6035e-18	5.68705e-16	LIPH
6.88419	2.40759	9.90554e-06	5.19952e-05	LIPK
1058.93	1.3242	6.22563e-13	1.79993e-11	LMNB1
482.761	-2.08508	1.19324e-15	6.08874e-14	LMO3
15208.7	1.65444	2.19183e-15	1.05107e-13	LMO7
6.49131	-2.23129	2.8674e-16	1.62375e-14	LOC100128253
17.2722	-1.9417	4.43938e-10	6.73747e-09	LOC100128340
19.9229	-2.70121	3.06331e-06	1.8443e-05	LOC100129129
8.59944	1.86476	0.00100837	0.00313944	LOC100129297
17.1875	-1.04331	3.87267e-05	0.000175205	LOC100129316
917.057	1.0387	0.000712731	0.00231434	LOC100129940
124.312	-1.88817	1.73712e-09	2.31141e-08	LOC100130111
12.3672	2.81106	1.71705e-07	1.4088e-06	LOC100130238
8.09022	2.36332	3.99783e-05	0.000180124	LOC100130673
11.6278	1.20626	0.00023513	0.000864141	LOC100131289
69.5186	1.73261	8.62412e-07	5.96019e-06	LOC100131315
29.1016	-2.03626	2.28895e-05	0.000109981	LOC100132813
35.3856	2.92339	6.34452e-11	1.15867e-09	LOC100286922
71.3235	-1.45053	1.37845e-16	8.18666e-15	LOC100420587
79.9282	-1.38831	8.19414e-12	1.82866e-10	LOC100505795
28.7954	2.47215	4.90975e-06	2.78173e-05	LOC100505918
1639.91	-3.97407	4.32659e-07	3.23388e-06	LOC100506281
45.3122	-1.52046	1.04769e-09	1.46429e-08	LOC100506388
4.05188	-1.89846	4.01398e-11	7.76402e-10	LOC100506682
36.8782	-1.48089	1.62733e-11	3.40619e-10	LOC100506691
16.4811	-1.26695	6.75469e-10	9.81625e-09	LOC100506885
5.01479	2.10663	7.0137e-05	0.000296843	LOC100507377
3.68505	-1.03883	3.68614e-05	0.000167876	LOC100507468
25.7953	1.62736	1.30897e-09	1.79175e-08	LOC100507472
3.90371	1.20496	0.00332434	0.00895328	LOC100996325
13.46	-1.20121	1.15517e-10	1.99022e-09	LOC100996455
34.8815	1.77078	2.7371e-08	2.69953e-07	LOC100996583
18.2325	-1.55264	6.61177e-06	3.63333e-05	LOC101926908
5.32027	-2.16333	8.06592e-13	2.24891e-11	LOC101927000
19.6851	-1.69373	6.47581e-05	0.00027675	LOC101927188
26.0443	1.40442	0.000100154	0.00040631	LOC101927189
58.3359	1.60635	1.35724e-05	6.88196e-05	LOC101927318
11.2428	2.19045	5.3888e-06	3.02189e-05	LOC101927354
16.4466	-1.02014	1.074e-07	9.21919e-07	LOC101927394
7.17561	-1.76537	1.3885e-09	1.88531e-08	LOC101927551
24.9608	-1.70508	5.78098e-11	1.06552e-09	LOC101927560
129.818	1.33851	2.77427e-05	0.000130608	LOC101927630
3.86299	2.00273	7.14845e-05	0.000301775	LOC101927787
7.34868	1.59651	1.65969e-05	8.2301e-05	LOC101927795
6.25771	-1.07898	0.000701788	0.00228287	LOC101927907
11.9715	2.2035	2.25226e-07	1.79811e-06	LOC101928034
14.7358	1.43153	1.72674e-05	8.52534e-05	LOC101928075
17.2998	-1.10677	8.83189e-05	0.000363504	LOC101928266
321.67	1.05958	4.86363e-06	2.76059e-05	LOC101928381
102.621	1.33427	7.48955e-12	1.68342e-10	LOC101928389
8.32342	-1.04188	0.000242347	0.000887539	LOC101928414
5.40313	-1.19129	4.01846e-09	4.86814e-08	LOC101928438
31.9923	1.93891	6.77609e-07	4.81355e-06	LOC101928443
6.42728	1.96302	1.62935e-05	8.09505e-05	LOC101928505
115.449	-2.94461	7.09152e-07	5.01325e-06	LOC101928535
7.15944	1.55452	8.11947e-06	4.36551e-05	LOC101928650
24.6126	-1.20356	5.05637e-14	1.84992e-12	LOC101928865
29.7968	1.90705	1.18402e-09	1.63502e-08	LOC101928881
54.4831	-1.15166	3.73666e-06	2.19718e-05	LOC101928882
29.0695	-1.21925	0.000667727	0.00218107	LOC101928961
7.54277	1.58811	7.01379e-06	3.82166e-05	LOC101928994
18.2187	-1.24229	5.55911e-08	5.0804e-07	LOC101929099
20.5509	1.06972	0.000161926	0.000620711	LOC101929122
45.8943	-3.05468	1.19068e-15	6.08874e-14	LOC101929124
23.2608	1.68753	3.10094e-05	0.000143824	LOC101929128
6.62016	-1.48843	2.00325e-09	2.62253e-08	LOC101929237
7.13705	-1.28127	0.000312664	0.00111415	LOC101929341
7.92327	-1.56801	3.37683e-10	5.25591e-09	LOC101929439
5.17455	-1.10732	5.46882e-07	3.99364e-06	LOC101929452
23.7366	1.04464	0.000490484	0.00166058	LOC101929460
5.83579	1.08082	0.00331018	0.00892501	LOC101929497
5.05116	1.20989	0.00260254	0.00722713	LOC101929563
28.6995	1.11386	0.000936423	0.00294049	LOC101929705
3.85622	-1.31683	2.7831e-05	0.000130968	LOC101929998
13.2748	1.35582	0.000245031	0.000896169	LOC102723373
14.6006	-1.74462	3.38448e-09	4.19756e-08	LOC102723493
18.519	-2.43861	3.53472e-06	2.09814e-05	LOC102723517
8.12655	-1.12169	6.82575e-07	4.84515e-06	LOC102723701
32.5616	1.61445	4.04723e-10	6.19378e-09	LOC102724094
10.59	-1.24777	1.29565e-05	6.59411e-05	LOC102724156
306.13	-1.5433	1.88054e-07	1.5275e-06	LOC102724562
3.57266	1.3539	0.00200602	0.00576626	LOC102725191
11.6157	-1.18322	3.43795e-07	2.63713e-06	LOC103908604
5.62096	2.35989	9.93104e-05	0.00040311	LOC105370068
82.1915	1.04951	3.68464e-06	2.171e-05	LOC105370526
55.4129	2.59501	9.40506e-21	1.19833e-18	LOC105371049
9.07945	-1.60601	4.58908e-09	5.50162e-08	LOC105371485
24.703	1.16983	3.95289e-05	0.000178367	LOC105371795
7.30787	1.67881	3.35374e-07	2.57976e-06	LOC105371907
34.3565	1.32725	5.1317e-06	2.8955e-05	LOC105373609
6.10037	-1.20195	3.03761e-07	2.35476e-06	LOC105373656
3.9813	-1.36052	1.84756e-05	9.03375e-05	LOC105374338
9.38301	-1.58399	2.09427e-07	1.68549e-06	LOC105374344
155.359	1.69986	0.000175323	0.000667165	LOC105375166
25.1943	-1.10039	5.4129e-06	3.03231e-05	LOC105375304
16.5969	1.23938	1.72685e-05	8.52534e-05	LOC105375800
25.5245	2.76676	7.24776e-10	1.04703e-08	LOC105376382
11.1903	-1.41009	2.55947e-11	5.17443e-10	LOC105377975
79.8	2.04818	6.39782e-10	9.3597e-09	LOC105378146
70.4707	-1.01466	8.989e-09	9.95925e-08	LOC105378367
5.43937	2.14276	5.73983e-06	3.19747e-05	LOC105378933
7.80552	-1.51777	3.10686e-08	3.03012e-07	LOC105379194
20.4484	-1.66826	3.89714e-08	3.71168e-07	LOC105379252
40.3024	1.15335	7.62464e-06	4.1268e-05	LOC105447645
429.381	-2.04734	4.98161e-07	3.6783e-06	LOC107105282
1149.99	-1.02644	0.000154584	0.000595546	LOC110384692
656.285	-1.30711	1.31906e-17	9.47777e-16	LOC148696
25.7944	-1.07128	0.000597406	0.00197737	LOC151174
92.8198	-2.73703	1.35608e-07	1.13516e-06	LOC158434
19.065	-1.05606	8.19353e-09	9.16596e-08	LOC158435
218.782	1.01771	6.65873e-07	4.74402e-06	LOC283028
10.2527	-1.13997	6.39207e-06	3.52408e-05	LOC283194
10.5474	-2.47717	8.80943e-10	1.25038e-08	LOC283435
27.7443	1.20677	8.51203e-05	0.000351699	LOC283710
5.09058	-1.89326	1.84994e-08	1.91776e-07	LOC284344
24.8868	-2.54523	9.37525e-06	4.94604e-05	LOC285095
81.3058	-2.85817	7.43971e-15	3.26083e-13	LOC285097
65.8357	-2.6283	8.53901e-07	5.91069e-06	LOC285191
6.6251	1.24142	0.00088143	0.00278859	LOC285626
45.3813	-1.09546	3.12436e-11	6.17963e-10	LOC285762
20.3865	-3.60663	7.35803e-11	1.32608e-09	LOC285804
45.6892	1.14695	7.43274e-07	5.22413e-06	LOC388242
10.2635	-1.8861	2.5685e-08	2.55626e-07	LOC388282
657.333	2.85191	1.40164e-09	1.9008e-08	LOC389602
199.221	-1.33834	2.60974e-20	3.02606e-18	LOC389765
27.23	1.55623	8.94712e-11	1.57744e-09	LOC399815
45.2747	-1.13249	1.40984e-09	1.90956e-08	LOC400682
6.06803	-1.6069	9.08745e-12	2.00555e-10	LOC400800
11.5582	-1.21078	9.89519e-07	6.74924e-06	LOC401463
15.4918	2.36592	2.17046e-12	5.51423e-11	LOC401585
26.3453	-2.21431	1.34449e-13	4.58235e-12	LOC440570
1969.18	2.07997	2.18719e-11	4.45882e-10	LOC441666
23.8844	1.54043	0.000594029	0.00196708	LOC442497
45.6892	1.14695	7.43274e-07	5.22413e-06	LOC613038
117.888	1.15524	0.00228659	0.00646839	LOC613266
24.3144	1.46736	4.06804e-05	0.000183024	LOC644669
3.71247	-1.00631	1.79184e-05	8.79071e-05	LOC646383
27.5436	-1.30862	5.59114e-05	0.000243501	LOC650226
7.39005	-1.00148	7.51958e-05	0.000315451	LOC728095
153.299	2.80739	1.48164e-12	3.89017e-11	LOC729966
23.5988	1.04011	0.000213316	0.000793284	LOC730338
37.7559	1.56191	6.14981e-09	7.16117e-08	LOC91370
68.097	2.50702	1.6145e-11	3.38257e-10	LOC93429
1268.04	-1.32177	2.25676e-09	2.92125e-08	LONRF2
2498.6	2.06774	6.16289e-15	2.734e-13	LOXL2
31.4858	-2.31381	1.32891e-06	8.76408e-06	LPA
53.1741	-1.42972	0.000796863	0.0025546	LPAR3
1144.36	1.56662	4.53292e-13	1.3683e-11	LPCAT4
1039.33	-1.92865	3.93465e-10	6.04683e-09	LPL
20.095	-1.04284	1.04325e-05	5.4394e-05	LRFN1
10.8433	-1.8851	2.31048e-09	2.98375e-08	LRFN2
493.877	1.23333	1.40327e-10	2.36015e-09	LRFN4
113.595	-1.14146	1.61828e-07	1.33376e-06	LRFN5
3870.58	-1.28102	4.31368e-11	8.24187e-10	LRIG1
32.2788	1.96564	2.21502e-06	1.38454e-05	LRP2
799.622	1.66417	6.22393e-09	7.2321e-08	LRP8
30.0431	-1.30731	1.57777e-06	1.02238e-05	LRRC10B
1507.64	3.10641	1.88256e-14	7.62594e-13	LRRC15
117.561	-1.21639	5.01803e-12	1.17615e-10	LRRC2
22.9412	-1.14352	0.000197011	0.000740059	LRRC24
196.955	3.5419	2.6908e-13	8.57105e-12	LRRC31
314.322	1.74333	6.18211e-07	4.442e-06	LRRC66
33.1342	-2.02229	1.46565e-07	1.21943e-06	LRRC7
3867.8	1.126	6.21145e-11	1.13721e-09	LRRC8A
11.0937	-1.00414	0.000202015	0.000756779	LRRC9
12.2658	1.457	3.24381e-05	0.000149659	LRRIQ4
62.7844	-1.0531	1.842e-06	1.17313e-05	LRRN4
73.0871	-1.4473	2.51766e-05	0.000119555	LRRTM3
11.3896	-1.06238	1.32372e-07	1.10935e-06	LSMEM2
89.6414	1.18208	1.10124e-05	5.70561e-05	LSP1P4
3410.64	1.21541	7.12402e-10	1.03324e-08	LSR
57.5032	1.5884	4.95552e-06	2.80548e-05	LUCAT1
120.702	1.01315	0.00150615	0.00448225	LUZP2
450.379	7.04829	2.58201e-23	5.49366e-21	LY6D
5663.52	1.56737	4.05706e-13	1.23145e-11	LY6E
94.2401	3.0689	7.6702e-06	4.14736e-05	LY6K
4114.88	1.26668	4.84079e-13	1.44139e-11	LY75
2849	1.64159	8.09622e-14	2.86638e-12	LY75-CD302
284.449	-1.33614	7.91701e-07	5.53257e-06	LYPD1
48.5927	4.96618	1.0108e-11	2.20635e-10	LYPD2
171.731	2.81524	4.85302e-12	1.13991e-10	LYPD3
170.371	-1.06719	8.80472e-20	8.97467e-18	LYRM9
469.799	-2.04357	6.6551e-09	7.65598e-08	LYVE1
54652.5	1.6923	4.87848e-06	2.76758e-05	LYZ
317.254	-1.52532	1.1079e-08	1.19841e-07	MAATS1
7459.86	1.04091	1.91809e-07	1.5557e-06	MACC1
24.3506	1.51019	1.43853e-07	1.19914e-06	MACC1-AS1
536.638	1.35497	0.000341276	0.00120518	MACROD2
382.788	1.77915	7.58464e-21	9.85454e-19	MAD2L1
27.1108	1.5135	6.27275e-07	4.49975e-06	MAEL
53.9226	-2.10176	2.23557e-06	1.39618e-05	MAFA
7.77045	1.67956	9.06654e-06	4.81447e-05	MAGEA5
6.13447	-1.35099	0.00329712	0.00889418	MAGEB17
85.7109	-1.06996	5.74184e-11	1.06009e-09	MAGEE1
7534.25	1.78868	8.85967e-19	7.6141e-17	MAL2
140.117	1.52866	9.33148e-13	2.54987e-11	MAL2-AS1
4242.29	1.93277	1.98621e-14	7.9583e-13	MALL
56.6153	2.3113	6.49298e-09	7.49171e-08	MANCR
7.10273	-1.15856	2.29573e-07	1.82882e-06	MANSC4
1268.42	-1.07175	6.58528e-07	4.69627e-06	MAP2
53.0497	-1.87299	1.12336e-06	7.54242e-06	MAP3K15
276.277	1.89323	6.41654e-08	5.78439e-07	MAP3K20-AS1
47.4635	-1.11689	1.69529e-15	8.34883e-14	MAP6D1
663.82	-1.02628	2.30521e-08	2.32163e-07	MAPK10
56.9775	-1.06139	0.00128142	0.00388091	MAPK4
318.004	-1.62129	9.98847e-15	4.24219e-13	MAPK8IP1
97.382	-1.3511	1.10281e-11	2.3811e-10	MAPT
2153.46	1.22066	5.45888e-12	1.26594e-10	MARCKSL1
888.581	2.69961	8.38683e-09	9.36786e-08	MARCO
131.847	-2.85681	1.41379e-09	1.91136e-08	MAT1A
15.1618	-2.74879	2.08445e-11	4.26924e-10	MATN4
45.1634	1.74111	0.000410493	0.00141669	MB
69.3076	-1.38443	7.03971e-09	8.02263e-08	MBL1P
4455.18	1.65547	1.02962e-17	7.57184e-16	MBOAT2
95.2414	-1.75504	2.19985e-10	3.52669e-09	MBOAT4
9.15923	1.18635	0.000223776	0.000826433	MC2R
5.41221	1.52361	0.000186321	0.000704246	MC5R
149.156	1.57025	0.00012538	0.000495259	MCEMP1
16.9739	1.35937	0.000256307	0.000932897	MCHR1
218.298	2.4148	3.60937e-22	6.17963e-20	MCM10
944.032	1.36992	9.9079e-13	2.68727e-11	MCM2
2059.17	1.29003	3.49823e-13	1.08589e-11	MCM4
150.847	-1.67045	5.74498e-09	6.72386e-08	MCOLN3
2104.82	1.31083	1.70822e-15	8.39364e-14	MCU
74.302	-1.03778	7.46224e-08	6.63428e-07	MDH1B
2267.19	1.21861	3.35369e-09	4.16408e-08	MDK
1458.76	-1.19142	2.60412e-10	4.13245e-09	MEG3
41.113	-1.28	1.90036e-06	1.20679e-05	MEG9
100.443	1.8103	5.98537e-06	3.31739e-05	MEGF10
119.544	-1.31198	0.000350827	0.00123468	MEI4
2261.53	-1.05562	2.46239e-12	6.14617e-11	MEIS1
111.507	-1.18316	4.73399e-13	1.41535e-11	MEIS1-AS2
487.974	2.35893	2.90025e-21	4.10058e-19	MELK
1360.21	1.74538	3.68797e-08	3.54171e-07	MELTF
11184.2	1.97423	3.49655e-16	1.9253e-14	MET
6.50339	2.48977	3.6503e-07	2.78248e-06	METTL11B
2746.56	-1.37748	3.25991e-15	1.50719e-13	METTL7A
[truncated: 1,322 more rows]

## Sheet: TableS2-2
Average Normalized Gene Counts	log2FoldChange	pvalue	qvalue	gene
199388	-2.02467	5.77876e-61	1.19022e-58	A1CF
2.91035e+06	-2.63911	3.20474e-63	8.80084e-61	ABAT
95617.9	-1.46161	1.89029e-33	3.81163e-32	ABCA8
245497	-2.51143	9.00441e-56	9.61637e-54	ACADL
1.50371e+06	-1.26465	9.99017e-41	3.33025e-39	ACADM
404094	-1.27398	1.28135e-35	2.89395e-34	ACADSB
4.68962e+06	-1.59151	2.11422e-54	1.99881e-52	ACAT1
156417	-1.50686	5.27746e-20	3.87215e-19	ACSM3
271751	-1.2961	2.3554e-29	3.53586e-28	ACSS1
193720	1.118	6.25612e-31	1.05187e-29	ADAM9
96501.3	1.03447	1.27316e-25	1.45105e-24	ADAMTS12
429119	-1.24692	3.53051e-23	3.30527e-22	ADH1A
1.03387e+07	-1.14965	9.00036e-20	6.49626e-19	ADH1B
2.96167e+06	1.37015	3.78437e-32	6.97267e-31	AEBP1
4.38764e+06	1.18957	3.74951e-17	2.1864e-16	AGR2
1.22215e+06	1.28175	1.90036e-35	4.23142e-34	AHNAK2
1.88463e+06	-1.03455	9.49654e-38	2.5238e-36	AIFM1
1.36887e+07	-1.57936	3.54761e-61	7.57744e-59	ALDH1A1
332081	-1.52679	1.41278e-15	7.26806e-15	ALDH1L1
2.55575e+06	-2.32443	1.78368e-71	2.0573e-68	ALDH1L2
2.08308e+06	-1.68156	7.18021e-53	5.83215e-51	ALDH6A1
163153	-1.2918	1.51706e-41	5.23886e-40	ALG13
359505	-1.14927	3.02864e-54	2.81712e-52	ALG2
332800	-1.71282	8.45215e-51	5.87272e-49	ALG5
218103	-2.07168	5.97553e-49	3.44609e-47	ALG9
334850	-2.05054	1.22915e-70	1.18142e-67	AMT
2.55409e+07	-3.23709	4.87367e-58	6.53638e-56	AMY2A
322638	1.26057	7.39611e-29	1.07439e-27	ANGPTL2
155041	1.07817	4.02946e-19	2.73709e-18	ANO1
128134	1.00512	5.29787e-21	4.2317e-20	ANTXR1
1.01105e+06	1.36748	6.57836e-11	2.23952e-10	ANXA10
392397	1.10637	3.83186e-06	8.27963e-06	ANXA8L1
775654	-2.02674	1.49596e-69	1.0784e-66	AOX1
131762	-1.07939	6.07492e-11	2.07794e-10	AQP1
209432	-1.03643	4.74584e-29	7.01776e-28	ARMCX2
288552	-1.852	3.7188e-28	5.16779e-27	ARSE
131003	-1.40723	4.0925e-43	1.54258e-41	AS3MT
406182	-1.81721	3.88483e-49	2.33373e-47	ASNS
326445	-1.02591	3.15885e-17	1.86651e-16	ATP5MD
415374	1.00339	2.95295e-05	5.83009e-05	AZU1
466283	1.08135	4.72165e-28	6.51429e-27	BAIAP2L1
699831	1.1745	7.12948e-08	1.83225e-07	BCAS1
1.04516e+06	-1.53952	1.60854e-33	3.26635e-32	BCAT1
697854	-1.04013	1.56952e-27	2.0904e-26	BCAT2
422485	-1.39076	2.58655e-35	5.71518e-34	BCKDHB
237685	1.05461	3.76904e-23	3.52286e-22	C15orf48
1.59798e+06	1.27737	4.51363e-27	5.6706e-26	C19orf33
260841	1.17001	1.45056e-10	4.78296e-10	C1QTNF3
163009	-1.07561	3.756e-09	1.08576e-08	CA3
194990	-1.99021	7.3193e-25	7.71671e-24	CA4
602761	1.14505	1.20504e-09	3.67114e-09	CALB2
1.35423e+06	1.27329	7.21603e-05	0.000135996	CAMP
402328	-1.17113	1.96311e-40	6.32474e-39	CCDC47
331739	1.12566	3.40259e-22	2.93314e-21	CCDC80
1.4353e+06	1.50929	5.37039e-15	2.61801e-14	CD55
2.39625e+06	1.18046	6.45241e-20	4.69836e-19	CD59
593116	1.26973	5.12508e-13	2.11873e-12	CDA
107636	1.3109	7.22517e-11	2.44241e-10	CEACAM1
957062	1.28937	4.07757e-05	7.90698e-05	CEACAM5
85860.7	1.06189	1.20915e-14	5.67848e-14	CEACAM6
68016.4	1.13963	1.58282e-07	3.92777e-07	CEACAM7
9.21153e+06	-3.19563	8.24115e-57	9.9014e-55	CEL
1.13255e+07	-2.92262	1.4026e-56	1.65078e-54	CELA2A
1.10642e+06	-2.63908	2.00604e-53	1.77982e-51	CELA2B
7.82464e+06	-2.71916	1.14601e-45	5.32989e-44	CELA3A
3.54658e+06	-2.40209	1.02741e-43	4.00343e-42	CELA3B
219768	-1.93744	1.67066e-51	1.25126e-49	CFTR
1.30189e+06	-1.00272	6.10355e-05	0.000116246	CHGA
1.11309e+06	-1.10956	2.08751e-29	3.15149e-28	CHID1
678716	1.94381	1.75016e-07	4.32626e-07	CLDN18
237417	-1.73426	9.11863e-23	8.2425e-22	CLDN3
254120	1.36511	7.00586e-17	4.00028e-16	CLIC3
1.46423e+07	-2.58546	1.0187e-42	3.79021e-41	CLPS
233305	-1.33178	4.61201e-38	1.26655e-36	CLYBL
641140	-1.65126	3.11807e-64	9.46415e-62	CMC4
6.20475e+06	1.22785	5.6677e-38	1.53454e-36	CNN2
2.1386e+06	-1.46282	6.10538e-77	8.80243e-74	COBLL1
1.1567e+06	1.65112	3.46629e-31	5.94943e-30	COL11A1
5.92604e+06	1.55202	7.25538e-42	2.56698e-40	COL12A1
193174	1.48215	1.83513e-15	9.38226e-15	COL17A1
1.40001e+06	1.20177	6.17176e-21	4.88908e-20	COL5A1
3.6341e+06	1.60519	9.51628e-12	3.50252e-11	COMP
109046	-1.34958	7.0582e-39	2.04546e-37	COQ3
2.32415e+06	-1.05762	2.95636e-30	4.70975e-29	COX5B
2.03079e+07	-3.04033	2.40424e-56	2.71867e-54	CPA1
6.11952e+06	-3.32621	5.20939e-60	9.69115e-58	CPA2
1.54042e+07	-2.69054	3.98107e-63	1.04358e-60	CPB1
1.02767e+06	1.52412	3.10657e-11	1.08251e-10	CRABP2
836904	-1.53824	1.93337e-45	8.71072e-44	CRAT
1.06665e+06	-1.47564	2.04091e-44	8.40709e-43	CRELD2
211274	1.10125	3.38588e-09	9.82212e-09	CRISP3
323796	-1.95853	4.7355e-49	2.78669e-47	CTH
1.05498e+06	1.66716	3.8863e-37	9.82994e-36	CTHRC1
8.17114e+06	-2.9283	4.27778e-52	3.33378e-50	CTRB2
3.74807e+06	-2.453	5.3235e-44	2.10278e-42	CTRC
308028	-2.32337	2.96466e-51	2.13715e-49	CTRL
1.72183e+06	1.68065	1.69474e-18	1.09939e-17	CTSE
238416	-2.12283	5.37433e-21	4.28683e-20	CUZD1
1.25556e+06	-1.5255	1.08242e-60	2.15252e-58	CYB5A
181439	1.28954	3.23026e-14	1.47731e-13	CYP2S1
622996	-1.16732	1.26588e-47	6.75957e-46	DBT
532858	-1.44138	2.5309e-49	1.53639e-47	DDRGK1
2.66622e+06	-1.10599	2.13681e-33	4.27881e-32	DDT
2.90271e+07	2.04365	3.89246e-10	1.25057e-09	DEFA1B
130949	1.27772	2.55052e-08	6.83496e-08	DHRS9
229709	-1.17484	1.62759e-33	3.29344e-32	DHTKD1
62231.8	-1.02473	6.07429e-27	7.51726e-26	DMAC2
3.77235e+06	1.60782	9.00753e-07	2.08286e-06	DMBT1
2.26937e+06	-1.24202	3.6897e-56	4.01481e-54	DNAJB11
317215	-1.40186	6.02567e-60	1.08594e-57	DNAJB4
476687	1.08664	1.02314e-20	7.94139e-20	DNASE2
1.00126e+06	-1.3687	4.67067e-38	1.27658e-36	DTNA
230258	-1.9135	2.80883e-59	4.76427e-57	ECHDC3
607865	-1.23414	5.68643e-50	3.72655e-48	ECI2
898314	1.01444	3.32499e-19	2.29094e-18	ECM1
6.32254e+06	-1.03909	1.52753e-43	5.91225e-42	EEF1B2
1.11528e+06	-1.1205	3.31077e-43	1.25613e-41	EEF1E1
3.18111e+06	1.18125	6.4014e-23	5.86914e-22	EFEMP1
1.26755e+06	1.08934	8.84333e-20	6.39092e-19	EFEMP2
2.00989e+06	1.03521	4.26467e-05	8.24484e-05	ELANE
405830	-1.07543	3.77636e-51	2.68867e-49	ELOA
152526	-1.02739	5.92106e-27	7.34339e-26	EMC4
455553	-1.27314	5.38028e-26	6.2683e-25	ENPP1
2.19871e+06	-1.93544	2.90904e-57	3.64705e-55	EPHX1
508114	-1.38714	4.74504e-36	1.10788e-34	EPHX2
2.29748e+06	1.11618	1.85562e-29	2.80876e-28	EPPK1
224222	1.11302	1.79664e-18	1.16027e-17	EPS8L3
146716	-1.46063	1.10264e-35	2.50352e-34	ERICH5
527404	-2.72171	8.19215e-83	2.36221e-79	ERO1B
375701	-2.7255	2.44223e-32	4.61781e-31	ERP27
750722	-1.16142	4.47199e-44	1.79097e-42	ETFDH
549364	1.03969	1.93832e-25	2.16634e-24	EVPL
84382.8	1.33464	2.96968e-14	1.36246e-13	F3
2.03685e+06	-1.02815	0.00553061	0.00831033	FABP4
2.05294e+06	-1.46656	4.61821e-65	1.71399e-62	FAM129A
335433	-1.32392	7.01785e-26	8.11061e-25	FAM162A
148684	-1.21784	2.99126e-19	2.07588e-18	FAM3B
3.43758e+06	1.05118	9.23363e-25	9.68188e-24	FBLN2
3.72979e+06	1.59712	6.75948e-53	5.56884e-51	FHL2
1.18087e+06	-2.70461	9.56302e-59	1.4141e-56	FKBP11
2.66539e+06	-1.64163	2.05836e-77	3.95686e-74	FKBP2
2.62425e+07	1.42603	9.13673e-29	1.314e-27	FN1
798285	1.13066	1.79176e-23	1.71646e-22	FNDC1
174693	-1.30506	5.14255e-29	7.58493e-28	FRAS1
188882	-1.28949	2.75348e-50	1.84643e-48	FXN
95357	1.03998	7.34462e-19	4.91944e-18	GALNT5
491470	1.09487	4.35965e-34	9.10945e-33	GALNT7
266494	-1.95352	6.29028e-50	4.07596e-48	GAMT
1.36507e+07	-2.67704	1.22988e-61	2.72797e-59	GATM
81340.7	1.39763	7.76484e-13	3.15129e-12	GCNT3
164661	-1.06687	3.29165e-22	2.84176e-21	GIPC2
244693	-1.12763	6.23084e-32	1.11942e-30	GLUD2
478864	-2.68372	8.40489e-54	7.57359e-52	GNMT
2.58226e+06	-2.54703	5.41049e-28	7.44685e-27	GP2
372660	-1.29018	2.18293e-67	1.25889e-64	GPHN
179045	-1.45256	3.76499e-38	1.04388e-36	GPR108
74722.5	-1.05469	1.49452e-19	1.06013e-18	GPR180
423254	1.36902	6.89174e-09	1.95114e-08	GPRC5A
39463.2	-1.16462	5.17895e-27	6.46473e-26	GPT
80309.4	-2.10113	2.81654e-48	1.60822e-46	GPT2
433940	1.23028	1.10239e-10	3.66637e-10	GPX2
3.92342e+06	1.13578	3.98137e-17	2.31691e-16	GPX3
152421	-1.18369	6.05872e-31	1.02166e-29	GRB10
311931	1.61231	1.35077e-22	1.1966e-21	GSDMB
1.55687e+07	-2.91209	3.61762e-62	8.34512e-60	GSTA2
148648	-1.39111	4.07679e-54	3.73188e-52	GSTA4
9.70607e+06	-1.18398	5.04835e-07	1.19662e-06	HBD
529073	-1.33738	7.4696e-48	4.0259e-46	HDDC3
5.33931e+06	-1.31641	1.05668e-55	1.10798e-53	HDLBP
196669	-1.02327	1.38796e-17	8.37398e-17	HGD
1.7695e+06	-1.2204	3.46567e-33	6.82134e-32	HIBCH
408656	1.42324	2.80226e-51	2.04565e-49	HK2
392791	1.14565	5.04612e-19	3.40761e-18	HK3
606151	-1.39344	6.67658e-29	9.7232e-28	HM13
384547	-1.24158	7.14858e-46	3.37917e-44	HMGN5
103786	-2.26467	1.37963e-42	5.03564e-41	HOGA1
63446.8	-1.54873	7.69527e-43	2.88173e-41	HOMER2
331342	-1.01626	5.15827e-23	4.76727e-22	HSD17B8
2.23157e+07	-1.05513	1.59636e-52	1.26113e-50	HSPA5
453943	1.16853	5.09674e-21	4.08235e-20	HTRA1
274263	1.22875	5.21166e-31	8.83989e-30	HTRA3
331679	1.63546	2.39288e-25	2.66405e-24	IGF2BP3
578149	-1.52013	1.95962e-44	8.13032e-43	IGFBP2
743839	1.23968	1.98121e-23	1.89166e-22	IGFBP3
1.66562e+06	1.34525	1.6016e-25	1.80752e-24	IGFBP7
504013	1.62293	7.25662e-35	1.56737e-33	IL1RN
641447	1.09126	5.15185e-22	4.40812e-21	IL4I1
909423	-2.37876	7.73375e-50	4.95562e-48	IMPA2
268892	1.62282	4.15084e-37	1.04078e-35	INHBA
1.2128e+07	-1.15605	2.34908e-13	9.98314e-13	INS
931749	1.05835	1.11911e-16	6.23564e-16	ISLR
812872	1.17284	3.35269e-33	6.64432e-32	ITGA2
303982	1.38291	6.49719e-17	3.71719e-16	ITGB6
225927	1.1582	1.75648e-26	2.10595e-25	ITGBL1
249847	-1.89146	3.98935e-27	5.05941e-26	KCTD14
889773	-2.37589	4.08055e-59	6.31237e-57	KIAA1324
737473	-3.48286	1.48496e-66	7.13648e-64	KLK1
646725	1.84564	1.83234e-06	4.08786e-06	KRT14
427674	1.53819	2.26098e-09	6.69012e-09	KRT16
8.17044e+06	1.78681	9.42358e-18	5.73268e-17	KRT17
2.27979e+07	1.29584	1.607e-46	7.78789e-45	KRT19
2.5999e+06	1.06383	0.0060603	0.00905903	KRT5
2.12416e+06	2.12337	9.28925e-12	3.42307e-11	KRT6A
1.24733e+07	1.17555	2.67502e-19	1.85866e-18	KRT7
1.25677e+06	1.11269	1.78398e-08	4.8644e-08	KRT75
92170.2	-1.10019	1.33731e-32	2.57936e-31	KSR1
1.0661e+06	1.57805	7.82151e-20	5.67379e-19	LAMA3
915233	1.57576	5.58918e-23	5.13261e-22	LAMB3
1.39739e+06	1.87546	6.67941e-46	3.18349e-44	LAMC2
78095.9	-1.24251	5.91704e-37	1.45827e-35	LARP1B
432407	-1.158	3.06157e-30	4.86394e-29	LCLAT1
614106	-2.11629	4.37782e-34	9.11439e-33	LGALS2
3.84418e+06	1.15784	5.16981e-32	9.34617e-31	LGALS3BP
262035	1.54716	1.67927e-32	3.21738e-31	LOXL2
173191	-1.16207	3.46835e-19	2.37835e-18	LPCAT3
79052.2	-1.15824	1.75292e-29	2.67436e-28	LRMP
4.84913e+06	-1.27876	2.56668e-33	5.12181e-32	LRRC59
1.59045e+06	1.09159	5.54426e-40	1.70983e-38	LTBP1
5.99497e+06	1.14398	1.17712e-06	2.69063e-06	LTF
64441.6	1.29574	8.78408e-07	2.03282e-06	LY6D
125310	-1.00985	3.78452e-30	5.94696e-29	MACO1
365361	-1.21424	3.24266e-25	3.56042e-24	MARC2
116297	1.01368	9.50983e-11	3.17931e-10	MATN3
588536	-1.4397	1.14577e-68	7.34185e-66	MCCC1
345309	-1.63022	2.03994e-37	5.29925e-36	MCEE
239665	-1.32774	2.70614e-39	8.00323e-38	MCUR1
374052	1.4896	3.58132e-36	8.39573e-35	MDK
113589	1.02786	1.07099e-20	8.27932e-20	MET
614731	-1.52853	5.9077e-36	1.36279e-34	METTL7A
390959	1.44636	9.77812e-31	1.62041e-29	MFAP2
1.88436e+06	1.39632	5.216e-10	1.65097e-09	MFAP4
343158	-1.02517	1.75777e-15	9.0027e-15	MGST2
378706	-1.04199	1.09697e-27	1.48502e-26	MIA2
673312	1.11506	2.02865e-35	4.4997e-34	MISP
87773.5	-1.53275	1.20943e-60	2.32493e-58	MKNK1
1.34441e+06	-1.47927	5.39265e-35	1.17801e-33	MLEC
310328	-1.25166	1.46834e-51	1.1142e-49	MLYCD
228618	-1.23795	2.94539e-36	6.93308e-35	MMAB
1.24816e+06	1.15493	1.0314e-05	2.12736e-05	MMP1
929773	1.03191	1.5198e-22	1.33812e-21	MMP2
953344	1.41173	3.17214e-22	2.74269e-21	MMP7
241144	1.41586	5.46794e-24	5.42747e-23	MSLN
297868	-1.30904	1.08372e-20	8.35538e-20	MT1F
1.32455e+07	-1.14909	3.70981e-15	1.84118e-14	MT1G
517409	-1.19178	8.17658e-13	3.31606e-12	MT1H
159266	-1.06524	5.86641e-33	1.15073e-31	MTUS1
314218	1.21875	1.19034e-12	4.74716e-12	MUC13
3.73047e+06	1.11932	1.24447e-05	2.54589e-05	MUC5AC
1.25893e+06	1.75565	1.96809e-14	9.10913e-14	MUC5B
714661	-1.20785	2.84295e-50	1.88452e-48	MUT
1.10717e+06	1.32709	7.27086e-15	3.49426e-14	MX1
2.0497e+06	1.32289	5.57865e-38	1.51755e-36	MXRA5
259091	-1.02007	2.84151e-30	4.53933e-29	MYEF2
382866	-1.12193	2.84774e-34	6.01572e-33	MYO5C
239614	-1.28339	1.4895e-47	7.88071e-46	NAA16
418089	-1.15644	8.15029e-44	3.19746e-42	NADK2
377664	1.09771	4.52492e-10	1.44173e-09	NCEH1
566848	1.04173	1.05236e-20	8.14629e-20	NCF2
627315	-1.03351	5.53543e-41	1.86683e-39	NDUFA6
519728	-1.11966	2.32297e-18	1.49182e-17	NDUFAB1
369642	-1.58268	1.58346e-40	5.18853e-39	NDUFB11
413032	-1.5703	3.88532e-40	1.23113e-38	NDUFB5
229662	-1.13988	2.52324e-27	3.29221e-26	NDUFB6
209189	-1.2197	1.24666e-30	2.04247e-29	NDUFB8
990712	-1.04544	4.20172e-21	3.37014e-20	NDUFC2
1.32212e+06	-1.08641	3.95316e-31	6.74494e-30	NDUFS6
177251	-1.20113	4.44209e-40	1.38473e-38	NFXL1
255692	-1.11891	2.66041e-37	6.84936e-36	NOSTRIN
2.16333e+06	1.28271	3.16406e-19	2.18529e-18	NQO1
691616	-2.07924	1.22304e-64	3.91847e-62	NRCAM
191251	-1.38568	9.9473e-37	2.42051e-35	NUBPL
1.88535e+06	-1.40557	1.42627e-52	1.14241e-50	NUCB2
184077	-1.00109	1.47234e-33	3.01098e-32	NUDT19
486686	-1.27311	2.80739e-58	3.85481e-56	NUDT9
191055	1.11186	6.66438e-10	2.08764e-09	OAS1
585234	1.25213	1.45998e-25	1.65417e-24	OAS2
695808	1.03141	1.84887e-22	1.62043e-21	OAS3
904861	1.06073	1.13406e-26	1.38269e-25	OCIAD2
295898	-1.24732	3.92623e-40	1.2373e-38	ODR4
6.77392e+06	1.20773	0.00275028	0.00429368	OLFM4
555971	-1.16483	6.0266e-51	4.23846e-49	OS9
181787	-1.19143	3.73893e-06	8.09704e-06	OTC
1.15217e+06	1.30936	1.17721e-31	2.0825e-30	P4HA1
2.62092e+07	-1.70643	6.75779e-67	3.54292e-64	P4HB
151983	-1.20258	7.72851e-36	1.76866e-34	PABPC1L
1.87123e+06	-1.71813	2.63131e-89	1.51748e-85	PABPC4
552478	-3.02274	5.27103e-63	1.32165e-60	PAIP2B
598058	-1.40773	2.70526e-24	2.76618e-23	PBLD
396425	-1.03991	3.32618e-37	8.48764e-36	PCCB
1.20265e+06	-1.13217	1.59528e-42	5.78616e-41	PDCD4
6.1721e+06	-2.8882	3.2983e-47	1.69833e-45	PDIA2
8.54513e+06	-1.00481	1.97385e-39	5.95978e-38	PDIA4
7.51535e+06	-1.28841	5.71371e-66	2.35364e-63	PDIA6
91179.3	-1.36963	2.97522e-39	8.7097e-38	PDK2
1.62049e+06	1.02136	1.96964e-39	5.95978e-38	PDLIM4
4.12558e+06	1.03504	1.6029e-37	4.22097e-36	PDLIM7
317223	-1.72512	3.99459e-53	3.43832e-51	PDZK1
9.26819e+06	-1.13058	4.17781e-47	2.13216e-45	PEBP1
3.02662e+06	1.08924	5.38479e-47	2.67708e-45	PFKP
895978	1.15601	4.12883e-19	2.80129e-18	PGK2
3.09707e+06	-1.68326	6.25548e-48	3.40334e-46	PHGDH
2.25549e+06	1.30349	1.97348e-11	7.03839e-11	PIGR
9.22328e+06	-3.6752	1.8499e-62	4.44515e-60	PLA2G1B
314293	1.11074	2.56171e-07	6.23875e-07	PLAT
159962	1.38373	8.30047e-32	1.48201e-30	PLAU
92889.7	-1.14492	6.68116e-41	2.24013e-39	PLCB1
1.56503e+07	1.09585	4.25844e-48	2.36139e-46	PLEC
545090	-1.52946	3.52716e-10	1.13892e-09	PLIN1
460444	1.3119	1.19734e-12	4.76867e-12	PLIN2
1.86726e+06	-1.59789	8.56702e-06	1.78472e-05	PLIN4
614194	1.49157	1.16819e-33	2.39748e-32	PLOD2
114799	-1.25819	2.50509e-25	2.77824e-24	PLPP3
114861	-1.08288	4.21559e-32	7.69344e-31	PLXNA2
2.08702e+07	-3.23148	5.20092e-55	5.17133e-53	PNLIP
2.39103e+06	-2.72057	2.02023e-50	1.38699e-48	PNLIPRP1
2.95053e+06	-3.17937	2.19045e-39	6.57934e-38	PNLIPRP2
1.93371e+07	1.37445	2.73968e-30	4.38882e-29	POSTN
1.06751e+06	-1.80118	2.14166e-70	1.76442e-67	PPIF
1.03658e+07	-1.4585	4.41054e-53	3.74053e-51	PRDX4
1.30898e+07	1.21296	7.58363e-10	2.36022e-09	PRELP
2.61281e+07	-3.22273	1.18095e-64	3.91847e-62	PRSS1
7.98691e+06	-2.74274	2.06228e-38	5.80156e-37	PRSS2
1.00076e+06	-3.32652	6.52074e-47	3.18687e-45	PRSS3
1.57391e+06	-2.42218	1.33564e-63	3.8513e-61	PSAT1
279910	1.10813	9.38408e-24	9.14155e-23	PTTG1IP
1.05205e+06	-1.09694	3.58032e-25	3.8958e-24	PYCR1
794939	-1.65888	1.431e-39	4.38967e-38	RAB3D
159918	-1.05573	1.01272e-36	2.44366e-35	RAP1GAP
81762.9	-1.08388	3.55139e-34	7.47477e-33	RARS2
1.1649e+07	-1.95864	2.01772e-09	5.99804e-09	REG1A
2.37518e+06	-1.94867	1.22713e-07	3.08225e-07	REG1B
227656	-2.25727	4.95264e-14	2.22098e-13	REG3G
733997	-2.23632	1.64078e-59	2.86738e-57	RGN
545948	-1.41879	1.55878e-47	8.17228e-46	RIDA
4.89585e+06	-1.14031	1.74599e-56	2.01383e-54	RPL12
3.53355e+06	-1.22156	3.20265e-40	1.02042e-38	RPL22
2.65633e+06	-1.41971	6.99016e-36	1.60607e-34	RPL23
3.85569e+06	-1.18314	1.98748e-38	5.61852e-37	RPL23A
4.71752e+06	-1.13372	5.76713e-45	2.48202e-43	RPL26
2.99448e+06	-1.11816	2.94231e-38	8.23703e-37	RPL27
1.75657e+06	-1.36623	1.62515e-38	4.61687e-37	RPL29
8.71561e+06	-1.02098	1.75779e-36	4.2063e-35	RPL3
2.44098e+06	-1.12072	9.2595e-30	1.43547e-28	RPL31
2.0778e+06	-1.50171	3.61706e-38	1.00771e-36	RPL37
5.52316e+06	-1.23893	7.29633e-45	3.11688e-43	RPL7A
2.8633e+06	-1.19739	3.01349e-46	1.44823e-44	RPL9
5.86413e+06	-1.39767	2.88466e-53	2.52058e-51	RPLP0
923782	-1.62157	4.3022e-48	2.36293e-46	RPLP1
7.82947e+06	-1.19929	2.9079e-42	1.03518e-40	RPLP2
2.1718e+06	-1.12392	3.03201e-32	5.65877e-31	RPN2
649086	-1.39817	5.04611e-18	3.14945e-17	RPS15
3.04548e+06	-1.35343	2.56747e-42	9.19665e-41	RPS18
4.42004e+06	-1.22446	1.53994e-34	3.2892e-33	RPS25
495817	-1.18467	2.8799e-39	8.47366e-38	RPS27
5.00053e+06	-1.0665	1.02058e-27	1.38487e-26	RPS4X
2.32559e+07	1.39955	7.75181e-55	7.45078e-53	S100A11
367398	1.38725	1.01391e-16	5.67692e-16	S100A14
6.03418e+06	1.15264	8.10548e-07	1.88637e-06	S100A4
1.98921e+07	1.33579	8.1212e-31	1.35361e-29	S100A6
6.88835e+06	1.19594	5.52422e-05	0.000105701	S100A8
1.12444e+06	-2.16426	3.59803e-59	5.76385e-57	SARDH
241484	1.70002	1.15857e-21	9.68331e-21	SCEL
185585	1.17726	1.08096e-20	8.34522e-20	SDC1
319726	1.45765	2.62203e-31	4.51381e-30	SDCBP2
825874	-1.2028	2.10557e-45	9.41304e-44	SDF2L1
122360	1.645	2.41054e-12	9.29873e-12	SDR16C5
2.25911e+06	-2.55218	1.06582e-58	1.53665e-56	SEC11C
1.85996e+06	-2.14771	5.27448e-53	4.40839e-51	SEC61A1
1.27669e+06	-1.25655	7.86247e-19	5.24802e-18	SEC61B
668003	-1.13581	4.08841e-20	3.02669e-19	SEC62
420888	-1.11938	9.20964e-36	2.09929e-34	SEC63
527585	-1.22262	3.69747e-37	9.39352e-36	SEL1L
226631	-1.07901	1.45914e-44	6.14222e-43	SEPSECS
1.19163e+06	2.02614	8.7871e-10	2.7099e-09	SERPINB3
1.95477e+06	1.96291	4.24809e-27	5.34907e-26	SERPINB5
95630.5	1.00949	3.31984e-06	7.22746e-06	SERPINE1
6.92858e+06	1.06858	3.1896e-18	2.01663e-17	SERPINF1
1.59585e+06	-3.29534	6.2679e-57	7.69085e-55	SERPINI2
117261	-1.0048	4.00616e-37	1.00889e-35	SETMAR
2.83487e+06	2.0718	1.86796e-66	8.28656e-64	SFN
925362	1.58334	1.31851e-29	2.03311e-28	SFRP2
1.23148e+06	1.23975	7.0943e-11	2.40099e-10	SFRP4
209133	-1.0068	3.43752e-19	2.36002e-18	SFXN2
154023	-1.04183	2.62867e-25	2.9097e-24	SGSM3
162580	1.08054	3.28357e-23	3.08913e-22	SLC16A3
130436	-1.28233	9.29116e-28	1.26972e-26	SLC1A4
457073	-1.1575	8.23629e-17	4.66588e-16	SLC25A4
86236.5	-1.30034	5.53072e-26	6.43058e-25	SLC27A2
99736.3	-1.36266	9.83955e-32	1.74599e-30	SLC37A4
177334	-1.60388	1.28966e-35	2.89395e-34	SLC39A14
438275	-2.11628	3.36306e-55	3.40259e-53	SLC4A4
499506	1.57925	1.24695e-11	4.53989e-11	SLPI
164046	-1.66371	1.77808e-36	4.23726e-35	SMPDL3B
663502	-1.17872	3.92558e-49	2.3339e-47	SNTB1
2.52705e+06	-1.79892	1.91693e-40	6.21063e-39	SPCS2
1.55371e+06	-1.88491	2.27344e-57	2.91354e-55	SPCS3
2.26995e+06	-1.78978	2.48946e-24	2.5637e-23	SPINK1
316986	1.53639	7.2095e-10	2.25228e-09	SPRR3
282602	-1.25715	2.10897e-31	3.65238e-30	SRP19
1.22427e+06	-1.61317	4.40225e-47	2.227e-45	SRPRA
1.19341e+06	-1.63356	3.73908e-32	6.92531e-31	SRPRB
1.88946e+06	-2.21833	3.00557e-56	3.3333e-54	SSR1
1.07132e+06	-1.04712	1.61119e-12	6.32092e-12	SSR3
1.41354e+06	-1.10855	2.30378e-42	8.30368e-41	SSR4
4.71111e+06	-1.69517	7.33715e-17	4.17703e-16	SST
4.09644e+06	-1.63689	1.51465e-32	2.91166e-31	STT3A
820689	1.49741	5.24709e-47	2.6313e-45	SULF1
513190	1.16308	7.03939e-06	1.48053e-05	SULT1B1
105171	-1.23128	1.17585e-49	7.45177e-48	TATDN3
197262	-1.06095	1.89654e-51	1.40222e-49	TBC1D24
1.06588e+06	-1.37813	2.03863e-37	5.29925e-36	TBL2
215554	-1.26644	3.23776e-28	4.53208e-27	TCEA3
212813	1.5706	7.37526e-08	1.89204e-07	TFF1
1.26669e+07	1.89608	1.68267e-13	7.22559e-13	THBS1
5.48768e+06	1.7952	4.18322e-37	1.04436e-35	THBS2
128030	-1.49327	4.7553e-65	1.71399e-62	THNSL1
675353	-2.02409	4.39533e-45	1.92029e-43	TMEM214
215167	-2.46981	5.33444e-49	3.10744e-47	TMEM97
3.98814e+06	1.31298	3.3585e-13	1.40964e-12	TNC
248441	-2.10566	4.15935e-59	6.31237e-57	TPST2
292817	-1.69403	1.80524e-45	8.19749e-44	TRAM1
529812	1.8452	1.38902e-21	1.15259e-20	TRIM29
54739.2	-1.02758	4.65806e-25	5.01175e-24	TRMU
138110	1.47763	9.52041e-14	4.16572e-13	TSPAN1
198275	-1.06679	1.25621e-27	1.68871e-26	USE1
1.78239e+07	1.32448	3.14117e-22	2.72408e-21	VCAN
563535	1.10032	5.55275e-24	5.50219e-23	VILL
132650	1.73818	6.14513e-17	3.52276e-16	WFDC2
127485	-1.80503	1.37297e-57	1.79952e-55	WNK2
1.96565e+06	-1.07963	2.36454e-44	9.60302e-43	YARS
335273	-1.31617	3.36067e-55	3.40259e-53	ZNF622

## Sheet: TableS2-3
	genes	cluster
1	A1CF	Islet cells
2	ABAT	Islet cells
3	ABCA8	Peri-islet Schwann cells
4	ACADL	Acinar cells
5	ACAT1	Myofibroblasts
6	ACSM3	B cells
7	ACSS1	B cells
8	ADAM9	Monocytes
9	ADAMTS12	Myofibroblasts
10	ADH1A	PDAC
11	ADH1B	Fibroblasts
12	AGR2	PDAC
13	AHNAK2	PDAC
14	ALDH1L2	Fibroblasts
15	AMY2A	Acinar cells
16	ANO1	Myofibroblasts
17	ANXA10	PDAC
18	ANXA8L1	Islet cells
19	AOX1	Fibroblasts
20	AQP1	Endothelial cells
21	ARSE	Peri-islet Schwann cells
22	BAIAP2L1	PDAC
23	BCAS1	PDAC
24	C15orf48	Monocytes
25	C19orf33	PDAC
26	CA4	Endothelial cells
27	CALB2	Mast cells
28	CCDC80	Fibroblasts
29	CD55	Monocytes
30	CDA	Monocytes
31	CEACAM1	PDAC
32	CEACAM5	PDAC
33	CEACAM6	PDAC
34	CEL	Acinar cells
35	CELA2A	Acinar cells
36	CELA2B	Acinar cells
37	CELA3A	Acinar cells
38	CELA3B	Acinar cells
39	CFTR	PDAC
40	CHGA	Islet cells
41	CLDN18	PDAC
42	CLIC3	CD8+ T cells
43	CLPS	Acinar cells
44	COL11A1	Fibroblasts
45	COL12A1	Peri-islet Schwann cells
46	COL17A1	PDAC
47	COMP	Fibroblasts
48	CPA1	Acinar cells
49	CPA2	Acinar cells
50	CPB1	Acinar cells
51	CRABP2	Fibroblasts
52	CRAT	Myofibroblasts
53	CTHRC1	Fibroblasts
54	CTRB2	Acinar cells
55	CTRC	Acinar cells
56	CTRL	Acinar cells
57	CTSE	PDAC
58	CUZD1	Acinar cells
59	CYP2S1	Monocytes
60	DHRS9	Mast cells
61	DMBT1	PDAC
62	DTNA	Peri-islet Schwann cells
63	ECHDC3	Myofibroblasts
64	ECM1	Peri-islet Schwann cells
65	EPHX1	Myofibroblasts
66	EPHX2	CD4+ T cells
67	EPPK1	PDAC
68	EPS8L3	PDAC
69	ERICH5	Islet cells
70	ERO1B	Mast cells
71	ERP27	Acinar cells
72	EVPL	Mast cells
73	FABP4	Endothelial cells
74	FAM129A	CD8+ T cells
75	FAM3B	Acinar cells
76	FHL2	Myofibroblasts
77	FKBP11	Plasma cells
78	FN1	Peri-islet Schwann cells
79	FNDC1	Fibroblasts
80	FRAS1	PDAC
81	GALNT5	PDAC
82	GAMT	Acinar cells
83	GATM	Acinar cells
84	GCNT3	PDAC
85	GNMT	Acinar cells
86	GP2	Acinar cells
87	GPRC5A	PDAC
88	GPT2	Acinar cells
89	GPX2	PDAC
90	GPX3	Myofibroblasts
91	GRB10	Endothelial cells
92	GSDMB	PDAC
93	GSTA2	Acinar cells
94	HK2	Monocytes
95	HK3	Monocytes
96	HOGA1	PDAC
97	HOMER2	Mast cells
98	IGF2BP3	Dendritic cells
99	IGFBP2	Myofibroblasts
100	IGFBP3	Endothelial cells
101	IL1RN	Monocytes
102	IL4I1	Macrophages
103	IMPA2	Acinar cells
104	INHBA	Fibroblasts
105	INS	Islet cells
106	ITGA2	Peri-islet Schwann cells
107	ITGB6	PDAC
108	KIAA1324	Islet cells
109	KLK1	Acinar cells
110	KRT14	PDAC
111	KRT16	PDAC
112	KRT17	PDAC
113	KRT19	PDAC
114	KRT5	PDAC
115	KRT6A	PDAC
116	KRT7	PDAC
117	KRT75	PDAC
118	KSR1	Monocytes
119	LAMA3	PDAC
120	LAMB3	PDAC
121	LAMC2	PDAC
122	LGALS2	Acinar cells
123	LOXL2	Myofibroblasts
124	LY6D	PDAC
125	MDK	Peri-islet Schwann cells
126	MET	Endothelial cells
127	METTL7A	Monocytes
128	MFAP4	Myofibroblasts
129	MISP	PDAC
130	MKNK1	Monocytes
131	MMP1	PDAC
132	MSLN	PDAC
133	MT1F	Myofibroblasts
134	MT1G	Acinar cells
135	MT1H	Acinar cells
136	MUC13	PDAC
137	MUC5B	PDAC
138	MX1	Monocytes
139	MXRA5	Fibroblasts
140	NQO1	PDAC
141	NRCAM	Peri-islet Schwann cells
142	NUCB2	NK cells
143	OAS1	Monocytes
144	OAS2	Monocytes
145	OAS3	Monocytes
146	OCIAD2	CD4+ T cells
147	P4HA1	Monocytes
148	P4HB	Acinar cells
149	PABPC4	Mast cells
150	PAIP2B	Plasma cells
151	PBLD	Acinar cells
152	PDCD4	CD4+ T cells
153	PDIA2	Acinar cells
154	PDLIM7	Myofibroblasts
155	PDZK1	Islet cells
156	PFKP	Dendritic cells
157	PHGDH	Peri-islet Schwann cells
158	PLA2G1B	Acinar cells
159	PLAT	Peri-islet Schwann cells
160	PLAU	Myofibroblasts
161	PLEC	Monocytes
162	PLIN1	Mast cells
163	PLIN4	Neutrophils
164	PLXNA2	Endothelial cells
165	PNLIP	Acinar cells
166	PNLIPRP1	Acinar cells
167	POSTN	Fibroblasts
168	PRDX4	Plasma cells
169	PRSS1	Acinar cells
170	PRSS2	Acinar cells
171	PRSS3	Acinar cells
172	PSAT1	Peri-islet Schwann cells
173	RAB3D	Monocytes
174	RAP1GAP	Islet cells
175	REG1A	Acinar cells
176	REG1B	Acinar cells
177	RGN	Acinar cells
178	S100A11	Monocytes
179	S100A14	PDAC
180	S100A4	Monocytes
181	S100A6	PDAC
182	SARDH	CD8+ T cells
183	SCEL	PDAC
184	SDC1	Plasma cells
185	SDCBP2	PDAC
186	SDR16C5	PDAC
187	SEL1L	Monocytes
188	SERPINB3	PDAC
189	SERPINB5	PDAC
190	SERPINI2	Acinar cells
191	SFN	PDAC
192	SLC16A3	Monocytes
193	SLC39A14	Myofibroblasts
194	SLC4A4	PDAC
195	SLPI	PDAC
196	SPINK1	Acinar cells
197	SPRR3	PDAC
198	SSR4	Plasma cells
199	SST	Islet cells
200	SULF1	Fibroblasts
201	SULT1B1	Monocytes
202	TCEA3	Acinar cells
203	TFF1	PDAC
204	THBS2	Fibroblasts
205	TMEM97	Acinar cells
206	TPST2	Mast cells
207	TRIM29	PDAC
208	TSPAN1	PDAC
209	VILL	PDAC
210	WFDC2	PDAC
211	WNK2	Acinar cells

## Sheet: TableS2-4
	Genes
1	ADH1A
2	AGR2
3	AHNAK2
4	ANXA10
5	BAIAP2L1
6	BCAS1
7	C19orf33
8	CEACAM1
9	CEACAM5
10	CEACAM6
11	CFTR
12	CLDN18
13	COL17A1
14	CTSE
15	DMBT1
16	EPPK1
17	EPS8L3
18	FRAS1
19	GALNT5
20	GCNT3
21	GPRC5A
22	GPX2
23	GSDMB
24	HOGA1
25	ITGB6
26	KRT14
27	KRT16
28	KRT17
29	KRT19
30	KRT5
31	KRT6A
32	KRT7
33	KRT75
34	LAMA3
35	LAMB3
36	LAMC2
37	LY6D
38	MISP
39	MMP1
40	MSLN
41	MUC13
42	MUC5B
43	NQO1
44	S100A14
45	S100A6
46	SCEL
47	SDCBP2
48	SDR16C5
49	SERPINB3
50	SERPINB5
51	SFN
52	SLC4A4
53	SLPI
54	SPRR3
55	TFF1
56	TRIM29
57	TSPAN1
58	VILL
59	WFDC2

## Sheet: TableS2-5
	Method	Genes	Value	gene_order
1	Bulk RNAseq	ADH1A	-1.45811	ADH1A
2	Proteomics	ADH1A	-1.24692	ADH1A
3	Bulk RNAseq	AGR2	2.63207	AGR2
4	Proteomics	AGR2	1.18957	AGR2
5	Bulk RNAseq	AHNAK2	2.56537	AHNAK2
6	Proteomics	AHNAK2	1.28175	AHNAK2
7	Bulk RNAseq	ANXA10	2.14885	ANXA10
8	Proteomics	ANXA10	1.36748	ANXA10
9	Bulk RNAseq	BAIAP2L1	1.39141	BAIAP2L1
10	Proteomics	BAIAP2L1	1.08135	BAIAP2L1
11	Bulk RNAseq	BCAS1	2.4682	BCAS1
12	Proteomics	BCAS1	1.1745	BCAS1
13	Bulk RNAseq	C19orf33	3.30394	C19orf33
14	Proteomics	C19orf33	1.27737	C19orf33
15	Bulk RNAseq	CEACAM1	2.26034	CEACAM1
16	Proteomics	CEACAM1	1.3109	CEACAM1
17	Bulk RNAseq	CEACAM5	3.99383	CEACAM5
18	Proteomics	CEACAM5	1.28937	CEACAM5
19	Bulk RNAseq	CEACAM6	2.77501	CEACAM6
20	Proteomics	CEACAM6	1.06189	CEACAM6
21	Bulk RNAseq	CFTR	-2.30983	CFTR
22	Proteomics	CFTR	-1.93744	CFTR
23	Bulk RNAseq	CLDN18	3.15604	CLDN18
24	Proteomics	CLDN18	1.94381	CLDN18
25	Bulk RNAseq	COL17A1	3.64469	COL17A1
26	Proteomics	COL17A1	1.48215	COL17A1
27	Bulk RNAseq	CTSE	2.55863	CTSE
28	Proteomics	CTSE	1.68065	CTSE
29	Bulk RNAseq	DMBT1	3.21213	DMBT1
30	Proteomics	DMBT1	1.60782	DMBT1
31	Bulk RNAseq	EPPK1	2.39653	EPPK1
32	Proteomics	EPPK1	1.11618	EPPK1
33	Bulk RNAseq	EPS8L3	2.71472	EPS8L3
34	Proteomics	EPS8L3	1.11302	EPS8L3
35	Bulk RNAseq	FRAS1	-1.4025	FRAS1
36	Proteomics	FRAS1	-1.30506	FRAS1
37	Bulk RNAseq	GALNT5	2.49389	GALNT5
38	Proteomics	GALNT5	1.03998	GALNT5
39	Bulk RNAseq	GCNT3	2.58822	GCNT3
40	Proteomics	GCNT3	1.39763	GCNT3
41	Bulk RNAseq	GPRC5A	3.16637	GPRC5A
42	Proteomics	GPRC5A	1.36902	GPRC5A
43	Bulk RNAseq	GPX2	1.7118	GPX2
44	Proteomics	GPX2	1.23028	GPX2
45	Bulk RNAseq	GSDMB	1.97893	GSDMB
46	Proteomics	GSDMB	1.61231	GSDMB
47	Bulk RNAseq	HOGA1	-1.16646	HOGA1
48	Proteomics	HOGA1	-2.26467	HOGA1
49	Bulk RNAseq	ITGB6	1.69608	ITGB6
50	Proteomics	ITGB6	1.38291	ITGB6
51	Bulk RNAseq	KRT14	4.01779	KRT14
52	Proteomics	KRT14	1.84564	KRT14
53	Bulk RNAseq	KRT16	4.59578	KRT16
54	Proteomics	KRT16	1.53819	KRT16
55	Bulk RNAseq	KRT17	2.90542	KRT17
56	Proteomics	KRT17	1.78681	KRT17
57	Bulk RNAseq	KRT19	2.54056	KRT19
58	Proteomics	KRT19	1.29584	KRT19
59	Bulk RNAseq	KRT5	2.17472	KRT5
60	Proteomics	KRT5	1.06383	KRT5
61	Bulk RNAseq	KRT6A	4.65022	KRT6A
62	Proteomics	KRT6A	2.12337	KRT6A
63	Bulk RNAseq	KRT7	1.43876	KRT7
64	Proteomics	KRT7	1.17555	KRT7
65	Bulk RNAseq	KRT75	-2.71409	KRT75
66	Proteomics	KRT75	1.11269	KRT75
67	Bulk RNAseq	LAMA3	3.18128	LAMA3
68	Proteomics	LAMA3	1.57805	LAMA3
69	Bulk RNAseq	LAMB3	3.15531	LAMB3
70	Proteomics	LAMB3	1.57576	LAMB3
71	Bulk RNAseq	LAMC2	2.8966	LAMC2
72	Proteomics	LAMC2	1.87546	LAMC2
73	Bulk RNAseq	LY6D	7.04829	LY6D
74	Proteomics	LY6D	1.29574	LY6D
75	Bulk RNAseq	MISP	2.65579	MISP
76	Proteomics	MISP	1.11506	MISP
77	Bulk RNAseq	MMP1	3.55326	MMP1
78	Proteomics	MMP1	1.15493	MMP1
79	Bulk RNAseq	MSLN	3.4151	MSLN
80	Proteomics	MSLN	1.41586	MSLN
81	Bulk RNAseq	MUC13	2.90156	MUC13
82	Proteomics	MUC13	1.21875	MUC13
83	Bulk RNAseq	MUC5B	3.06224	MUC5B
84	Proteomics	MUC5B	1.75565	MUC5B
85	Bulk RNAseq	NQO1	2.47084	NQO1
86	Proteomics	NQO1	1.28271	NQO1
87	Bulk RNAseq	S100A14	2.66266	S100A14
88	Proteomics	S100A14	1.38725	S100A14
89	Bulk RNAseq	S100A6	1.82855	S100A6
90	Proteomics	S100A6	1.33579	S100A6
91	Bulk RNAseq	SCEL	3.02468	SCEL
92	Proteomics	SCEL	1.70002	SCEL
93	Bulk RNAseq	SDCBP2	2.23999	SDCBP2
94	Proteomics	SDCBP2	1.45765	SDCBP2
95	Bulk RNAseq	SDR16C5	3.58121	SDR16C5
96	Proteomics	SDR16C5	1.645	SDR16C5
97	Bulk RNAseq	SERPINB3	5.27392	SERPINB3
98	Proteomics	SERPINB3	2.02614	SERPINB3
99	Bulk RNAseq	SERPINB5	3.26461	SERPINB5
100	Proteomics	SERPINB5	1.96291	SERPINB5
101	Bulk RNAseq	SFN	3.24785	SFN
102	Proteomics	SFN	2.07179	SFN
103	Bulk RNAseq	SLC4A4	-2.70658	SLC4A4
104	Proteomics	SLC4A4	-2.11628	SLC4A4
105	Bulk RNAseq	SLPI	2.02433	SLPI
106	Proteomics	SLPI	1.57925	SLPI
107	Bulk RNAseq	SPRR3	4.64465	SPRR3
108	Proteomics	SPRR3	1.53639	SPRR3
109	Bulk RNAseq	TFF1	2.37763	TFF1
110	Proteomics	TFF1	1.5706	TFF1
111	Bulk RNAseq	TRIM29	3.80955	TRIM29
112	Proteomics	TRIM29	1.8452	TRIM29
113	Bulk RNAseq	TSPAN1	2.63935	TSPAN1
114	Proteomics	TSPAN1	1.47763	TSPAN1
115	Bulk RNAseq	VILL	1.97156	VILL
116	Proteomics	VILL	1.10032	VILL
117	Bulk RNAseq	WFDC2	1.88042	WFDC2
118	Proteomics	WFDC2	1.73818	WFDC2
