# Supplementary material for: Signatures of Pancreatic Ductal Adenocarcinoma Uncovered by Integrative Multi-Omics Analysis
Source: Cancers (Basel). 2026 Feb 19;18(4):687. doi: 10.3390/cancers18040687 (PMC12939947; doi:10.3390/cancers18040687)
Supplement: Supplementary file 1 [file cancers-18-00687-s001.zip › Supplementary Table S3.xlsx]

## Sheet: README
	README for Supplementary Tables
	This supplementary table contains 1 tabs as follows:
	Tab	Description
	Table S3-1	PDAC features associated gene ontology biological processes pathway involvement

## Sheet: TableS3-1
	pathway	pval	padj	Nornalized Enrichment Score	size	Key Pathway Genes	gene
1	NEGATIVE_REGULATION_OF_HYDROLASE_ACTIVITY	0.00596875	0.632917	2.0627	7	c("WFDC2", "ECM1", "CST3", "SLPI", "SPINT2")	ADH1A
2	NEGATIVE_REGULATION_OF_PEPTIDASE_ACTIVITY	0.00596875	0.632917	2.0627	7	c("WFDC2", "ECM1", "CST3", "SLPI", "SPINT2")	ADH1A
3	PROGRAMMED_CELL_DEATH	0.00902091	0.363434	-1.86849	19	c("PLCG2", "NFKBIA", "HSPA1B", "EGR1", "BTG1", "IER3", "CTNNA1", "TXNIP", "CALR", "TMBIM6", "MDK", "P4HB", "PTTG1IP", "ITGB1", "CTSD")	AHNAK2
4	ACTIVATION_OF_IMMUNE_RESPONSE	0.00843729	0.392498	-1.76379	20	c("CRP", "APCS", "C6", "CLU", "SERPING1", "C1R", "C7", "IGLC2", "HLA-DPB1", "CFH", "CFI", "BLNK", "C3", "LAPTM5", "C1S", "IGHA1")	ANXA10
5	ADAPTIVE_IMMUNE_RESPONSE	0.00772431	0.367657	-1.7711	21	c("CRP", "APCS", "C6", "CLU", "SERPING1", "C1R", "C7", "CD48", "IGLC2", "HLA-DPB1", "CFI", "HLA-DRB5", "C3", "TMEM98", "C1S", "IGHA1")	ANXA10
6	COMPLEMENT_ACTIVATION	0.00184005	0.282768	-1.91548	13	c("CRP", "APCS", "C6", "CLU", "SERPING1", "C1R", "C7", "IGLC2", "CFH", "CFI", "C3", "C1S", "IGHA1")	ANXA10
7	HUMORAL_IMMUNE_RESPONSE	0.000107635	0.0895765	-2.13901	17	c("CRP", "APCS", "REG1A", "LTF", "C6", "PLA2G1B", "CLU", "SERPING1", "C1R", "C7", "IGLC2", "CFH", "CFI", "BLNK")	ANXA10
8	NEGATIVE_REGULATION_OF_HYDROLASE_ACTIVITY	5.9e-05	0.0895765	-2.18444	15	c("AMBP", "APCS", "SERPINA5", "SERPINA6", "AQP1", "LTF", "ITIH5", "SERPING1", "CST6")	ANXA10
9	NEGATIVE_REGULATION_OF_PEPTIDASE_ACTIVITY	0.000260794	0.116771	-2.07625	13	c("AMBP", "SERPINA5", "SERPINA6", "AQP1", "LTF", "ITIH5", "SERPING1", "CST6")	ANXA10
10	REGULATION_OF_IMMUNE_RESPONSE	0.00244718	0.282768	-1.87692	31	c("CRP", "AMBP", "APCS", "LTF", "C6", "PLA2G1B", "CLU", "SERPING1", "HCST", "C1R", "C7", "CD48", "MAP2K6", "IGLC2", "HLA-DPB1", "CFH", "CFI", "BLNK")	ANXA10
11	NEGATIVE_REGULATION_OF_HYDROLASE_ACTIVITY	0.00243704	0.524998	-1.93259	15	c("LTF", "AMBP", "TFPI2", "AQP1", "ITIH5", "CRYAB", "TNFSF14", "SERPINA5")	BAIAP2L1
12	NEGATIVE_REGULATION_OF_PEPTIDASE_ACTIVITY	0.000783158	0.524998	-2.03654	12	c("LTF", "AMBP", "TFPI2", "AQP1", "ITIH5", "CRYAB", "TNFSF14", "SERPINA5")	BAIAP2L1
13	PROGRAMMED_CELL_DEATH	0.00929128	0.524998	-1.65163	73	c("SFRP1", "SFRP5", "LTF", "BMX", "CCL2", "CHI3L1", "AQP1", "SPHK1", "TNFRSF19", "GPR65", "CRYAB", "NUAK2", "TNFSF14", "PDE3A", "CDIP1", "MAGEH1", "ZBTB16", "DLC1", "HCK", "ITGA4", "NTRK2", "INHBA", "CADM1", "VTCN1")	BAIAP2L1
14	EPIDERMIS_DEVELOPMENT	5.65e-09	2.03e-05	2.87	15	c("SPRR3", "SPRR2E", "KRTDAP", "SPRR1B", "KRT5", "KRT16", "CSTA", "CNFN")	BCAS1
15	EPITHELIAL_CELL_DIFFERENTIATION	0.000303668	0.0991615	2.26944	27	c("SPRR3", "SPRR2E", "SPRR1B", "KRT16", "CSTA", "CNFN", "CEACAM1")	BCAS1
16	KERATINOCYTE_DIFFERENTIATION	1.91e-07	0.000228399	2.54505	8	c("SPRR3", "SPRR2E", "SPRR1B", "KRT16", "CSTA", "CNFN", "KRT17")	BCAS1
17	INNATE_IMMUNE_RESPONSE	0.00412884	0.405046	1.93964	26	c("SLPI", "CRISP3", "CRP", "APCS", "BPIFB1", "C4BPA", "PI3")	C19orf33
18	NEGATIVE_REGULATION_OF_HYDROLASE_ACTIVITY	0.000282841	0.167386	2.2619	18	c("SLPI", "AGT", "ECM1", "APCS", "PI3")	C19orf33
19	NEGATIVE_REGULATION_OF_PEPTIDASE_ACTIVITY	0.000937461	0.288543	2.14482	15	c("SLPI", "AGT", "ECM1", "PI3", "SERPINA4", "WFDC2", "TIMP1")	C19orf33
20	EPIDERMIS_DEVELOPMENT	2.72e-08	0.000153237	-3.13218	33	c("CST6", "SPRR1B", "KLK7", "KRT5", "CALML5", "SPRR3", "KRT16", "PPARD", "LAMC2", "TRIM16", "SFN", "EMP1", "SCEL", "POU2F3", "LAMB3", "KRT17")	CEACAM1
21	KERATINOCYTE_DIFFERENTIATION	6.13e-05	0.0260471	-2.56287	13	c("SPRR1B", "SPRR3", "KRT16", "TRIM16", "SFN", "SCEL", "KRT17", "ANXA1")	CEACAM1
22	EPIDERMIS_DEVELOPMENT	0.0022952	0.613165	2.08432	6	c("SFN", "EMP1", "KRT17")	CEACAM5
23	EPIDERMIS_DEVELOPMENT	0.00629041	0.698533	1.85836	14	c("KRTDAP", "SPRR2E", "SPRR2A", "LHFPL5", "WAS", "PTHLH", "DKK1", "JAG2")	CEACAM6
24	KERATINOCYTE_DIFFERENTIATION	0.00203205	0.626743	1.85346	5	c("SPRR2E", "SPRR2A", "KRT17")	CEACAM6
25	ADAPTIVE_IMMUNE_RESPONSE	2.02e-06	0.0094653	2.43622	31	c("IGLV3-21", "IGLV2-23", "IGHV4-59", "IGKV1-39", "IGLV3-1", "IGLL5", "FGL1", "IGHA2", "CXCL13", "IGHG2", "CAMK4", "WAS", "XCL1", "C1QC", "CD6", "HFE", "CD7", "IL20RB", "GZMM", "GATA3")	CFTR
26	BIOLOGICAL_ADHESION	7.18e-05	0.0390927	2.02613	89	c("PKP1", "FGG", "LYPD3", "CHL1", "FGL1", "FUT9", "CXCL13", "EPHA4", "LY6D", "JAM2", "CSF3R", "PECAM1", "INHBB", "GPNMB", "VWF", "TIGIT", "CSTA", "COL4A3", "COL5A1", "CD93", "PCDHB16", "ACKR3", "XCL1", "TNFSF11", "COL14A1", "CD6", "CLDN5", "THY1", "HFE", "TNFRSF18", "PDGFRA", "THEMIS2", "MFAP4", "IL20RB", "GATA3", "ANGPT2", "FGL2", "FBN1", "MMP2", "ISLR", "CDH11", "MILR1", "SNED1", "ARHGAP6", "PD…	CFTR
27	CELL_MIGRATION	0.000402743	0.0874407	1.9367	71	c("SERPINB3", "CHL1", "CLEC14A", "PKN3", "FUT9", "SOX18", "LOX", "CXCL13", "EPHA4", "JAM2", "CSF3R", "PECAM1", "GPNMB", "SEMA3F", "COL5A1", "SIX1", "SEMA3A", "ACKR3", "XCL1", "TNFSF11", "FLT1", "TIMP1", "PDGFRB", "CLDN5", "THY1", "MCC", "TNFRSF18", "PDGFRA", "GATA3", "ANGPT2")	CFTR
28	CIRCULATORY_SYSTEM_DEVELOPMENT	0.00393833	0.201069	1.80239	52	c("GJB6", "ASB4", "CCM2L", "CLEC14A", "SOX18", "LOX", "CXCL13", "PECAM1", "GPNMB", "RAMP2", "COL4A3", "COL5A1", "SIX1", "ACKR3", "FLT1", "PDGFRB", "CLDN5", "THY1", "PDGFRA", "GATA3", "ANGPT2", "FBN1", "MMP2", "MESP1", "PDGFB", "FHOD3")	CFTR
29	EPIDERMIS_DEVELOPMENT	0.000630233	0.123368	2.1159	18	c("SPRR2E", "SPRR2A", "ZNF750", "CALML5", "SOX18", "SPRR1B", "WAS", "CSTA", "SFN", "SULT2B1", "MYCL")	CFTR
30	KERATINOCYTE_DIFFERENTIATION	0.00971474	0.325848	1.78599	8	c("SPRR2E", "SPRR2A", "SPRR1B", "CSTA", "SFN", "AQP3")	CFTR
31	LEUKOCYTE_MEDIATED_IMMUNITY	0.000165335	0.0606613	2.24215	21	c("SERPINB4", "IGHV4-59", "IGLL5", "IGHA2", "IGHG2", "CAMK4", "WAS", "XCL1", "C1QC", "HFE", "GZMB", "IL20RB", "GZMM", "GATA3", "C1QA", "MILR1")	CFTR
32	LYMPHOCYTE_MEDIATED_IMMUNITY	0.000326371	0.0851646	2.18641	18	c("SERPINB4", "IGHV4-59", "IGLL5", "IGHA2", "IGHG2", "WAS", "XCL1", "C1QC", "HFE", "GZMB", "IL20RB", "GZMM", "GATA3", "C1QA", "ULBP2", "C1QB")	CFTR
33	REGULATION_OF_IMMUNE_RESPONSE	0.0079867	0.290803	1.734	49	c("SERPINB4", "IGHV4-59", "IGLL5", "FGL1", "IGHA2", "CXCL13", "IGHG2", "WAS", "MNDA", "XCL1", "FPR1", "C1QC", "THY1", "PGC", "HFE", "THEMIS2", "COCH", "MFAP4", "IL20RB", "GATA3", "FGL2", "TLR2", "C1QA")	CFTR
34	REGULATION_OF_LYMPHOCYTE_ACTIVATION	2.62e-05	0.0308123	2.37026	26	c("IGHV4-59", "IGLL5", "FGL1", "IGHA2", "IGHG2", "CAMK4", "GPNMB", "TIGIT", "MNDA", "XCL1", "TNFSF11", "CD6", "THY1", "HFE", "THEMIS2", "IL20RB", "GATA3", "FGL2")	CFTR
35	VASCULATURE_DEVELOPMENT	0.00218927	0.160706	1.90354	38	c("ASB4", "CLEC14A", "SOX18", "LOX", "CXCL13", "PECAM1", "GPNMB", "RAMP2", "COL4A3", "COL5A1", "SIX1", "ACKR3", "FLT1", "PDGFRB", "CLDN5", "THY1", "PDGFRA", "ANGPT2", "MMP2", "MESP1", "PDGFB")	CFTR
36	NEGATIVE_REGULATION_OF_HYDROLASE_ACTIVITY	0.00061432	0.33419	-2.05636	13	c("AMBP", "APCS", "LTF", "SERPINA6", "SERPINA5", "ITIH5", "AGT", "AQP1", "SERPING1")	CLDN18
37	NEGATIVE_REGULATION_OF_PEPTIDASE_ACTIVITY	0.00185008	0.387093	-1.98178	11	c("AMBP", "LTF", "SERPINA6", "SERPINA5", "ITIH5", "AGT", "AQP1", "SERPING1")	CLDN18
38	REGULATION_OF_IMMUNE_RESPONSE	0.00906055	0.450238	-1.80581	16	c("AMBP", "CRP", "APCS", "LTF", "C6", "BMX", "SERPING1", "CFH", "CLU", "C1R")	CLDN18
39	BIOLOGICAL_ADHESION	0.00354207	0.886789	-1.79024	32	c("AMBP", "BMX", "MMP12", "HCK", "NEXN", "COL15A1", "SFRP1", "CADM1", "TTYH1", "JCAD", "SPP1")	COL17A1
40	CELL_MIGRATION	0.00844824	0.886789	-1.69711	36	c("MMP12", "HCK", "NEXN", "MPP1", "SFRP1", "CXCL14", "CCL3", "JCAD", "FGFR1", "PDGFD", "SDC2", "NTRK2", "PIK3R3", "CXCL2", "EVL", "MCC")	COL17A1
41	CIRCULATORY_SYSTEM_DEVELOPMENT	0.0007172	0.511003	2.03898	50	c("S100A7", "ASB4", "NPY1R", "COL8A1", "CDH2", "CLEC14A", "SOX18", "COL5A1", "ADAMTS6", "AMOT", "SCX", "ADPRHL1", "CACNA1C", "SEMA6A", "SEMA3C", "EMILIN2", "BCAS3", "NEBL", "FOXJ2", "GLMN")	CTSE
42	COMPLEMENT_ACTIVATION	0.0057338	0.800815	-1.94728	6	c("IGHG1", "SERPING1", "C1R", "CLU")	CTSE
43	EPIDERMIS_DEVELOPMENT	0.0010637	0.511003	2.08099	22	c("SCEL", "S100A7", "LHFPL5", "ZNF750", "SOX18", "KRT14")	CTSE
44	EPITHELIAL_CELL_DIFFERENTIATION	0.00607253	0.800815	1.86449	35	c("SCEL", "S100A7", "LHFPL5", "CDH2", "SOX18", "KRT14", "MAF", "SCX")	CTSE
45	HUMORAL_IMMUNE_RESPONSE	0.00381142	0.701256	-2.0262	15	c("REG1A", "IGHG1", "DMBT1", "CXCL2", "SERPING1", "C1R", "CLU", "ANG", "RARRES2")	CTSE
46	KERATINOCYTE_DIFFERENTIATION	0.00424419	0.701256	1.92696	10	c("SCEL", "S100A7", "EXPH5")	CTSE
47	NEGATIVE_REGULATION_OF_PEPTIDASE_ACTIVITY	0.00787442	0.802587	-1.9077	6	c("AMBP", "SERPINA5", "AQP1", "SERPING1")	CTSE
48	REGULATION_OF_IMMUNE_RESPONSE	0.00350835	0.701256	-1.94975	29	c("AMBP", "IGHG1", "SERPING1", "C1R", "CLU", "PLCG2", "EIF2B5", "NINJ1", "FYN", "HLA-DRA", "PHB", "NFKBIA", "NDFIP1")	CTSE
49	VASCULATURE_DEVELOPMENT	0.00174864	0.567635	2.01929	33	c("S100A7", "ASB4", "COL8A1", "CDH2", "CLEC14A", "SOX18", "COL5A1", "ADAMTS6", "AMOT", "SEMA6A", "SEMA3C", "EMILIN2", "BCAS3", "FOXJ2", "GLMN")	CTSE
50	ADAPTIVE_IMMUNE_RESPONSE	0.00228714	0.322847	-2.0099	5	c("HLA-DPB1", "HLA-DPA1", "IRF1", "HLA-DRA")	DMBT1
51	BIOLOGICAL_ADHESION	0.0040962	0.562282	-1.74848	25	c("SFRP1", "FGA", "FGG", "AMBP", "TTYH1", "LTF", "CCL2", "PCDH9", "JCAD")	EPS8L3
52	CELL_MIGRATION	0.00947048	0.65787	-1.64159	33	c("SFRP1", "PDGFD", "MPP1", "CCL2", "JCAD", "NTRK2", "CXCL2", "GPNMB", "PROX1", "MCC", "AKT3", "SPHK1", "GJA1", "SFRP2", "CXCL6", "FGFR1", "ADAMTS1", "F2R", "DAB2")	EPS8L3
53	HUMORAL_IMMUNE_RESPONSE	0.00574638	0.952043	-1.76711	12	c("LTF", "CCL2", "C6", "REG1A", "S100A9", "CXCL6", "CXCL2", "SERPING1", "CLU")	GCNT3
54	ADAPTIVE_IMMUNE_RESPONSE	0.00455123	0.837666	1.90692	16	c("IGLV3-21", "IGLV2-23", "IGLV3-1", "IGHG4", "IGLL5", "CAMK4", "IGHG2")	GPRC5A
55	HUMORAL_IMMUNE_RESPONSE	0.000390835	0.148083	-2.05439	16	c("LTF", "CRP", "IGLC2", "C6", "APCS", "REG1A", "PLA2G1B", "MEF2C", "CXCL2", "CXCL6", "SERPING1")	GPX2
56	NEGATIVE_REGULATION_OF_HYDROLASE_ACTIVITY	0.000103049	0.0593366	-2.15785	13	c("AMBP", "LTF", "SERPINA6", "APCS", "ITIH5", "TFPI2", "SERPINA5", "AQP1", "SERPING1")	GPX2
57	NEGATIVE_REGULATION_OF_PEPTIDASE_ACTIVITY	5.11e-05	0.0593366	-2.12289	10	c("AMBP", "LTF", "SERPINA6", "ITIH5", "TFPI2", "SERPINA5", "AQP1", "SERPING1")	GPX2
58	EPIDERMIS_DEVELOPMENT	0.00116886	0.519195	2.09874	9	c("SPRR1B", "SFN", "KRT17", "LAMA3", "LAMC2", "KRT10")	GSDMB
59	KERATINOCYTE_DIFFERENTIATION	0.00931449	0.519195	1.88448	6	c("SPRR1B", "SFN", "KRT17", "KRT10")	GSDMB
60	ACTIVATION_OF_IMMUNE_RESPONSE	0.00608067	0.493693	-1.94859	10	c("CRP", "CLU", "SERPING1", "HLA-DPB1")	HOGA1
61	ADAPTIVE_IMMUNE_RESPONSE	0.000258612	0.0771095	-2.28278	10	c("CRP", "CLU", "SERPING1", "HLA-DPB1", "HLA-DPA1", "HLA-DRA")	HOGA1
62	BIOLOGICAL_ADHESION	5.13e-06	0.00415776	2.31172	71	c("LAMC2", "LAMA3", "LAMB3", "TGFBI", "FSTL3", "NT5E", "FLNA", "ITGA2", "IL32", "CD9", "SDC4", "ADAM8", "PIEZO1", "ITGB1", "BMP2", "ITGA3", "THBS1", "TGM2", "LGALS1", "ITGA6", "SPINT2", "CD55", "MSN", "MYH9", "EPHA2", "MYL9", "DSG2", "JAG1", "FAT1", "CDH1", "LMO7", "ITGB5", "F11R", "MMP14", "FXYD5", "ITGB4", "ITGAV", "ADAM9", "SMAD3", "CD151", "PERP", "VCL", "ACTB", "EPCAM", "CLSTN1", "MYADM", "C…	HOGA1
63	CELL_MIGRATION	1.86e-07	0.000333015	2.50213	56	c("LAMC2", "LAMA3", "CXCL5", "LAMB3", "SEMA3C", "FLNA", "F3", "ITGA2", "CD9", "SDC4", "ADAM8", "ITGB1", "BMP2", "ITGA3", "THBS1", "MET", "PLEC", "ITGA6", "AGO2", "MSN", "MYH9", "EPHA2", "JAG1", "FAT1", "CDH1", "ITGB5", "F11R", "MMP14", "ITGB4", "ITGAV", "SDC1", "ADAM9", "ATP2B4", "SMAD3", "CD151", "VCL", "MYADM", "CLDN1", "ACTN4", "ADGRG1", "SUN2")	HOGA1
64	COMPLEMENT_ACTIVATION	0.00462268	0.47257	-1.93319	6	c("CRP", "CLU", "SERPING1")	HOGA1
65	EPIDERMIS_DEVELOPMENT	0.000544878	0.125087	2.23626	16	c("LAMC2", "CST6", "LAMA3", "LAMB3", "EMP1", "KRT17", "PLOD3", "PLEC")	HOGA1
66	HUMORAL_IMMUNE_RESPONSE	0.00497732	0.493693	-1.9733	10	c("REG1A", "CRP", "CLU", "SERPING1")	HOGA1
67	LEUKOCYTE_MEDIATED_IMMUNITY	0.000746882	0.157197	-2.2388	13	c("CRP", "CLU", "SERPING1", "HLA-DPB1", "HLA-DPA1", "HLA-DRA")	HOGA1
68	LYMPHOCYTE_MEDIATED_IMMUNITY	0.000470309	0.120197	-2.26141	12	c("CRP", "CLU", "SERPING1", "HLA-DPB1", "HLA-DPA1", "HLA-DRA")	HOGA1
69	REGULATION_OF_IMMUNE_RESPONSE	0.00183363	0.262429	-2.12939	19	c("AMBP", "CRP", "CLU", "SERPING1", "HLA-DPB1", "HLA-DRA")	HOGA1
70	ADAPTIVE_IMMUNE_RESPONSE	0.000594652	0.0882412	-2.13864	9	c("HLA-DPB1", "CLU", "SERPING1", "HLA-DPA1", "HLA-DRA", "CD74")	ITGB6
71	CELLULAR_RESPIRATION	0.00678237	0.269165	-1.91698	15	c("ATP5F1C", "ATP5MG", "ATP5PB", "SUCLG1", "SDHD", "ATP5F1D", "ATP5PF", "BLOC1S1", "PARK7", "ATP5ME", "MDH1", "ATP5MF", "ATP5PD")	ITGB6
72	CELL_MIGRATION	0.00482536	0.225175	1.95882	41	c("LAMB3", "IGFBP3", "LAMA3", "LAMC2", "ITGA2", "ITGA3", "SMAD3", "PLEC", "AGO2", "F11R", "SDC4", "INSR", "ABHD2", "ITGB4", "ITGA6", "CDH1", "ITGAV", "FAT1")	ITGB6
73	EPIDERMIS_DEVELOPMENT	0.000899474	0.113471	2.3211	13	c("LAMB3", "LAMA3", "LAMC2", "EMP1", "PLEC", "ST14", "INSR")	ITGB6
74	HUMORAL_IMMUNE_RESPONSE	9.35e-05	0.045603	-2.22689	7	c("REG1A", "CXCL2", "CLU", "SERPING1", "HMGN2")	ITGB6
75	LEUKOCYTE_MEDIATED_IMMUNITY	1.05e-05	0.0089851	-2.36343	7	c("HLA-DPB1", "CLU", "SERPING1", "HLA-DPA1", "HLA-DRA", "CD74")	ITGB6
76	LYMPHOCYTE_MEDIATED_IMMUNITY	1.05e-05	0.0089851	-2.36343	7	c("HLA-DPB1", "CLU", "SERPING1", "HLA-DPA1", "HLA-DRA", "CD74")	ITGB6
77	NEGATIVE_REGULATION_OF_PEPTIDASE_ACTIVITY	0.00417118	0.209979	-1.94418	7	c("AMBP", "SERPING1", "PRDX3", "PEBP1")	ITGB6
78	REGULATION_OF_IMMUNE_RESPONSE	0.00190281	0.165231	-2.09609	16	c("AMBP", "HLA-DPB1", "CLU", "SERPING1", "HLA-DRA", "CD74", "NFKBIA")	ITGB6
79	BIOLOGICAL_ADHESION	0.000466894	0.126852	2.05334	40	c("LAMA3", "LAMC2", "LAMB3", "ITGA6", "ITGA2", "ITGB1", "SDC4", "CLSTN1", "ITGB5", "DSG2", "ITGA3", "MPZL2", "FAT1", "MUC1", "LMO7", "SPINT2", "ITGB4", "F11R", "CD9", "LGALS3BP", "CDH1", "MACF1", "EPCAM", "ITGAV", "ADAM9", "ADAM10")	KRT14
80	CELL_MIGRATION	0.00695896	0.45947	1.84807	35	c("LAMA3", "LAMC2", "LAMB3", "ITGA6", "ITGA2", "ITGB1", "SDC4", "PLEC", "ITGB5", "ITGA3", "FAT1")	KRT14
81	EPIDERMIS_DEVELOPMENT	0.00190936	0.308459	2.16592	9	c("LAMA3", "LAMC2", "LAMB3", "EMP1", "PLEC")	KRT14
82	HUMORAL_IMMUNE_RESPONSE	0.00614566	0.427705	-1.89013	5	c("REG1A", "CXCL2", "HMGN2")	KRT14
83	EPIDERMIS_DEVELOPMENT	0.000189715	0.166333	2.47601	12	c("KRT14", "KRT5", "KRT16", "FABP5", "SFN", "KRT17", "DSP")	KRT16
84	ACTIVATION_OF_IMMUNE_RESPONSE	0.00852301	0.995849	-1.75442	11	c("BMX", "IGLL5", "LCP2", "IGHG4", "C1QA")	KRT17
85	ACTIVATION_OF_IMMUNE_RESPONSE	0.00416389	0.330186	-1.84651	8	c("PLCG2", "CLU", "CRP", "C3", "SERPING1")	KRT19
86	COMPLEMENT_ACTIVATION	0.00831633	0.343769	-1.72618	5	c("CLU", "CRP", "C3", "SERPING1")	KRT19
87	KERATINOCYTE_DIFFERENTIATION	0.00924649	0.356995	1.89048	11	c("SFN", "SPRR3", "KRT17", "PALLD", "KRT10", "DSP", "IRF6")	KRT19
88	ACTIVATION_OF_IMMUNE_RESPONSE	0.000314711	0.0300512	2.00689	82	c("IGHV4-59", "KRT1", "IGLL5", "IGHG2", "IGHA2", "CCR7", "MNDA", "THY1", "FPR1", "C1QC", "THEMIS2", "ADA", "LCP2", "C5AR1", "CTLA4", "IGHG4", "PRKCB", "MFAP4", "BTNL8", "GATA3", "NCKAP1L", "C1QB", "BTNL9")	KRT5
89	ADAPTIVE_IMMUNE_RESPONSE	8.01e-07	0.000953059	2.25863	113	c("IGLV3-21", "IGLV2-23", "IGHV4-59", "IGKV1-39", "IGLV3-1", "IGKV3-20", "IGLL5", "CXCL13", "IGHG2", "CAMK4", "IGHA2", "WAS", "CD6", "XCL1", "C1QC", "ADA", "CTLA4", "IGHG4", "SPN", "FCGR3A", "PRKCB", "BACH2", "IL18R1", "BTNL8", "GATA3", "IL20RB", "NCKAP1L", "RSAD2", "C1QB", "CD7", "ATAD5", "HFE", "MICB", "CD8A", "LAG3", "JAK3", "EPHB2", "ADCY7", "PIK3CD")	KRT5
90	BIOLOGICAL_ADHESION	3.83e-08	0.000237923	2.04068	323	c("INHBB", "FUT9", "THBS4", "CXCL13", "CHL1", "PKP1", "NEGR1", "CSF3R", "JAM2", "COL5A1", "CDH2", "GPNMB", "VWF", "S100A8", "CD93", "PECAM1", "CD6", "CCR7", "CNTNAP2", "THY1", "TNFSF11", "FGG", "SELL", "XCL1", "TIGIT", "COL4A3", "WNT4", "CELA2A", "THEMIS2", "ADA", "CLDN5", "COL14A1", "FBN1", "ICOS", "LYPD3", "PCDHB16", "ISLR", "COL8A1", "JAML", "FBLN1", "CTLA4", "ACKR3", "NID1", "FGL2", "MMP2", "…	KRT5
91	CIRCULATORY_SYSTEM_DEVELOPMENT	7.37e-07	0.000953059	1.97022	277	c("S100A7", "ASB4", "CCM2L", "KRT1", "CLEC14A", "NPY1R", "LOX", "SOX18", "THBS4", "CXCL13", "COL5A1", "CDH2", "GPNMB", "GJB6", "PECAM1", "THY1", "RAMP2", "FLT1", "GATA2", "PDGFRB", "COL4A3", "WNT4", "DLL4", "SIX1", "BASP1", "CLDN5", "FBN1", "CHI3L1", "PLXDC1", "COL8A1", "MYLK", "C5AR1", "ADAMTS6", "ELN", "ACKR3", "MMP2", "NXN", "PRKCB", "GJA1", "TMEM204", "FHOD3", "GATA3", "ANGPT2", "PDGFRA", "PG…	KRT5
92	COMPLEMENT_ACTIVATION	5.42e-05	0.0120949	2.32738	17	c("IGHV4-59", "KRT1", "IGLL5", "IGHG2", "IGHA2", "C1QC", "IGHG4", "MFAP4", "C1QB")	KRT5
93	EPIDERMIS_DEVELOPMENT	7.06e-05	0.0144041	2.09575	77	c("KRT5", "SPRR2E", "SPRR2A", "S100A7", "KRTDAP", "LHFPL5", "SOX18", "CALML5", "WAS", "KRT15", "GAL", "KRT14", "PTHLH", "SLITRK6", "ZNF750", "GJB5", "ERCC2", "WHRN", "INHBA", "LRTOMT")	KRT5
94	HUMORAL_IMMUNE_RESPONSE	0.000148189	0.0203503	2.19914	43	c("IGHV4-59", "S100A7", "KRT1", "IGKV3-20", "IGLL5", "CXCL13", "IGHG2", "IGHA2", "CCR7", "C1QC", "IGHG4", "MFAP4", "GATA3")	KRT5
95	LEUKOCYTE_MEDIATED_IMMUNITY	0.0015341	0.0700856	1.81431	98	c("IGHV4-59", "IGLL5", "IGHG2", "CAMK4", "IGHA2", "WAS", "GATA2", "CCL3", "XCL1", "GZMB", "C1QC", "SERPINB4", "IGHG4", "FCGR3A", "IL18R1", "GATA3", "IL20RB", "NCKAP1L", "RSAD2", "KIT", "MILR1", "C1QB", "SPI1", "ATAD5", "HFE", "ULBP2", "CD8A", "LAG3", "JAK3", "C12orf4", "PIK3CD", "GZMM")	KRT5
96	LYMPHOCYTE_MEDIATED_IMMUNITY	0.00653228	0.151243	1.7444	72	c("IGHV4-59", "IGLL5", "IGHG2", "IGHA2", "WAS", "XCL1", "GZMB", "C1QC", "SERPINB4", "IGHG4", "FCGR3A", "IL18R1", "GATA3", "IL20RB", "NCKAP1L", "RSAD2", "C1QB", "ATAD5", "HFE", "ULBP2", "CD8A")	KRT5
97	REGULATION_OF_IMMUNE_RESPONSE	0.000820262	0.0518362	1.70209	203	c("IGHV4-59", "KRT1", "IGLL5", "CXCL13", "IGHG2", "IGHA2", "WAS", "CCR7", "MNDA", "THY1", "GATA2", "FPR1", "XCL1", "C1QC", "THEMIS2", "SERPINB4", "ADA", "LCP2", "C5AR1", "CTLA4", "IGHG4", "COCH", "FGL2", "SPN", "FCGR3A", "PRKCB", "GBP5", "IL18R1", "MFAP4", "BTNL8", "SLC15A3", "GATA3", "IL20RB", "NCKAP1L", "RSAD2", "KIT", "C1QB", "BTNL9", "SPI1", "MAPK10", "ATAD5", "NOD1", "HFE", "FCGR2A", "TLR2",…	KRT5
98	REGULATION_OF_LYMPHOCYTE_ACTIVATION	0.000160556	0.021232	1.99236	122	c("IGHV4-59", "IGLL5", "IGHG2", "TNFRSF4", "CAMK4", "IGHA2", "GPNMB", "CD6", "CCR7", "MNDA", "THY1", "TNFSF11", "XCL1", "TIGIT", "GAL", "THEMIS2", "ADA", "ICOS", "MZB1", "CTLA4", "IGHG4", "FGL2", "SPN", "FCGR3A", "GATA3", "IL20RB", "BLOC1S3", "NCKAP1L", "SFRP1", "INHBA", "ATAD5", "HFE", "ITPKB", "GPAM", "IL7", "LAG3", "FANCD2", "JAK3", "EPHB2", "TMEM131L", "TBC1D10C")	KRT5
99	VASCULATURE_DEVELOPMENT	6.66e-08	0.000237923	2.25706	177	c("S100A7", "ASB4", "KRT1", "CLEC14A", "LOX", "SOX18", "THBS4", "CXCL13", "COL5A1", "CDH2", "GPNMB", "PECAM1", "THY1", "RAMP2", "FLT1", "GATA2", "PDGFRB", "COL4A3", "WNT4", "DLL4", "SIX1", "CLDN5", "CHI3L1", "PLXDC1", "COL8A1", "MYLK", "C5AR1", "ADAMTS6", "ACKR3", "MMP2", "PRKCB", "GJA1", "TMEM204", "ANGPT2", "PDGFRA", "PGF", "CALCRL", "TBX3", "KIT", "SFRP1", "AKT3", "MAPK7", "SPI1", "MESP1", "TH…	KRT5
100	ACTIVATION_OF_IMMUNE_RESPONSE	0.00457914	0.34706	-1.81191	11	c("BMX", "C6", "CLU", "HCK", "C4BPA", "PLCG2", "SERPING1", "A2M")	KRT7
101	ADAPTIVE_IMMUNE_RESPONSE	0.0062725	0.372202	-1.76706	10	c("BMX", "FGA", "C6", "CLU", "C4BPA", "CADM1", "SERPING1")	KRT7
102	COMPLEMENT_ACTIVATION	0.00774773	0.431877	-1.67559	5	c("C6", "CLU", "C4BPA", "SERPING1", "A2M")	KRT7
103	EPIDERMIS_DEVELOPMENT	1.64e-05	0.0120953	2.55856	15	c("KRT17", "SPRR1B", "KRT14", "KRT16", "WNT10A", "SULT2B1", "SFN", "LAMB3", "LAMC2", "EPHA2")	KRT7
104	EPITHELIAL_CELL_DIFFERENTIATION	2.1e-06	0.00386662	2.57064	23	c("KRT17", "KRT13", "CDH2", "SPRR1B", "KRT14", "KRT16", "SULT2B1", "TGFB1I1", "SFN", "FRMD6", "WNT7B", "EPHA2", "FSTL1")	KRT7
105	HUMORAL_IMMUNE_RESPONSE	0.00438487	0.34706	-1.81642	11	c("LTF", "FGA", "C6", "PLA2G1B", "CLU", "C4BPA", "REG1A", "SERPING1", "A2M")	KRT7
106	INNATE_IMMUNE_RESPONSE	0.00346479	0.34706	-1.81773	25	c("LTF", "FGA", "C6", "PLA2G1B", "CLU", "HCK", "C4BPA", "PLCG2", "CADM1", "SERPING1", "SARM1", "FES", "A2M")	KRT7
107	KERATINOCYTE_DIFFERENTIATION	0.000388633	0.158865	2.25077	7	c("KRT17", "SPRR1B", "KRT16", "SFN")	KRT7
108	REGULATION_OF_IMMUNE_RESPONSE	0.00143021	0.34706	-1.89349	24	c("LTF", "BMX", "C6", "AMBP", "PLA2G1B", "CLU", "HCK", "C4BPA", "PLCG2", "CADM1", "SERPING1", "SARM1", "FES", "A2M")	KRT7
109	ADAPTIVE_IMMUNE_RESPONSE	0.00904482	0.604292	1.88075	22	c("IGLV3-21", "IGLV2-23", "IGHV4-59", "IGKV3-20", "IGHA2", "IGHG4", "IGHG2", "ADA", "IL20RB")	KRT75
110	EPIDERMIS_DEVELOPMENT	7.67e-06	0.030743	2.55234	15	c("KRT16", "ZNF750", "LHFPL5", "CSTA", "SFN", "SPRR3", "KRT17", "SULT2B1", "CRABP2", "CNFN")	KRT75
111	EPITHELIAL_CELL_DIFFERENTIATION	0.00306852	0.414232	1.99882	30	c("KRT16", "LHFPL5", "CDH2", "SCX", "CSTA", "GJA1", "SFN", "SPRR3", "KRT17", "SULT2B1", "CNFN")	KRT75
112	KERATINOCYTE_DIFFERENTIATION	0.000341571	0.171213	2.22151	9	c("KRT16", "CSTA", "SFN", "SPRR3", "KRT17", "CNFN")	KRT75
113	LIPID_LOCALIZATION	0.002291	0.379442	-2.00053	16	c("CRP", "SPP1", "CFTR", "APOC1", "SERPINA5", "CLU", "SLCO3A1", "PPARA", "ATG2B")	KRT75
114	EPIDERMIS_DEVELOPMENT	0.0025184	0.619807	2.12152	20	c("KRT14", "CALML5", "CSTA", "CRABP2", "KRT17", "KRT10", "CDH3", "DSP")	LAMA3
115	BIOLOGICAL_ADHESION	4.02e-05	0.0175485	2.49676	22	c("ITGB6", "ONECUT2", "TGM2", "ITGB4", "ITGA3", "VMP1", "RUNX1", "DDR1", "DSG2", "MUC1", "PTPRF", "PLXNB2", "FAT1", "ITGA2", "PKN2", "LPP", "ADAM10")	LAMB3
116	CELL_MIGRATION	0.000444621	0.0970386	2.36134	23	c("ITGB6", "PLAT", "ONECUT2", "ITGB4", "ITGA3", "DDR1", "SDC1", "ABHD2", "PTPRF", "HIF1A", "PLXNB2", "FAT1", "NBL1", "ITGA2", "PKN2", "CDC42BPA")	LAMB3
117	CIRCULATORY_SYSTEM_DEVELOPMENT	0.00497365	0.357697	2.22745	13	c("ITGA3", "LDLR", "RUNX1", "HSPG2", "DSG2", "HIF1A", "AHR", "TCF7L2", "TRIP11", "ADAM10", "ITGAV", "ZFP36L1", "SPINT1")	LAMB3
118	ADAPTIVE_IMMUNE_RESPONSE	0.00329476	0.753476	1.96387	30	c("IGLV2-23", "IGHV4-59", "IGHA2", "FCGR3A", "IL18R1", "IGHG4", "C1QA", "GPR183", "CD8A", "TNFRSF1B", "JCHAIN", "IGLC2")	LAMC2
119	CIRCULATORY_SYSTEM_DEVELOPMENT	0.0057262	0.753476	1.82579	69	c("ASB4", "SOX18", "PLXDC1", "CLDN5", "ANPEP", "FREM2", "WDPCP", "CNTRL", "SH2D2A", "WNT4", "FLRT2", "THBS2", "CDX2", "FZD1", "ZBTB14", "SEMA5A", "HOPX", "EFEMP2", "TNFRSF1B", "BBS4", "PTCH1", "MED12", "COMP")	LAMC2
120	HUMORAL_IMMUNE_RESPONSE	0.00391402	0.753476	1.95175	15	c("IGHV4-59", "IGHA2", "IGHG4", "C1QA", "GPR183", "JCHAIN", "IGLC2", "A2M", "CXCL14", "PLA2G1B", "IGHG3", "PGC")	LAMC2
121	INNATE_IMMUNE_RESPONSE	0.000733058	0.753476	2.10673	39	c("IGHV4-59", "IGHA2", "CRISP3", "FCGR3A", "NOD1", "TYRO3", "IGHG4", "C1QA", "JCHAIN", "IGLC2", "POLR3C", "NKG7", "NLRP1", "GCH1", "STXBP1", "YTHDF3", "A2M", "RBM14", "BPIFB1", "CX3CL1", "IL17RA", "OASL", "RAB20", "TLR3", "PLA2G1B", "SMPD1", "IGHG3")	LAMC2
122	LYMPHOCYTE_MEDIATED_IMMUNITY	0.000946705	0.753476	2.12155	19	c("IGHV4-59", "IGHA2", "FCGR3A", "IL18R1", "IGHG4", "C1QA", "CD8A", "TNFRSF1B", "IGLC2", "NKG7")	LAMC2
123	ACTIVATION_OF_IMMUNE_RESPONSE	0.00640309	0.459698	-1.90931	16	c("CRP", "IGHM", "APCS", "CLU", "IGLC2", "SERPING1")	LY6D
124	ADAPTIVE_IMMUNE_RESPONSE	0.00360647	0.342915	-1.99359	17	c("CRP", "IGHM", "APCS", "CLU", "IGLC2", "TMEM98", "SERPING1", "AZGP1")	LY6D
125	COMPLEMENT_ACTIVATION	0.000947436	0.2524	-2.23896	9	c("CRP", "IGHM", "APCS", "CLU", "IGLC2", "SERPING1")	LY6D
126	HUMORAL_IMMUNE_RESPONSE	0.000958573	0.2524	-2.21579	11	c("CRP", "IGHM", "APCS", "REG3A", "CLU", "IGLC2", "SERPING1")	LY6D
127	LEUKOCYTE_MEDIATED_IMMUNITY	0.000891768	0.2524	-2.24484	14	c("CRP", "IGHM", "APCS", "CLU", "IGLC2", "SERPING1", "AZGP1")	LY6D
128	LYMPHOCYTE_MEDIATED_IMMUNITY	0.000891768	0.2524	-2.24484	14	c("CRP", "IGHM", "APCS", "CLU", "IGLC2", "SERPING1", "AZGP1")	LY6D
129	REGULATION_OF_IMMUNE_RESPONSE	0.0039873	0.359172	-1.95827	27	c("AMBP", "CRP", "IGHM", "APCS", "CLU", "IGLC2", "SERPING1", "AZGP1")	LY6D
130	REGULATION_OF_CELL_CYCLE	0.00951237	0.616339	-1.84391	17	c("SFRP1", "CCL2", "HSPA2", "TSPYL2", "CITED2", "PIM2", "HEXIM1", "PAF1", "CDKN2D", "GADD45B", "PPP1R15A")	MISP
131	REGULATION_OF_LYMPHOCYTE_ACTIVATION	0.00552958	0.873648	-1.86052	6	c("IGLC2", "LGALS1", "MIF", "PRDX2")	MSLN
132	CELLULAR_RESPIRATION	1.12e-06	0.00213236	-2.91133	13	c("ATP5F1C", "CHCHD10", "SDHC", "ATP5MG", "PARK7", "ATP5PO", "ATP5PB", "ATP5F1D", "MDH2", "GHITM", "NOP53", "ATP5F1E", "ATP5ME")	MUC13
133	HUMORAL_IMMUNE_RESPONSE	5.16e-05	0.0163454	-2.46458	7	c("CXCL2", "REG1A", "C1QBP", "C3", "CXCL1")	MUC13
134	ACTIVATION_OF_IMMUNE_RESPONSE	0.000826067	0.11136	1.96567	75	c("IGHV4-59", "KRT1", "IGHG2", "FPR1", "IGHA2", "MNDA", "ZBP1", "THY1", "C1QC", "PRKCE", "THEMIS2", "LCP2", "C6", "PDE4B", "MICB", "CTLA4", "BTNL8", "PRKCB", "APCS", "C4BPA", "BTNL9", "MFAP4", "GATA3", "NCKAP1L", "ADA")	MUC5B
135	ADAPTIVE_IMMUNE_RESPONSE	4.1e-05	0.0153226	2.16706	101	c("IGLV3-21", "IGLV2-23", "IGHV4-59", "IGKV1-39", "IGLV3-1", "IGKV3-20", "CXCL13", "IGHG2", "CAMK4", "IGHA2", "WAS", "CD6", "XCL1", "C1QC", "SHLD1", "C6", "SPN", "EPHB2", "MICB", "HFE", "CTLA4", "BTNL8", "UNG", "FCGR3A", "IL18R1", "PRKCB", "APCS", "RAPGEF3", "C4BPA", "LAG3", "HLA-DQA2", "GATA3", "NCKAP1L", "ADA", "CD7")	MUC5B
136	BIOLOGICAL_ADHESION	1.01e-05	0.00641965	1.90804	288	c("FUT9", "PKP1", "NEGR1", "CXCL13", "CSF3R", "INHBB", "JAM2", "SELL", "CELA2A", "PECAM1", "PCDHB16", "CDH17", "FREM2", "VWF", "COL5A1", "ITGA4", "CD93", "ICOS", "CNTNAP2", "FGG", "CD6", "XCL1", "COL4A3", "PRKG1", "PCDHB14", "TMEM131L", "TIGIT", "THY1", "COL8A1", "SPI1", "FBN1", "PRKCE", "THEMIS2", "CD177", "CADM4", "IGFALS", "COL14A1", "CLDN5", "ACE2", "RHOH", "SH2B3", "PDGFRA", "PCDHB13", "PCDH…	MUC5B
137	CIRCULATORY_SYSTEM_DEVELOPMENT	0.00086006	0.112951	1.68503	251	c("ASB4", "S100A7", "CCM2L", "KRT1", "PLXDC1", "SOX18", "LOX", "CXCL13", "PECAM1", "FREM2", "COL5A1", "GATA2", "PDGFRB", "SULF1", "COL4A3", "RAMP2", "THY1", "SMYD4", "ADAMTS1", "COL8A1", "DLL4", "SPI1", "FBN1", "FHOD3", "PTGIS", "FLT1", "AMOTL1", "CLDN5", "RARB", "PDGFRA", "ANPEP", "SIX1", "FZD1", "TBX3", "ELN", "ACKR3", "ALDH1A2", "ADAMTS6", "MESP1", "CDK1", "MMP2", "EPHB2", "DLC1", "ANGPT2", "P…	MUC5B
138	COMPLEMENT_ACTIVATION	0.000774935	0.11136	2.12026	18	c("IGHV4-59", "KRT1", "IGHG2", "IGHA2", "C1QC", "C6", "APCS", "C4BPA", "MFAP4")	MUC5B
139	EPIDERMIS_DEVELOPMENT	0.00454365	0.200321	1.85765	52	c("S100A7", "KRTDAP", "LHFPL5", "SPRR2A", "SOX18", "WAS", "POU3F1", "APCDD1", "MYCL", "GAL", "KRT14")	MUC5B
140	HUMORAL_IMMUNE_RESPONSE	0.00100438	0.116802	2.05009	41	c("IGHV4-59", "S100A7", "KRT1", "IGKV3-20", "CXCL13", "IGHG2", "IGHA2", "C1QC", "C6", "APCS", "C4BPA", "MFAP4", "GATA3", "LTF", "IL7", "MEF2C", "IGHG4", "GPR183", "PF4")	MUC5B
141	LEUKOCYTE_MEDIATED_IMMUNITY	0.00900097	0.256387	1.69968	86	c("IGHV4-59", "IGHG2", "CAMK4", "IGHA2", "WAS", "GATA2", "CCL3", "XCL1", "GZMB", "C1QC", "SPI1", "SHLD1", "CD177", "C6", "C12orf4", "HFE", "UNG", "FCGR3A", "IL18R1", "APCS", "C4BPA", "LAG3", "HLA-DQA2", "GATA3", "FES", "NCKAP1L")	MUC5B
142	REGULATION_OF_IMMUNE_RESPONSE	0.000350277	0.0646168	1.80872	177	c("IGHV4-59", "KRT1", "CXCL13", "IGHG2", "FPR1", "IGHA2", "WAS", "GATA2", "MNDA", "ZBP1", "XCL1", "GPATCH3", "THY1", "C1QC", "COCH", "SPI1", "PRKCE", "THEMIS2", "SHLD1", "CD177", "LCP2", "C6", "SLC15A3", "PDE4B", "MAPK10", "C12orf4", "SPN", "FGL2", "EPHB2", "MICB", "HFE", "CTLA4", "BTNL8", "FCGR3A", "NOD1", "IL18R1", "POLR3B", "PRKCB", "APCS", "C4BPA", "SLC15A2", "LAG3", "BTNL9", "MFAP4", "GATA3"…	MUC5B
143	REGULATION_OF_LYMPHOCYTE_ACTIVATION	0.00292636	0.178381	1.7641	113	c("IGHV4-59", "IGHG2", "CAMK4", "IGHA2", "TNFRSF4", "ICOS", "MNDA", "CD6", "XCL1", "TMEM131L", "TIGIT", "THY1", "THEMIS2", "GAL", "SHLD1", "RHOH", "SPN", "FGL2", "BLOC1S3", "EPHB2", "HFE", "CTLA4", "FCGR3A", "SOX12", "LAG3", "HLA-DQA2", "GATA3", "NCKAP1L", "ADA", "ZEB1", "FANCD2", "GPNMB", "BCL6", "ABL1", "IL7", "JAK3", "MEF2C", "SOX13", "IGHG4", "GPR183", "IL15")	MUC5B
144	VASCULATURE_DEVELOPMENT	0.00500335	0.206315	1.61846	180	c("ASB4", "S100A7", "KRT1", "PLXDC1", "SOX18", "LOX", "CXCL13", "PECAM1", "COL5A1", "GATA2", "PDGFRB", "SULF1", "COL4A3", "RAMP2", "THY1", "ADAMTS1", "COL8A1", "DLL4", "SPI1", "PTGIS", "FLT1", "AMOTL1", "CLDN5", "PDGFRA", "ANPEP", "SIX1", "TBX3", "ACKR3", "ALDH1A2", "ADAMTS6", "MESP1", "MMP2", "EPHB2", "ANGPT2", "PRKCB", "WNT4", "NFATC1", "RAPGEF3", "AGT", "NFATC4", "TMEM204", "CNTRL", "CALCRL", …	MUC5B
145	CELLULAR_RESPIRATION	0.00337533	0.440768	-1.96879	6	c("BNIP3", "ATP5MF", "CHCHD2", "ATP5PD", "ATP5F1E", "ATP5ME")	NQO1
146	CIRCULATORY_SYSTEM_DEVELOPMENT	0.00169587	0.440768	-2.0911	21	c("CCL2", "FLRT2", "HS6ST1", "AQP1", "EGR2", "ADAMTS1", "TOMM70")	NQO1
147	HUMORAL_IMMUNE_RESPONSE	0.000220206	0.379305	-2.28629	11	c("CCL2", "LTF", "C6", "CXCL2", "C1S", "CXCL5", "CXCL8", "C1QBP", "ROMO1", "HMGN2")	NQO1
148	VASCULATURE_DEVELOPMENT	0.00231088	0.440768	-2.08511	12	c("CCL2", "HS6ST1", "AQP1", "EGR2", "ADAMTS1")	NQO1
149	ACTIVATION_OF_IMMUNE_RESPONSE	0.00118001	0.114189	-2.27646	22	c("CRP", "APCS", "HLA-DPB1", "SERPING1", "CLU", "C1S", "HLA-DQB1")	S100A14
150	ADAPTIVE_IMMUNE_RESPONSE	0.000129742	0.0384035	-2.49876	26	c("CRP", "APCS", "HLA-DPB1", "SERPING1", "CLU", "HLA-DRB5", "C1S", "HLA-DQB1")	S100A14
151	BIOLOGICAL_ADHESION	0.00737028	0.300945	-1.70323	76	c("SPP1", "S100A9", "HLA-DPB1", "AMBP", "HLA-DRB5", "CCL2", "FOLR1", "CLDN10", "HLA-DQB1", "RSU1")	S100A14
152	CELLULAR_RESPIRATION	0.0037102	0.218014	-2.04706	10	c("PARK7", "ATP5PF", "ATP5F1E", "IDH1", "DLST", "IREB2", "PLEC", "MTFR1L", "GBA", "SLC25A13")	S100A14
153	COMPLEMENT_ACTIVATION	0.000193191	0.051165	-2.41099	8	c("CRP", "APCS", "SERPING1", "CLU", "C1S")	S100A14
154	HUMORAL_IMMUNE_RESPONSE	6.99e-07	0.00175801	-3.0521	12	c("CRP", "S100A9", "APCS", "SERPING1", "CLU", "CCL2", "C1S", "HLA-DQB1")	S100A14
155	INNATE_IMMUNE_RESPONSE	0.000501579	0.093127	-2.28821	31	c("CRP", "S100A9", "APCS", "SERPING1", "CLU", "CCL2", "C1S", "PLSCR1", "CD74")	S100A14
156	LEUKOCYTE_MEDIATED_IMMUNITY	5.83e-05	0.0283884	-2.74429	22	c("CRP", "APCS", "HLA-DPB1", "SERPING1", "CLU", "HLA-DRB5", "C1S", "HLA-DQB1", "CD74", "B2M", "VAMP8", "CD46")	S100A14
157	LYMPHOCYTE_MEDIATED_IMMUNITY	1.71e-06	0.00214653	-2.97239	17	c("CRP", "APCS", "HLA-DPB1", "SERPING1", "CLU", "HLA-DRB5", "C1S", "HLA-DQB1", "CD74")	S100A14
158	REGULATION_OF_IMMUNE_RESPONSE	0.0030648	0.195216	-1.89013	48	c("CRP", "APCS", "HLA-DPB1", "SERPING1", "CLU", "AMBP", "C1S", "HLA-DQB1")	S100A14
159	HUMORAL_IMMUNE_RESPONSE	0.00747566	0.724501	1.90287	8	c("DMBT1", "CRP", "APCS", "PGC")	S100A6
160	INNATE_IMMUNE_RESPONSE	0.00580849	0.699193	1.96074	18	c("DMBT1", "CRP", "APCS", "CRISP3")	S100A6
161	ACTIVATION_OF_IMMUNE_RESPONSE	0.00102859	0.19875	-1.89523	16	c("CRP", "APCS", "C4BPA", "BMX", "BCL2", "HCK", "A2M", "C1QA", "MEF2C", "PLCG2", "SERPING1")	SCEL
162	ADAPTIVE_IMMUNE_RESPONSE	0.00661494	0.364779	-1.73465	15	c("FGA", "CRP", "APCS", "C4BPA", "BMX", "C1QA", "MEF2C", "CADM1", "SERPING1")	SCEL
163	COMPLEMENT_ACTIVATION	0.00566965	0.364779	-1.72878	8	c("CRP", "APCS", "C4BPA", "A2M", "C1QA", "SERPING1")	SCEL
164	HUMORAL_IMMUNE_RESPONSE	5.57e-05	0.0442838	-2.03082	19	c("FGA", "LTF", "CRP", "APCS", "C4BPA", "CXCL14", "BCL2", "CXCL6", "A2M", "C1QA", "MEF2C", "CXCL2", "SERPING1", "CCL2")	SCEL
165	LEUKOCYTE_MEDIATED_IMMUNITY	0.00804188	0.364779	-1.72111	12	c("CRP", "APCS", "C4BPA", "CXCL6", "C1QA", "CADM1", "PLCG2", "SERPING1")	SCEL
166	LYMPHOCYTE_MEDIATED_IMMUNITY	0.00747244	0.364779	-1.70408	8	c("CRP", "APCS", "C4BPA", "C1QA", "CADM1", "SERPING1")	SCEL
167	NEGATIVE_REGULATION_OF_HYDROLASE_ACTIVITY	0.000811911	0.177037	-1.89157	22	c("LTF", "SERPINA6", "AMBP", "APCS", "ITIH5", "AQP1", "CRYAB", "AGT", "SERPINA5", "A2M", "PLIN5", "SERPING1")	SCEL
168	NEGATIVE_REGULATION_OF_PEPTIDASE_ACTIVITY	0.00153902	0.215429	-1.86353	17	c("LTF", "SERPINA6", "AMBP", "ITIH5", "AQP1", "CRYAB", "AGT", "SERPINA5", "A2M", "SERPING1")	SCEL
169	EPIDERMIS_DEVELOPMENT	0.00792388	0.528291	1.84987	43	c("COL17A1", "S100A7", "PTHLH", "SHH", "POU3F1", "NOTCH1", "EPHA2", "KRT15", "SULT2B1", "PIAS4", "PPARA", "PLA2G10", "LAMA3", "KLF7")	SDCBP2
170	NEGATIVE_REGULATION_OF_PEPTIDASE_ACTIVITY	0.00532544	0.528291	-1.96443	24	c("SPINK4", "AQP1", "CST6", "SPINT1", "CST3", "SERPINH1", "CTSB", "UBE2Z", "ARL6IP1")	SDCBP2
171	LIPID_LOCALIZATION	0.000575323	0.148399	-1.99138	27	c("CRP", "SPP1", "CES1", "RBP1", "AGT", "FGF19", "SERPINA5", "ABCB1", "CFTR", "DAB2")	SDR16C5
172	NEGATIVE_REGULATION_OF_HYDROLASE_ACTIVITY	2.83e-05	0.0441859	-2.22041	20	c("ITIH5", "AMBP", "SERPINA6", "APCS", "AGT", "SERPING1", "SERPINA5", "TFPI2", "RARRES1", "AQP1")	SDR16C5
173	NEGATIVE_REGULATION_OF_PEPTIDASE_ACTIVITY	4.24e-05	0.0441859	-2.18333	14	c("ITIH5", "AMBP", "SERPINA6", "AGT", "SERPING1", "SERPINA5", "TFPI2", "RARRES1", "AQP1")	SDR16C5
174	EPIDERMIS_DEVELOPMENT	0.000300828	0.070827	-2.24505	37	c("CST6", "SPRR1B", "EREG", "SCEL", "SULT2B1", "KRT17", "CRABP2", "POU2F3", "OPN3", "EMP1", "LAMC2", "TRIM16", "SFN", "LAMB3", "LAMA3", "PLOD3")	SERPINB3
175	KERATINOCYTE_DIFFERENTIATION	5.58e-05	0.0505628	-2.46071	12	c("SPRR1B", "EREG", "SCEL", "KRT17", "OPN3", "TRIM16", "SFN")	SERPINB3
176	LEUKOCYTE_MEDIATED_IMMUNITY	0.00959778	0.303723	1.74369	41	c("CRP", "APCS", "C6", "C4BPA", "SERPING1", "CLU", "CADM1", "HLA-DQA2", "CXCL6", "HLA-DRB5", "C1R", "C3", "CD81", "IL1R1", "HLA-DMA", "C1S", "TLR3", "CFI", "CLCF1", "HLA-DRB1", "ICAM1", "HLA-DRA", "HLA-DMB", "HLA-DQB1")	SERPINB3
177	ACTIVATION_OF_IMMUNE_RESPONSE	0.0044505	0.36099	-1.85603	24	c("BMX", "HCK", "IGHG4", "ADA", "C7", "PDE4B", "C1R", "FYB1", "LCP2", "PIK3CD", "A2M", "HLA-DPB1", "C1S", "FYN", "HLA-DQB1", "CD81")	SERPINB5
178	CIRCULATORY_SYSTEM_DEVELOPMENT	0.00128853	0.268916	-1.85322	70	c("SFRP1", "FLRT2", "GJA1", "LOX", "BASP1", "RAMP2", "CHI3L1", "CCL2", "KIT", "EFEMP2", "AQP1", "JCAD", "S100A1", "PROX1", "EGR2", "MMP2", "RBP4", "COL1A2", "SFRP2", "DCN", "AKT3", "SMARCD3", "SERPINF1", "SPHK1", "PIK3CD", "DLC1", "CALD1", "ARHGAP24")	SERPINB5
179	REGULATION_OF_LYMPHOCYTE_ACTIVATION	0.00126063	0.268916	-1.98704	26	c("SFRP1", "ICOS", "CCL2", "IGHG4", "ADA", "INHBA", "CD2", "RIPOR2", "HLA-DQA1", "RHOH", "HLA-DPB1", "CD83", "AIF1", "FYN", "SOCS1", "HLA-DQB1", "CD320", "CD81", "HLA-DRA")	SERPINB5
180	VASCULATURE_DEVELOPMENT	0.00258946	0.294034	-1.84649	53	c("SFRP1", "GJA1", "LOX", "RAMP2", "CHI3L1", "CCL2", "KIT", "EFEMP2", "AQP1", "JCAD", "S100A1", "PROX1", "EGR2", "MMP2", "COL1A2", "SFRP2", "DCN", "AKT3", "SERPINF1", "SPHK1", "PIK3CD", "CALD1", "ARHGAP24")	SERPINB5
181	ACTIVATION_OF_IMMUNE_RESPONSE	0.00244318	0.571594	-1.89031	11	c("IGHG3", "BMX", "C6", "C4BPA", "HCK")	SFN
182	ADAPTIVE_IMMUNE_RESPONSE	0.00513145	0.577405	-1.82397	14	c("IGHG3", "BMX", "C6", "C4BPA", "GPR183")	SFN
183	COMPLEMENT_ACTIVATION	0.00349742	0.571594	-1.78437	6	c("IGHG3", "C6", "C4BPA")	SFN
184	HUMORAL_IMMUNE_RESPONSE	5.88e-05	0.243837	-2.14897	18	c("IGHG3", "LTF", "CCL2", "C6", "C4BPA", "REG1A", "GPR183", "CXCL2")	SFN
185	NEGATIVE_REGULATION_OF_HYDROLASE_ACTIVITY	0.00788394	0.577405	-1.7696	20	c("LTF", "AMBP", "AGT", "SERPINA5", "ITIH5", "SERPINB4", "CRYAB", "AQP1", "PPP1R1B")	SFN
186	NEGATIVE_REGULATION_OF_PEPTIDASE_ACTIVITY	0.00271987	0.571594	-1.88142	18	c("LTF", "AMBP", "AGT", "SERPINA5", "ITIH5", "SERPINB4", "CRYAB", "AQP1")	SFN
187	REGULATION_OF_IMMUNE_RESPONSE	0.000266491	0.552568	-2.08096	22	c("IGHG3", "LTF", "AMBP", "BMX", "C6", "C4BPA", "HCK", "SERPINB4")	SFN
188	REGULATION_OF_LYMPHOCYTE_ACTIVATION	0.00955998	0.577405	-1.73251	8	c("IGHG3", "CCL2", "GPR183", "ZBTB16")	SFN
189	ACTIVATION_OF_IMMUNE_RESPONSE	0.00513633	0.255188	1.90034	21	c("CEACAM1", "IGHV4-59", "BMX", "IGLL5", "C1QC", "IGHA2", "FPR1", "VAV1")	SLC4A4
190	ADAPTIVE_IMMUNE_RESPONSE	0.000207181	0.18819	2.23258	18	c("CEACAM1", "IGLV2-23", "IGHV4-59", "IGLV3-21", "BMX", "IGLL5", "C1QC", "IGHA2")	SLC4A4
191	CIRCULATORY_SYSTEM_DEVELOPMENT	0.000792103	0.227963	2.04035	36	c("CEACAM1", "ASB4", "CLEC14A", "NPY1R", "SOX18", "CACNA1C", "PLXDC1", "SCX", "LOX", "COL5A1", "RAMP2", "PECAM1", "PRDM1")	SLC4A4
192	EPITHELIAL_CELL_DIFFERENTIATION	0.00332436	0.227963	1.92313	28	c("CEACAM1", "LHFPL5", "SPRR1B", "SOX18", "SPRR3", "DHRS9", "SCX", "PECAM1", "PRDM1")	SLC4A4
193	LEUKOCYTE_MEDIATED_IMMUNITY	0.00944041	0.318593	1.82514	15	c("CEACAM1", "IGHV4-59", "IGLL5", "C1QC", "IGHA2", "VAV1")	SLC4A4
194	LYMPHOCYTE_MEDIATED_IMMUNITY	0.00829636	0.29524	1.84463	14	c("CEACAM1", "IGHV4-59", "IGLL5", "C1QC", "IGHA2", "VAV1")	SLC4A4
195	REGULATION_OF_LYMPHOCYTE_ACTIVATION	0.00301336	0.227963	1.94739	12	c("CEACAM1", "IGHV4-59", "IGLL5", "IGHA2", "VAV1", "PRDM1")	SLC4A4
196	VASCULATURE_DEVELOPMENT	0.000585419	0.227963	2.11929	23	c("CEACAM1", "ASB4", "CLEC14A", "SOX18", "PLXDC1", "LOX", "COL5A1", "RAMP2", "PECAM1", "PRDM1", "MFGE8", "HK2")	SLC4A4
197	CELL_MIGRATION	0.000591576	0.0971053	-1.93181	70	c("CCL2", "SFRP1", "CXCL10", "DCDC2", "JCAD", "HCK", "SPHK1", "FCER1G", "VCAM1", "S100A2", "CSF1", "IL1B", "ADAMTS1", "NTRK2", "ITGA5", "ANLN", "CTHRC1", "CXCL2", "CAV1", "ICAM1", "CCL20", "CXCL1", "MMP7", "CXCR4", "CXCL6", "CCL4", "DAB2", "RARRES2", "CXCL8", "CD9")	SPRR3
198	CIRCULATORY_SYSTEM_DEVELOPMENT	0.00535098	0.246017	-1.76503	54	c("CCL2", "SFRP1", "CXCL10", "JCAD", "SPHK1", "RBP4", "S100A1", "VCAM1", "AQP1", "IL1B", "ADAMTS1", "NTRK2", "ITGA5", "HS6ST1", "APOLD1", "CAV1", "IFT52", "CALD1", "WARS2", "CXCR4")	SPRR3
199	HUMORAL_IMMUNE_RESPONSE	4.88e-05	0.0281545	-2.25553	16	c("LTF", "CCL2", "CXCL10", "IL1B", "C1R", "PI3", "CXCL2", "CXCL1", "HLA-DQB1", "CXCL6", "C1S", "RARRES2", "CXCL8")	SPRR3
200	INNATE_IMMUNE_RESPONSE	0.00312025	0.197858	-1.88108	31	c("LTF", "CCL2", "CXCL10", "HCK", "FCER1G", "CSF1", "C1R", "CADM1", "PI3", "VIM", "SHMT2", "CCL20", "UBD", "CCL4", "C1S", "RARRES2", "PPP1R14B")	SPRR3
201	LEUKOCYTE_MEDIATED_IMMUNITY	0.00275906	0.181685	-1.92644	14	c("FCER1G", "IL1B", "C1R", "CADM1", "ICAM1", "HLA-DQB1", "CXCL6", "C1S", "HLA-DMA", "HLA-DPB1", "HLA-DRA")	SPRR3
202	LYMPHOCYTE_MEDIATED_IMMUNITY	0.00538915	0.246017	-1.84994	13	c("FCER1G", "IL1B", "C1R", "CADM1", "ICAM1", "HLA-DQB1", "C1S", "HLA-DMA", "HLA-DPB1", "HLA-DRA")	SPRR3
203	NEGATIVE_REGULATION_OF_HYDROLASE_ACTIVITY	0.00124315	0.133905	-2.00143	16	c("AMBP", "LTF", "CST6", "ITIH5", "AQP1", "SERPINA5")	SPRR3
204	NEGATIVE_REGULATION_OF_PEPTIDASE_ACTIVITY	0.000601006	0.0971053	-2.07228	12	c("AMBP", "LTF", "CST6", "ITIH5", "AQP1", "SERPINA5")	SPRR3
205	VASCULATURE_DEVELOPMENT	0.0020783	0.159934	-1.89802	41	c("CCL2", "SFRP1", "CXCL10", "JCAD", "SPHK1", "S100A1", "AQP1", "IL1B", "ADAMTS1", "NTRK2", "ITGA5", "HS6ST1", "APOLD1", "CAV1", "CALD1", "WARS2", "CXCR4")	SPRR3
206	ADAPTIVE_IMMUNE_RESPONSE	0.00264961	0.279887	-2.00785	21	c("BMX", "HLA-DQA1", "APCS", "GPR183", "IGHM", "HLA-DQA2", "CADM1", "HLA-DPB1", "AZGP1", "HLA-DPA1", "CD74", "HLA-DRA", "HPRT1", "C1QBP")	TFF1
207	HUMORAL_IMMUNE_RESPONSE	0.00165281	0.236708	-2.05213	16	c("APCS", "GPR183", "REG1A", "IGHM", "CCL2", "PLA2G1B", "CD83", "PI3", "CXCL6", "CXCL2")	TFF1
208	INNATE_IMMUNE_RESPONSE	0.00501838	0.370188	-1.90195	24	c("CRISP3", "APCS", "IGHM", "CCL2", "PLA2G1B", "CADM1", "TLR3", "PI3", "CASP1", "SAMHD1", "HLA-DPA1", "PHB2", "CD74")	TFF1
209	LEUKOCYTE_MEDIATED_IMMUNITY	1.17e-06	0.00505257	-2.57287	20	c("HLA-DQA1", "APCS", "IGHM", "HLA-DQA2", "PLA2G1B", "CADM1", "TLR3", "HLA-DPB1", "AZGP1", "CXCL6", "HLA-DPA1", "CD74", "HLA-DRA", "HPRT1", "C1QBP")	TFF1
210	LYMPHOCYTE_MEDIATED_IMMUNITY	1.6e-05	0.0230896	-2.42448	15	c("HLA-DQA1", "APCS", "IGHM", "HLA-DQA2", "CADM1", "HLA-DPB1", "AZGP1", "HLA-DPA1", "CD74", "HLA-DRA", "HPRT1", "C1QBP")	TFF1
211	NEGATIVE_REGULATION_OF_HYDROLASE_ACTIVITY	0.0010578	0.211047	-2.09714	16	c("ITIH5", "SERPINA5", "APCS", "AQP1", "PTTG1", "PCSK1N", "PI3")	TFF1
212	NEGATIVE_REGULATION_OF_PEPTIDASE_ACTIVITY	0.00208302	0.270315	-2.02028	12	c("ITIH5", "SERPINA5", "AQP1", "PTTG1", "PCSK1N", "PI3")	TFF1
213	REGULATION_OF_LYMPHOCYTE_ACTIVATION	0.0013679	0.211047	-2.06706	19	c("HLA-DQA1", "GPR183", "IGHM", "CCL2", "HLA-DQA2", "CD83", "HLA-DPB1", "HLA-DPA1", "CD74", "HLA-DRA")	TFF1
214	BIOLOGICAL_ADHESION	0.00123961	0.511458	-1.96656	30	c("SPP1", "BMX", "AMBP", "LTF", "FLRT2", "CCL2", "S100A8", "S100A9", "SEMA6A", "ICAM1", "JCAD", "VAV3")	TRIM29
215	CELL_MIGRATION	0.00937376	0.619814	-1.73841	31	c("FLRT2", "CCL2", "S100A8", "S100A9", "APCDD1", "SEMA6A", "ICAM1", "JCAD", "VAV3", "FGFR1", "PROX1", "AGT", "CLDN3", "AUTS2", "DCDC2", "CSF1", "CXCL2")	TRIM29
216	INNATE_IMMUNE_RESPONSE	0.00351715	0.619814	-1.88265	16	c("IGLC2", "CRISP3", "LTF", "CRP", "CCL2", "S100A8", "S100A9", "APCS")	TRIM29
217	HUMORAL_IMMUNE_RESPONSE	1.86e-05	0.0309581	-2.43804	10	c("REG1A", "CXCL2", "CLU", "SERPING1", "HLA-DRB1", "CXCL8")	TSPAN1
218	LEUKOCYTE_MEDIATED_IMMUNITY	0.00813977	0.27485	-1.86282	11	c("CLU", "SERPING1", "HLA-DRA", "HLA-DRB1", "CD74", "CTSH")	TSPAN1
219	LYMPHOCYTE_MEDIATED_IMMUNITY	0.00479696	0.196948	-1.92404	10	c("CLU", "SERPING1", "HLA-DRA", "HLA-DRB1", "CD74", "CTSH")	TSPAN1
220	CIRCULATORY_SYSTEM_DEVELOPMENT	0.00723742	0.540786	-1.72844	38	c("SFRP1", "CCL2", "CHI3L1", "SPHK1", "JCAD", "AQP1", "GPNMB", "NTRK2", "PDGFD", "GJA1", "PROX1", "TTN", "SMARCD3", "PDLIM3", "EPHB2", "EFEMP2")	VILL
221	PROGRAMMED_CELL_DEATH	0.00305616	0.412209	-1.79329	47	c("FGG", "SFRP1", "CCL2", "CHI3L1", "INHBB", "HCK", "BMX", "SFRP5", "SPHK1", "MAGEH1", "AQP1", "NTRK2", "NUAK2", "CRYAB")	VILL
222	VASCULATURE_DEVELOPMENT	0.00630826	0.510832	-1.78052	28	c("SFRP1", "CCL2", "CHI3L1", "SPHK1", "JCAD", "AQP1", "GPNMB", "NTRK2", "PDGFD", "GJA1", "PROX1", "EPHB2", "EFEMP2")	VILL
