# Supplementary material for: Signatures of Pancreatic Ductal Adenocarcinoma Uncovered by Integrative Multi-Omics Analysis
Source: Cancers (Basel). 2026 Feb 19;18(4):687. doi: 10.3390/cancers18040687 (PMC12939947; doi:10.3390/cancers18040687)
Supplement: Supplementary file 1 [file cancers-18-00687-s001.zip › Supplementary Table S4.xlsx]

## Sheet: README
	README for Supplementary Tables
	This supplementary table contains 7 tabs as follows:
	Tab	Description
	TableS4-1	Phosphoprotein enrichement analysis
	TableS4-2	Phosphosite enrichment analysis

## Sheet: TableS4-1
	Average Normalized Gene Counts	log2FoldChange	pvalue	qvalue	gene
AHNAK2	614.592	1.2312	3.28e-34	8.9e-33	AHNAK2
BAIAP2L1	154.055	0.507351	4.98e-10	1.57e-09	BAIAP2L1
BCAS1	96.0264	1.23879	2.65e-10	8.71e-10	BCAS1
C19orf33	949.87	2.2416	3.98e-72	1.2e-68	C19orf33
CFTR	307.608	-1.52109	9.3e-38	3.68e-36	CFTR
COL17A1	280.694	1.28664	6.22e-17	3.93e-16	COL17A1
EPPK1	146.666	1.12621	7.74e-24	9e-23	EPPK1
EPS8L3	209.776	0.904186	1.24e-17	8.47e-17	EPS8L3
GPRC5A	98.3059	1.89298	1.52e-27	2.48e-26	GPRC5A
KRT16	467.132	1.70417	1.75e-13	7.9e-13	KRT16
KRT17	4300.12	1.77019	3.63e-21	3.38e-20	KRT17
KRT19	2204.24	1.06776	3.7e-32	8.32e-31	KRT19
KRT5	549.508	1.12172	1.29e-05	2.54e-05	KRT5
KRT6A	2378.32	1.84633	1.56e-14	7.87e-14	KRT6A
KRT7	276.718	1.26564	3.13e-18	2.27e-17	KRT7
MISP	732.857	1.15382	2.22e-48	2.15e-46	MISP
MUC13	45.9831	0.70708	3.65e-05	6.9e-05	MUC13
SCEL	421.692	2.07914	8.53e-32	1.89e-30	SCEL
SLC4A4	2348.38	-2.33539	5.46e-57	1.26e-54	SLC4A4
TRIM29	225.29	1.96366	2.63e-22	2.69e-21	TRIM29
VILL	142.223	0.910266	2.31e-10	7.65e-10	VILL

## Sheet: TableS4-2
	Site	Average Normalize Gene Counts	log2FoldChange	pvalue	qvalue	Gene
25	S737	132.702	-1.91159	7.55e-48	5.96e-46	CFTR
26	S85	32.4084	0.613529	1.05e-05	2e-05	COL17A1
204	S1069	78.5551	-2.77707	1.42e-62	3.84e-60	SLC4A4
205	S245	154.304	-0.479649	3.26e-07	7.2e-07	SLC4A4
206	S68	112.343	-2.7728	2.34e-51	2.6e-49	SLC4A4
912	S35	1793.07	0.954419	1.29e-13	5.24e-13	KRT19
1174	S22	805.778	2.27782	2.2e-13	8.6e-13	KRT6A
1593	S331	52.5659	1.19413	5.74e-20	4.24e-19	BAIAP2L1
1750	S495	29.1617	0.723482	0.00016433	0.000279096	MUC13
1776	S29	917.362	2.48995	1.67e-59	3.16e-57	C19orf33
1800	S445	39.1558	1.55383	1.24e-17	7.38e-17	EPS8L3
1810	S1418	57.2964	1.74387	5.76e-33	1.49e-31	AHNAK2
1811	S4419	31.3876	1.56902	2.16e-25	2.84e-24	AHNAK2
1812	S4897	28.6608	0.622955	2.54e-07	5.68e-07	AHNAK2
1813	S842	80.9378	0.839788	1.14e-09	3.15e-09	AHNAK2
1848	S575	33.0882	0.856633	6.74e-19	4.44e-18	MISP
